# Supplementary material for: Patterning the Asteraceae Capitulum: Duplications and Differential Expression of the Flower Symmetry CYC2-Like Genes
Source: Front Plant Sci. 2018 Apr 25;9:551. doi: 10.3389/fpls.2018.00551 (PMC5996924; doi:10.3389/fpls.2018.00551)
Supplement: Supplementary file 3 [file Table_1.XLSX]

## Sheet: Table S1
Supplementary Table 1. Species samples and categories of the CYC2-like genes analyzed by this study.
Family	Subfamily	Tribe	Species	Abbr.	Floral symmetry or capitulum type	Collection locality or Assession No. in NCBI	latitude/ longitude	Categories of CYC2-like genes in Asterales						Amount of sequences anlylyzed	Amount of complete sequences
Adoxaceae			Viburnum plicatum	Vpl	Actinomorphy	JN710445.1		VplCYC2						1	1
Caprifoliaceae		Lonicereae	Lonicera maackii	Lm	Zygomorphy	Peking University, Beijing	40 N 116.3 E	LmCYC2A	LmCYC2B					2	2
Campanulaceae	Campanuloideae	Campanuleae	Platycodon grandiflorus	Pgr	Zygomorphy	Dongling Mt., Beijing	39.86 N 115.62E	PgrCYC2						1	1
	Lobelioideae	Lobelieae	Lobelia chinensis	Lch	Zygomorphy	Ganzhou, Jiangxi	25.77 N 114.96 E	LchCYC2A	LchCYC2B					2	2
Stylidiaceae		Stylideae	Stylidium debile	Sde	Zygomorphy	Shanghai, cultivated	30.75 N 121.31 E	SdeCYC2						1	1
Menyanthaceae			Nymphoides peltata	Np	Actinomorphy	Peking University, Beijing	40 N 116.30 E	NpCYC2						1	1
Goodeniaceae			Scaevola sericea	Sse	Zygomorphy	Wenchang, Hainan	19.66 N 111.02 E	paraSseCYC2a						1	1
			Goodenia pilosa subsp. chinensis	Gpi	Zygomorphy	Zhangzhou, Fujian	24.46 N117.74 E	paraGpiCYC2a						1	1
Calyceraceae			Nastanthus caespitosusab	Nc	Discoid	Chile		NcCYC2a	para-NcCYC2a					2	2
			Acicarpha tribuloidesc	At	Discoid	Argentina	34.9 S 57.83 W	AtCYC2a	para-AtCYC2a					2	2
						JF299240 JF299241		AtCYC2a1	AtCYC2a2
			Calycera herbaceaa	Cah	Discoid	Chile		CahCYC2a	para-CahCYC2a					2	2
Asteraceae								CYC2a clade	CYC2c clade	CYC2d clade	CYC2e clade	CYC2b clade	CYC2g clade
	Barnadesioideae	Barnadesieae	Schlechtendalia luzulaefoliac	Sl	Liguliflorous	Argentina	34.87 S 52.27 W	SlCYC2a	SlCYC2cd		SlCYC2e			3	3
			Doniophyton sp.c	Do	Discoid	Argentina	37.62 S 69.15 W	DoCYC2a2			DoCYC2e			3	3
			Dasyphyllum diacanthoides	Dd	Radiate	JF299246⎻JF299248		DdCYC2a	DdCYC2c2		DdCYC2c1			3	0
			Chuquiraga aureac	Ca	Liguliflorous	Argentina	48.86 S 68.4 W				CaCYC2e			1	1
	Mutisioideae	Mutisieae	Adenocaulon himalaicum	Ah	Disciform	Baihua Mt., Beijing	39.86 N 115.62E		AhCYC2c	AhCYC2d	AhCYC2e	AhCYC2bg1		4	3
			Leibnitzia anandria	Lan	Radiate	Yangtai Mt., Beijing	40.08 N 116.04 E					LanCYC2bg2		2	2
			Gerbera hybrida	Gh	Radiate	EU429303⎻EU429305 JN190059 JN190061 JN190063		GhCYC2a/ GhCYC7	GhCYC2c/ GhCYC5	GhCYC2d/ GhCYC3	GhCYC2e/ GhCYC2	GhCYC2bg2/ GhCYC4/9		6	6
	Wunderlichioideae	Hyalideae	Leucomeris decorad	Ld	Radiate	Xishuangbanna, Yunnan	21.96N 101.18 E		LdCYC2c			LdCYC2bg		2	2
	Carduoideae	Cynareae	Hemisteptia lyrata	Hly	Discoid	Baihua Mt., Beijing	39.86 N 115.62E				HlyCYC2e	HlyCYC2b		2	2
			Centaurea cyanus	Cec	Discoid	Tsinghua University, Beijing	40 N 116.32 E	CecCYC2a			CecCYC2e	CecCYC2b		3	3
			Atractylodes lancea	Ala	Discoid	Xiaolongmen, Beijing	40 N 115.47 E	AlaCYC2a			AlaCYC2e	AlaCYC2b		3	3
			Cynara cardunculus var. scolymus	CC	Discoid	Globe Artichoke Genome Database (Genome and transcriptome）		CCCYC2a	CCCYC2c2		CCCYC2e	CCCYC2b5		9	4
	Pertyoideae	Pertyeae	Myripnois dioica	Md	Radiate	Baihua Mt., Beijing	39.86 N 115.62E	MdCYC2a		MdCYC2d	MdCYC2e	MdCYC2b	MdCYC2g	5	5
	Cichorioideae	Cichorieae	Scorzonera sinensis	Ssi	Liguliflorous	Yangtai Mt., Beijing	40.08 N 116.04 E	SsiCYC2a2			SsiCYC2e2	SsiCYC2b		5	5
			Taraxacum mongolicum	Tm	Liguliflorous	Nanjing, Jiangsu	32.06 N 118.82 E	TmCYC2a	TmCYC2c		TmCYC2e	TmCYC2b	TmCYC2g	5	4
			Crepidiastrum sonchifolium	Cso	Liguliflorous	Peking University, Beijing,	40 N 116.3 E	CsoCYC2a	CsoCYC2c					2	2
			Lapsanastrum apogonoides	La	Liguliflorous	Ganzhou, Jiangxi	25.77 N 114.96 E		LaCYC2c2		LaCYC2e			3	3
			Lactuca sativa	Ls	Liguliflorous	Lettuce Genome Resource (Genome)		LsCYC2a	LsCYC2c			LsCYC2b	LsCYC2g	4	4
		Arctotideae	Gazania rigens	Gri	Radiate	Beijing, cultivated	39.79 N 116.43 E	GriCYC2a			GriCYC2e	GriCYC2b	GriCYC2g	4	4
			Berkheya purpureae	Bpu	Radiate	South Africa				BpuCYC2d	BpuCYC2e	BpuCYC2b	BpuCYC2g2	5	5
	Asteroideae	Senecioneae	Doronicum orientale	Doo	Radiate	Nanjing, Jiangsu,	32.06 N 118.82 E	DooCYC2a	DooCYC2c2		DooCYC2e	DooCYC2b		5	5
			Sinosenecio oldhamianus	So	Radiate	Emei Mt., Sichuan	29.53 N103.34 E			SoCYC2d	SoCYC2e	SoCYC2b2		4	4
			Tephroseris rufa	Tr	Radiate	Dongling Mt., Beijing	40.02 N 115.47 E	TrCYC2a		TrCYC2d	TrCYC2e	TrCYC2b		4	4
			Senecio scandens	Ssc	Radiate	Ganzhou, Jiangxi	25.77 N 114.96 E	SscCYC2a		SscCYC2d	SscCYC2e	SscCYC2b		4	4
			Senecio vulgaris	Sv	Radiate	FJ356698 FJ356701 JF299257;				RAY1	RAY2	RAY3
						SRX1142054 (Genome)		SvCYC2a		SvCYC2d	SvCYC2e	SvCYC2b		4	0
		Calenduleae	Calendula officinalis	Co	Radiate	Beijing, cultivated	40 N 116.3 E	CoCYC2a	CoCYC2c	CoCYC2d	CoCYC2e	CoCYC2b	CoCYC2g	6	6
			Osteospermum ecklonis	Oe	Radiate	Beijing, cultivated	40 N 116.3 E		OeCYC2c	OeCYC2d	OeCYC2e	OeCYC2b	OeCYC2g	5	5
		Gnaphalieae	Gnaphalium affine	Gaf	Disciform	Shaoxing, Zhejiang					GafCYC2e	GafCYC2b	GafCYC2g	3	3
			Pseudognaphalium obtusifolium	Pob	Disciform	SRX1142057 (Genome)	30.01 N 120.58 E			PobCYC2d			PobCYC2g	2	0
		Astereae	Aster indicus	Ai	Radiate	Shaoxing, Zhejiang	30.06 N 120.58 E			AiCYC2d	AiCYC2e	AiCYC2b	AiCYC2g	4	4
			Callistephus chinensis	Cac	Radiate	JF299249⎻JF299251		CacCYC2a		CacCYC2d	CacCYC2e			3	0
			Erigeron breviscapus	Eb	Radiate	SRX911753 (Transcriptome)		EbCYC2a		EbCYC2d	EbCYC2e	EbCYC2b	EbCYC2g	5	4
			Erigeron canadensis	Ec	Radiate	ASM77593v1 (Genome)					EcCYC2e	EcCYC2b2	EcCYC2g2	5	0
		Anthemideae	Chrysanthemum morifolium	Cm	Radiate	Beijing, cultivated	39.86 N 115.62E	CmCYC2a		CmCYC2d	CmCYC2e2	CmCYC2b	CmCYC2g	6	0
						KU595426⎻KU595431		CmCYC2a		CmCYC2d	CmCYC2e/2f	CmCYC2b	CmCYC2g
			Chrysanthemum lavandulifolium	Cl	Radiate	Baihua Mt., Beijing	39.86 N 115.62E	ClCYC2a		ClCYC2d	ClCYC2e2	ClCYC2b	ClCYC2g	6	6
			Crossostephium chinensis	Cch	Disciform	Beijing, cultivated	40 N 116.3 E	CchCYC2a		CchCYC2d	CchCYC2e	CchCYC2b	CchCYC2g	5	0
			Achillea acuminata	Aac	Radiate	Arshan, Nei meng gu	47.32 N 119.96 E	AacCYC2a		AacCYC2d	AacCYC2e2	AacCYC2b	AacCYC2g	6	6
			Glebionis coronaria (Chrysanthemum coronaria)	Gc	Radiate	SRX096993; SRX079101 (Transcriptome)		GcCYC2a		GcCYC2d	GcCYC2e2	GcCYC2b	GcCYC2g	6	5
		Inuleae	Inula lineariifolia	Ili	Radiate	Nanjing, Jiangsu	32.06 N 118.82 E	IliCYC2a			IliCYC2e2	IliCYC2b2	IliCYC2g	6	4
		Helenieae	Gaillardia pulchella	Gpu	Radiate	Beijing, cultivated	40 N 116.3 E		GpuCYC2c	GpuCYC2d	GpuCYC2e2	GpuCYC2b		5	5
			Helenium autumnale	Hau	Radiate	SRX447424 (Transcriptome)		HauCYC2a						1	0
		Coreopsideae	Cosmos bipinnata	Cbi	Radiate	Beijing,cultivated	40 N 116.3 E		CbiCYC2c	CbiCYC2d	CbiCYC2e	CbiCYC2b		4	4
			Bidens pilosa	Bp	Radiate	Chengdu, Sichuan	40 N 116.3 E	BpCYC2a	BpCYC2c	BpCYC2d	BpCYC2e	BpCYC2b	BpCYC2g	6	5
		Tageteae	Tagetes patula	Tp	Radiate	Beijing, cultivated	40 N 116.3 E	TpCYC2a	TpCYC2c	TpCYC2d	TpCYC2e	TpCYC2b	TpCYC2g2	7	7
			Flaveria bidentis	Fb	Radiate	Hengshui, Hebei	37.58 N 115.61 E		FbCYC2c	FbCYC2d	FbCYC2e	FbCYC2b	FbCYC2g	5	3
		Heliantheae	Helianthus annuus	Ha	Radiate	Beijing,cultivated	39.86 N 115.62E	HaCYC2a	HaCYC2c	HaCYC2d	HaCYC2e2	HaCYC2b2	HaCYC2g	12	8
						EU088368⎻EU088372		HaCYC2a	HaCYC2c	HaCYC2d	HaCYC2e	HaCYC2b
						Sunflower Genome Database (Genome and transcriptome)		HaCYC2a	HaCYC2c	HaCYC2d	HaCYC2e3	HaCYC2b5	HaCYC2g
			Iva annua	Iva	Discoid	SRX255215 (Transcriptome)		IvaCYC2a	IvaCYC2c	IvaCYC2d	IvaCYC2e		IvaCYC2g	5	4
		Millereae	Galinsoga parviflora	Gpa	Radiate	Peking University, Beijing	40 N 116.3 E	GpaCYC2a	GpaCYC2c	GpaCYC2d	GpaCYC2e2	GpaCYC2b	GpaCYC2g	7	6
		Madieae	Arnica chamissonis	Ac	Radiate	SRX096992; SRX040282 (Transcriptome)		AcCYC2a	AcCYC2c	AcCYC2d	AcCYC2e	AcCYC2b	AcCYC2g	6	5
		Eupatorieae	Conoclinium coelestinum	Cco	Discoid	SRX1142083 (Genome)		CCoCYC2a	CCoCYC2c		CCoCYC2e2	CcoCYC2b	CcoCYC2g	6	5
Note: 1) The gene names in bold stand for sequences downloaded from the republic database in GenBank and follow their published name.
The gene names in italic indicate their sequences are assembleded from short fragments already present in GenBank.
2) The shade sequences don't cover the complete coding region (or close to its full length) or are of the highly similarities from sampls amongst close relatives. So, they were not used for phylogenetic analysis in this study.
3) Websites of assembled genome data of three specices in Asteraceae:
Genome data of Cynara cardunculus var. scolymus (genotype '2C') were retrieved from http://www.artichokegenome.unito.it (Scaglione et al., 2016);
Genome data of Lactuca sativa (V8) were retrieve from https://lgr.genomecenter.ucdavis.edu/ (Reyes-Chin-Wo et al., 2017).
Genome data of Helianthus annuus were retrieve from https://sunflowergenome.org. (Badouin et al., 2017)
4) Superscript capital letters behind the species names indicate the following:
a: seeds bought from www.chileflora.com and shared with us by Mark Chapman of the University of Southampton (UK);
b: seeds bought from www.chileflora.com;
c: dry leaves and seeds provided by Estrella Urtubey in Instituto de Botánica Darwinion (Argentina);
d: dired leaves provided by Bo Pang in XiShuangBanNa Tropical Botanical Garden (China);
e: seeds bought from the Silverhill website, www. silverhillseeds.co.z.
5) Superscript digits behind the gene names indicates the number of species-specific replicates of the cprresponding gene clade.
