# Supplementary material for: Patterning the Asteraceae Capitulum: Duplications and Differential Expression of the Flower Symmetry CYC2-Like Genes
Source: Front Plant Sci. 2018 Apr 25;9:551. doi: 10.3389/fpls.2018.00551 (PMC5996924; doi:10.3389/fpls.2018.00551)
Supplement: Supplementary file 5 [file Data_Sheet_1.FASTA]

>VplCYC2
KK--DRHSKICTAQGLRDRRVRLSIEIARNFFDLQDMLGFDKASKTLEWLFTKSKAAIEELV--RASRAEARARA-----------
>LchCYC2A
KR--DRHSKIFTAQGLRDRRVRLSIEIARKFFTLQDLLGFDKASKTLDWLFTNSKIAIEELV--KESREKARARARE----RTQEK
>LchCYC2B
KK--DRHRKIFTAQGLRDRRVRLSIDIARKFFTLQDLLGFDKASKTLDWLFKSSKTAIEELV--KQSREKARARARE----RTQEK
>PgrCYC2
RK--DRHSKIFTAQGLRDRRVRLSIEIARKFFNLQDMLGFDRPSKTLDWLFTNSKTAIQELV--KESREKARARARE----RTQEK
>SdeCYC2
RK--DQHSKIYTSQGPRDRRVRLSIQIARKFFDLQEMLGFDKASKTLDWLFTKSKAAIDDLV--NKSRADARARARE----RTKEK
>LmCYC2A
KR--DRHSKIYTAQGPRDRRVRLSIEIARKFFDLQDMLGFDKASRTLDWLLNKSQIAIKDLV--RESRANARARARE----RTREK
>LmCYC2B
KK--DRHSKIYTAQGPRDRRVRLSMEIARKFFDLQDLLGFDKASKTLDWLLTHSKAAIKELV--RESRAKARARARD----RTREK
>NpCYC2
KKMADRHSKIVTARGSRVRRVRLSIDVARKFFNLQDMLGFDKASKTLDWLLEKSKSAIIELT--RKSRAEARARARE----RTREK
>AiCYC2b
KK--DGHSKIYTARGPRDRRVRLSIEIARKFFCLQDLLGFDKASKTLDWLLGKSLTAIKDLV--EQLRAEARARARE----RTKEK
>EbCYC2b
KK--DGHSKIETARGPRDRRVRLSIEIARKFFCLQDLLGFDKASKTLDWLLGKSLASIKDLV--EQLRKEARARARE----RTKEK
>CoCYC2b
KK--NGHSKIYTARGPRDRRVRLSIGIAQKFFFLQDLLGFDKASKTLDWLITKSLTAIKDLV--DQSRSEARARARE----RTKQK
>OeCYC2b
KK--DGHSKIYTARGPRDRRVRLSIGIAKKFFCLQDMLGFDKASKTLDWLLTKSLTAIKDLV--DQSRAEARARARE----RTKEK
>GafCYC2b
KK--DGHSKIYTAQGPRDRRVRLSIEIARKFFCLQDLLGFDKASKTLDWLLTKSLMAIKDLV--DQSRAEARARARE----RTKEK
>SoCYC2b
KK--DGHSKIDTARGPRDRRVRLSIGIAQKFFCLQDLLGFDKASKTLDWLLTKSITAIKDLV--NQSRVEARARARE----RTKEK
>TrCYC2b
KK--DGHSKIDTARGPIDRRVRLSIGIAQKFFCLQDLLGFDKASKTLDWLLTKSITAIKDLV--NQSRAEARARARE----RTKEK
>SscCYC2b
KK--DGHSKIYTARGPRDRRVRLSIGIAQKFFCLQDLLGFDKASKTLDWLLTKSLTAIKDLV--DQLKAEARARARE----RTKEK
>DooCYC2b
KK--DGHSKIYTARGPRDRRVRLSIGIAQKFFCLQDLLGFDKASKTLDWLLTKSLTAIKDLV--DQLRVEARARARE----RTKEK
>BpCYC2b
KR--DRHSKIYTARGPRDRRVRLSIDVSRKFFCLQDLLGFDKASKTLDWLLTKSLTAIKDLV--EQSRAEARARARE----RTKEK
>CbiCYC2b
RR--DGHSKIYTARGPRDRRVRLSIDVSRKFFCLQDLLGFDKASKTLDWLLTKSLTAIKELV--EQSRAEARARARE----RTKEK
>HaCYC2b
KK--DGHSKICTAGGLRDRRVRLSIDISRKFFCLQELLGFDKASKTLDWLFTKSLTAIKDLV--EQSRAEARERARK----RTKEK
>FbCYC2b
KR--DGHSKINTSRGPRDRRVRLSIDIAKKFFCLQDLLGFDKASNTLDWLLTKSLTAIKDLV--EQSRAEARARARE----RTKEK
>GpaCYC2b
KR--DGHSKICTAGGLRDRRVRLSIDIARKFFCLQDLLGFDKASNTLDWLLTKSLTSIKDLV--EQSRAQARARARE----RTKAK
>TpCYC2b
KK--NGHSKIYTAKGPRDRRVRLSIDIARKFFCLQDLLGFDKASKTLDWLFTKSLTAIKDLV--DQLRAEARARARE----RTKQK
>GpuCYC2b
KK--DGHSKIHTAKGPRDRRVRLSIDISRKFFCLQDLLGFDKASKTLDWLLSKSLTAIKDLV--EQWRAEARARARE----RTKER
>IliCYC2b
KK--DGHSKIYTARGPRDRRVRLSIDIARKFFCLQDLLGFDKASKTLDWLLTKSLTAIKDLV--DQSRAEARARARE----RTKEK
>IliCYC2b2
KK--DGHNKIYTARGPRDRRVRLSIDVARKFFCLQDLLGFDKASKTLDWLITKSQISIKDLV--GQSRAEARARARE----RTKEK
>HaCYC2b2
MK--DGHSKIYTAQGPRDRRVRLSIEISRKFFCLQDLLGYDKASKTLDWLFEKSLTAIKDLV--YQLRVDARSRARE----RTKEK
>AacCYC2b
KK--DGHSKIYTARGPRDRRVRLSIGIAEKFFCLQDLLGFDKASKTLDWLLTKSLTAIKDLV--NQSRTKARARARE----RTKAK
>GcCYC2b
KK--DGHSKIYTARGPRDRRVRLSIGIAEKFFSLQDLLGFDKASKTLDWLLTKSLTAIKDLV--DQSRTKARARARE----RTKAK
>ClCYC2b
KK--DGHSKIYTARGPRDRRVRLSIGISEKFFCLQDLLGFDKASKTLDWLLTKSLTAIKDLV--DQSRTEARERARE----RTKAK
>SoCYC2b2
KN--GGKSKIYTAQGPRDRRVRLSIEISRKFFYLQDLLGFDKASKTLDWLFTKSLTAIKDLV--DQSRTEARARARE----RTIEK
>CCCYC2b1
RK--DGHRKINTAQGPRDRRVRFSIQIAQKFFGLQDLLGFDRASKTLDWLLTNSVTAIKELV--DQSRAEARARARE----RTRAK
>CCCYC2b2
KK--HGHSKICTARGPRDRRVRFSIEVAQKFFCLQDLLGFDKASKTLDWLLTNSMPAIKELI--DQSRAEARARARE----RTREK
>HlyCYC2b
KK--HGHSKICTARGPRDRRVRFSIEVAQKFFSLQDLLGFDKASKTLDWLITNSMSAIKDLV--YQSRAEARARARE----RTREK
>CecCYC2b
KK--HGHSKICTARGPRDRRVRFSIEVAQKFFSLQDLLGFDKASKTLDWLISNSLPAIKELV--NVARAEARARARE----RTKEK
>AlaCYC2b
KK--DGHSKIYTARGPRDRRVRLSIEIARKFFSLQDLLGFDKPSKTLDWLFTNSLAAIKKLV--ERSRAEARARARE----RTREK
>MdCYC2b
KK--DGHSKIYTARGPRDRRVRLSVEIARKFSCLQELLGFEKASKTLDWLLTKSLTAIKELV--DQSRAEARARARE----RTREK
>BpuCYC2b
KK--DGHSKIYTARGLRDRRVRLSIEIARKFFCLQELLGFDKASKTLDWLLTNSLTAIIDLV--GESRAEARARARE----RTKEK
>GriCYC2b
KK--DGHSKIHTSRGLRDRRVRLSIEIARKFFCLQELLGFDKASKTLDWLLTNSLTAIKDLI--GQSRAEARARARE----RTKEK
>LsCYC2b
KK--DGHSKIYTARGPRDRRVRLSIEISRKFFCLQDLLGFDKPSQTLDWLFTKSLTAINELV--DQCRTEARARARE----RTREK
>TmCYC2b
KK--GGHSKIHTARGPRDRRVRLSIEISRKFFCLQELLGFDKASKTLDWLFTKSLTAINELV--DQLRTEARARARE----RTREK
>SsiCYC2b
KK--DGHSKIYTAQGPRDRRVRLSIDVAQKFFCLQDLLGFDKASKTLDWLLTKSMSSTKELV--DHSRTEARARARE----RTRER
>LdCYC2bg
KK--DGHSKIYTARGPRDRRVRLSIEIARKFFCLQDLLGFDKASKTLDWLFTKSNTAIKELV--DQSRAEARARARE----RTREK
>MdCYC2g
KK--DKYSKIYTDRDPRDRRVRLSSEISRKFFCLQDLLGFDKASETFDWLFTKSKTAIKDLV--DQSRAVARARARE----RTIEK
>AhCYC2bg1
KK--DGHSKIYTARGLRDRRVRLSIGIARKFFCIQDSLGFDKASKTLDWLFNKSKRAIKELV--DQSRAEARARARE----RTREK
>GhCYC2bg1
KK--DGHSKIYTAGGPRDRRVRLSIGIAKKFFCLQDLLGFDKASKTLDWLFTKSKTAIKDLV--DQSRAEARARARE----RTREK
>LanCYC2bg1
KK--DGHSKIYTAGGPRGRRVRLSIGIAKKFFCLQDLLGFDKASKTLDWLFTKSKTAIKDLV--DQSRAEARARARE----RTREK
>GhCYC2bg2
KK--DGRSKIYTAGGPRDRRVRLSIEIARKFFCLQDLLGFDKPSKTLDWLFAKSKTAIKDLV--DQSRAEARARARE----RTREK
>LanCYC2bg2
KK--DGRSKIYTAGGPRDRRVRLSIEIATKFFCLQDLLGFDKPSKTLDWLFAKSKTAIKDLV--DQSRAEARARARE----RTREK
>AacCYC2g
KK--DGHSKINTARGPRDRRVRLSIEISRKFFCLQDLLGFDKASKTLDWLFGKSKNAIKELV--DQSRALARARARE----RTREK
>GcCYC2g
KK--DGHSKINTARGPRDRRVRLSIEISRKFFCLQDLLGFDKASKTLDWLFGKSKKAIKELI--DQSRAMARARARE----RTREK
>ClCYC2g
KK--DGHSKINTAQGPRDRRVRLSIEISRKFFCLQDLLGFDKASKTLDWLFSKSKNAIKELV--DQSRAMARARARE----RTREK
>AiCYC2g
KK--DGHSKIYTAQGPRDRRVRLSIEISRKFFCLQDLLGFDKASKTLDWLFNKSKNAIKELV--DQSRAMARARARE----RTREK
>EbCYC2g
KK--DGHSKIYTARGPRDRRVRLSIEISRKFFCLQDLLGFDKASKTLDWLFNKSKNAIKELV--DQSRTMARARARE----RTREK
>AcCYC2g
KK--DGHGKIYTARGLRDRRVRLSIEISRKFFCLQDLLGFDKASKTLDWLFTKSKKAIKELV--DQSRTMARARARE----RTREK
>CcoCYC2g
KI--DGNGKIYTAQGLRDRRVRLSIEMSQKFFCLQDLLGFDKASKTFDWLLTKSKYAIKELV--NQSRDMARARARE----RTREK
>TpCYC2g1
EK--DGHGKIYTARGLRDRRVRLSIEISRKFFCLQDLLGFDKASKTLDWLFAKSKKAIKELV--DQSRAMARARARE----RTREK
>TpCYC2g2
EK--DGHGKIYTARGLRDRRVRLSIEISRKFFCLQDLLGFDRASKTLDWLFAKSKKAIKELV--DQSRAMARARARE----RTREK
>FbCYC2g
EK--DGHGKIYTSRGFRERRVRLSIEISRKFFCLQELLGFDKASNTLDWLLTKSKKAIKELV--DQLRAMARARARE----RTGEK
>BpCYC2g
KK--DGHSKIYTAQGPRDRRVRLSIGISQKFFCLQDLLGFDKASKTLDWLFTKSKKAIKELV--EQSRAMARARARE----RTRGK
>HaCYC2g
KK--DVRSKICTARGPRDRRVRLSIDISRKFFCLQDLLGFDKASKTLDWLFTKSKNAIKDLV--DQSRVMARARARE----RTREK
>IvaCYC2g
RK--DGRSKICTASGPRDRRVRLSIDISRKFFCLQDLLGFDKASKTLDWLFTKSKRAIKELV--DQSRVMARARARE----RTREK
>IliCYC2g
KK--DGHTKIFTAQGPRDRRVRLSIDISRKFFCLQDLLGFDKASKTLDWLFSKSMTAIKELI--DQSRAMARARARE----RTREK
>GafCYC2g
RK--DGHSKIYTARGPRDRRVRLSIDISRKFFCLQDLLGFDKASKTLDWLFTKSKNAIKELV--DQSRAMARARARE----RTKEK
>BpuCYC2g1
KK--DGHSKIYTARGPRDRRVRLSIDISRKFFSLQDLLGFDKASKTLDWLFNNSKNAIKELV--DKKRAMARARARE----RTREK
>BpuCYC2g2
KK--DGHSKIYTARGPRDRRVRLSIEISRKFFSLQDLLGFDKASKILDWLFNNSKNAIKELV--DQSKVMARARARE----RTREK
>GriCYC2g
KK--DGHSKIYTARGPRDRRVRLSIEISRKFFCLQDLLGFDKASKTLDWLFNNSKDAIKELV--EQARAMARARARE----RTRER
>CoCYC2g
KK--DGHSKIYTARGPRDRRVRLSIDISRKFFCLQDLLGFDKASKTLDWLFTKSKNAIKELV--DQLRAMARARARE----RTKEK
>OeCYC2g
KK--DRHSKIYTARGPRDRRVRLSIDISRKFFCLQDLLGFDKASKTLDWLFTKSKNAIKELV--DQSRAMARARARE----RTREK
>LsCYC2g
-K--DGHSKIYTARGPRNRRVRLSIDISRKFFCLQDLLGFDKASKTLDWLFSKCNTAIKELV--GHSRAMARARARE----RVREK
>TmCYC2g
KK--SGHSKIYTARGLRDRRVRLSIDISRKFFCLQDLLGFDKASKTLDWLFGKCKTAIQELV--DQSRAVARARARE----RARKK
>AacCYC2d
KK--DGHSKIHTAQGPRDRRVRLSIDVARKFFCLQDLLGFDKASKTLDWLFAKSKTAIKDLV--NQSRAEARARARE----RTKEK
>GcCYC2d
KK--DGHSKIHTAQGPRDRRVRLSIDVARKFFCLQDLLGFDKESKTLDWLFAKSKTAIKDLV--NQSRAEARARARE----RTKEK
>ClCYC2d
KK--DGHSKIHTAQGPRDRRVRLSIDVARKFFCLQDLLGFDKASKTLDWLFSKSKTAIKDLV--NQSRAEARARARE----RTKEN
>OeCYC2d
KK--DGHSKIHTAQGPRDRRVRLSIEVARKFFYLQDLLGFDKASKTLDWLFTKSKTAIKELV--NQSRVEARARARE----RTKEK
>BpuCYC2d
KK--DGHSKINTAQGPRDRRVRLSIEVAQKFFYLQDLLGFDKASKTLDWLFTKSQTAIKELV--NQSRAEARARARE----RTKEK
>MdCYC2d
KK--DGHSKIHTAQGLRDRRVRLSIEVARKFFYLQDLLGFYKASKTLDWLFTKSETGIRELI--NQSRAKARARARE----RTKEK
>AcCYC2d
KK--DGHSKIHTAQGPRDRRVRMSIEVARKFFYLQDLLGFDKASKTLDWLFTKSKTAIKELV--NHSRAEARARARE----RTKEK
>TpCYC2d
KK--DGHSKIHTAQGPRDRRVRMSIDVARKFFYPQDLLGFDKASRTLDWLFTKSKTAIMELV--NHSRTEARARARE----RTKEK
>GpaCYC2d
KK--DGHSKIHTAQGPRDRRVRMSIEVARKFFYLQDLLGFDKASKTLDWLFTKSKTAIKEVV--NQSRAEARARARE----RTKEK
>BpCYC2d
KK--DGHSKIHTAQGPRDRRVRMSIDVARKFFYLQDLLGFDKASKTLDWLFTKSKTAIKELV--NHSRAEARARARE----RTKEK
>CbiCYC2d
KK--DGHSKIHTAQGPRDRRVRMSIDVARKFFYLQDLLGFDKASKTLDWLFTKSKTAIKELV--NQSRAEARARARE----RAKEK
>HaCYC2d
KK--DGHSKIHTAQGPRDRRVRMSIDVARKFFYLQDLLGFDKASKTLDWLFTKSKIAIKELV--NQSRAEARARARE----RTKEK
>GpuCYC2d
KK--DGHSKIHTAQGPRDRRVRMSIEVARKFFYLQDLLGFDKASKTLDWLFTKSKTAIKELV--NQSRAEARARARE----RTKEK
>AiCYC2d
KK--DGHSKIHTAQGPRDRRVRLSIEVARKFFYLQDLLGFDKASKTLDWLFTKSRTAIRELV--NQSRAEARARARE----RTKEK
>EbCYC2d
KK--DGHSKIHTAQGPRDRRVRLSIEVARKFFYLQDLLGFDKASKTLDWLFNKSRTAIRVLV--NQSRAAARARARE----RTKEK
>SoCYC2d
KK--DGHSKIHTAQGPRDRRVRLSIEVARKFFSLQDLLGFDKASKTLDWLFTKSKTSIKELV--NQTRAEARARARE----RTREK
>TrCYC2d
KK--DGHSKIHTAQGPRDRRVRLSIEVARKFFSLQDLLGFDKASKTLDWLFTKSKTAIKELV--NQSRAEARARARERARERARER
>SscCYC2d
KK--DGHSKIHTAQGPRDRRVRLSIEVARKFFSLQDLLGFDKASKTLDWLFTKSKTAIKELV--NQSRAEARARARE----RTREK
>AhCYC2d
KK--DGHSKIYTAQGPRDRRVRLSIEIAKKFFVLQDLLGFDKASKTLDWLFSKSKTAIKELV--NQSRAEARARARE----RTKEK
>GhCYC2d
KK--DGHSKIYTAQGPRDRRVRLSIEIAQKFFVLQDLLGFDKASKTLDWLFTKSKTAIRELV--GVSRAEASARARE----RTKEK
>CoCYC2d
RK--DGQGKIHTDQGPRHRRVRLSIDIAKKFFHLQDLLGYDKASKTIDWLLSKSKSAIKELV--NQSRAEARARARE----RTKHK
>AhCYC2c
KN--DGHSKIYTSQGPRDRRVRLSIEIARKFFVLQDLLGFDKASKTLDWLFTKSKTEIKELV--EQLRAEARARARE----RTKEK
>GhCYC2c
KK--DGHSKIYTAQGPRDRRVRLSIEIAQKFFVLQDLLGFDKASKTLDWLFTKPKTAIKELV--DLSRAEARARARE----RTKEK
>LdCYC2c
KK--DGHSKIYTAQGPRDRRVRLSIEIAQKFFVLQDLLGFDKASKTLDWLFTKSKTAIKELV--DQSRAEARARARE----RTKEK
>SlCYC2cd
KN--DGHSKIFTAQGPRDRRVRLSIDIAKKFFVLQNLLGFDKASKTLDWLFTKSKTAIKELV--NQSRAEARARARE----RTKEK
>AcCYC2c
KK--DGHSKIYTAQGPRDRRVRLSIDIARKFFVLQDLLGFDKASKTLDWLFTKSKKAIKELI--DQSRAEARARARE----RTKQK
>FbCYC2c
KK--DGHSKIYTAQGPRDRRVRLSIDIARKFFVLQDLLGFDKASKTLDWLFTKSKKAIKELI--DQSRAEARARARE----RTKQK
>TpCYC2c
KK--DGHSKIYTAQGPRDRRVRLSIDIARKFFVLQDLLGFDKASKTLDWLFTKSKKAIKELI--DQSRAEARARARE----RTRQK
>GpaCYC2c
KK--DGHSKIYTAQGPRDRRVRLSIDIARKFFVLQDLLGFDKASKTLDWLFTKSKKAIKELI--DQSRAEARARARE----RTKLK
>HaCYC2c
KK--DGHSKIYTAQGPRDRRVRLSIDIARKFFVLQDLLGFDKASKTLDWLFTKSKKAIKELI--GQSRAEARARARE----RTKQK
>BpCYC2c
KK--DGHSKIYTAQGPRDRRVRLSIDIARKFFVLQDLLGFDKASKTLDWLFTKSKKAIKELT--DQSRAEARARARE----RTKQK
>CbiCYC2c
KK--DGHSKIYTAQGPRDRRVRLSIDIARKFFVLQDLLGFDKASKTLDWLFSKSKKAIKDLI--DQSRAEARARARE----RTKQK
>IvaCYC2c
KK--DGHSKIYTAQGPRDRRVRLSIDIARKFFVLQDLLGFDKASKTLDWLFTKSKKAIKELI--GQSRAEARARARE----RTKQK
>GpuCYC2c
KK--DGHSKIYTAQGPRDRGVRLSIDIARKFFVLQDLLGFDKASKTLDWLFTKSKKAIKELV--DQSRAEARARARE----RTKQK
>CoCYC2c
KQ--DGHSKIYTAQGPRDRRVRLSIDIARKFFVLQDLLGFDKASKTLDWLFTKSKNAIKELV--EQSRAEARARARE----RTKEN
>OeCYC2c
KK--DGHSKIYTAQGPRDRRVRLSIDIARRFFVLQDLLGFDKASKTLDWLFTKSKNAIKELV--DQSRAEARARARE----RTKQK
>DooCYC2c1
KK--DGHSKIYTAQGPRDRRVRLSIDIARKFFVLQDLLGFDKASKTLDWLFTKSKKAIKELV--DQSRAEARARARE----RTKEK
>DooCYC2c2
KK--DGHSKIDTAQGPRGRRVRLSIDIARKFFVLQDLLGFDKASKTLDWLFTKSKTAIKDLV--DQSRAEARARARE----RTKEK
>CsoCYC2c
KE--DGHSKIYTAQGPRDRRVRLSIDIARKFFELQNLLGFDKASKTLDWLFTKSKVAIRELV--EQLRAEARSRARE----RTKEK
>LaCYC2c1
KK--DGHSKIYTAQGPRDRRVRLSIDIARKFFELQNLLGFDKASKTLDWLFTKSKVAIRELV--EMSRAEARSRARE----RTKEK
>LaCYC2c2
KK--DGHSKIHTAQGPRDRRVRLSIDIARKFFELQNLLGFDKASKTLDWLFSKSKVAIRELV--EQSRADARSRARE----RTKEK
>TmCYC2c
KK--DGHSKIYTAQGPRDRRVRLSIDIARKFFELQNMLGFDKASKTLDWLFTKSKVAIKELV--EKSRAEARARARE----RTKEK
>LsCYC2c
KK--DGHSKINTAQGPRDRRVRLSIDIARKFFELQNMLGFDKASKTLDWLFTKSKVAIKELV--EQSRAEARARARE----RTKEK
>CcoCYC2c
KT--DGHSKIFTAQGHRDRRVRLSIEISKKFFFLQDLLGYARASDTIDWLFAKSKKSIKELV--DQLRTEARARARE----RTKEK
>CaCYC2e
KK--DHHSKIYTAKGFRDRRVRLSIEIARKFFCLQDLLGFDKASKTLDWLFTKSKTAIKDLV--DQSRAEARARARE----RTKEK
>DoCYC2e
KK--DHHSKICTAKGFRDRRVRLSIDIARKFFCLQDLLGFDKASKTLDWLFRKSKSAIKDLV--DQSRAEARARARE----RTKEK
>SlCYC2e
KK--DHHSKIYTASGPRDRRVRLSIEIAKKFFCLQDLLGFDKASKTLDWLFKNSRTAIKELV--DQLRVEARARARE----RTKEK
>AacCYC2e1
KK--DHHSKIYTAQGPRDRRVRLSIEVSRKFFFLQDLLGFDKASKTLDWLFTKSKIPIDELV--NQSRVEARARARE----RTKEK
>ClCYC2e1
KK--DHHSKIHTAQGPRDRRVRLSIEVSRKFFFLQDLLGFDKASKTLDWLFSKSKIPIEELV--NQSRAEARARARE----RTKEK
>GcCYC2e1
KK--DHHSKIHTAQGPRDRRVRLSIEVSRKFFFLQDLLGFDKASKTLDWLFTKSKIPIEELV--NQSRAEARARARE----RTKEK
>AacCYC2e2
MK--DHHSKVLTAQGPRDRRVRLSIEVSRKFFFLQDLLGFDKASKTLDWLFTKSKISIDELV--TQSRAEARARARE----RTKEK
>ClCYC2e2
KK--DHHSKIHTAQGPRDRRVRLSIEVSRKFFFLQDLLGFDKASKTLDWLFTKSKISIDELV--TQSRAEARARARE----RTKEK
>GcCYC2e2
KK--DHHSKIHTAQGPRDRRVRLSIEVSRKFFFLQDLLGFDKASKTLDWLFTKSKISIDELV--TQSRAEARARARE----RTKEK
>OeCYC2e
KK--DHHSKIHTAQGPRDRRVRLSIEVARKFFYLQDLLGFDKASKTLDWLFHKSKIPIDELV--VQSRAEARARARE----RTKEK
>CoCYC2e
KK--DHHSKIDTAQGPRDRRVRLSTEVARKFFYLQDLLGFDKASKTLDWLFNKSKVPIDELV--NQSRAEARARARE----RTKDK
>DooCYC2e
KR--DHHSKIHTAQGPRDRRVRLSIEVARKFFYLQDLLGFDKASKTLDWLFNKSKIQIDELV--TQSRADARARARE----RTRNK
>SoCYC2e
KK--DHHSKIYTAQGPRDRRVRLSIEVAKKFFYLQDLLGFDKASKTLDWLFNKSKIPINELV--NQSRAEARARARE----RTKEK
>TrCYC2e
KK--DHHSKIYTAQGPRDRRVRLSIEVAKKFFYLQDLLGFDKASKTLDWLFNKSKIPINELV--NQSRAEARARARE----RTKEK
>SscCYC2e
KK--DHHSKIHTAQGPRDRRVRLSIEVAKKFFYLQDLLGFDKASKTLDWLFNKSKIPINELV--NQSRVEARARARE----RTKEK
>AiCYC2e
KK--DHHSKIHTSKGPRDRRVRLSIEVARKFFYLQDLLGFDKASKTLDWLFSKSKIPIGELI--NQSRAEARARARE----RTREK
>EbCYC2e
KK--DHHSKIHTAKGPRDRRVRLSIEVARKFFYLQDLLGFDKASKTLDWLFNKSKIPIVELI--NQSRAEARARARE----RTTEK
>GafCYC2e
KK--DHHSKIRTSKGPRDRRVRMSIEVARKFFYLQDLLGFDKASKTLDWLFNKSKIPIDELV--NQSRAEARARARE----RTREK
>AlaCYC2e
KK--DHHSKIHTAQGPRDRRVRLSIEVARKFFYLQDLLGFDKASQTLDWLFNNSKIAIDELV--NQSRAEARARARE----RTKEK
>MdCYC2e
KK--DHHSKIHTAQGPRDRRVRLSIDVARKFFYLQDLLGFDKASKTLDWLFIKSKIGIDELV--NQSRAEARARARE----RTKEK
>BpuCYC2e
KK--DHHSKIYTAQGPRDRRVRLSIEVASKFFYLQDLLGFDKASKTLDWLFTKSKIPIDELV--IKSRAEARARARE----RTKEK
>GriCYC2e
KK--DHHSKIHTAQGPRDRRVRLSIEVARKFFYLQDLLGFDKASKTLDWLFTKSKIPIGELV--TQSRAEARARARE----RTKIK
>AcCYC2e
KK--DHHSKIHTAQGPRDRRVRLSIEVAKKFFYLQDLLGVDKASKTLDWLFNKSKISIDELI--NHLRAEARARARE----RTKEK
>CcoCYC2e
TK--DHHCKIHTAQGPRDRRVRLSIEVAKKFFYLQDLLEFDKASKTLDWLFNKSKISIDELI--NQLRAAARARARE----RTEEK
>GpaCYC2e1
KK--DHHSKIHTAQGPRDRRVRLSIEVAKRLFYLQDLLGYDKASKTLDWLFNKSKTSIDELI--TRSRAEARARARE----RTKEK
>BpCYC2e
KK--DHHSKIHTAQGPRDRRVRLSIEVAKKFFYLQDLLGNDKASKTLDWLFQQSKISIDELI--SQLRAEARARARE----RTKEK
>CbiCYC2e
KK--DHHSKIQTAQGPRDRRVRLSIEVAKRFFYLQDLLGFDKGSKTLDWLFTKSKISIDELI--SQLRAEARARARE----RTKEK
>HaCYC2e2
KK--DHHSKIHTAQGPRDRRVRLSIEVAKKFFCLQDMLGVDKASKTLDWLFEKSKISIKELI--NQSRAEARARARE----RTKEK
>GpaCYC2e2
KK--DHHSKIHTAQGPRDRRVRLSIEVAKKFFYLQDLLEVDKPSKTLNWLFNNSKIAIDELI--NRSRAEARARARE----RTKEK
>HaCYC2e
NK--DHHSKIHTAQGPRDRRVRLSIEVAKRFFYLQDLLGFDKGSKTLDWLFNKSKNSIDELI--NQSRAEARARARE----RTKEK
>IvaCYC2e
SK--DHHSKIHTAQGPKDRRVRFSIEGAKRFFYLQDLLGFDKGSETLDWLLNKSKNSISELI--NQSRAEARARARE----RTKEK
>CcoCYC2e2
QK--DHHSKIYTSKGPRDRRVRLSIDVAKKFFYLQDLLGFDKASKTLDWLLNKSMISIDELI--NHSSAEARARARE----RTKEK
>TpCYC2e
KK--DHHSKIHTAQGPRDRRVRLSIEVAKKFFYLQDLLENDKASKTLDWLLRKSKISIDELI--NQLRAEARARARE----RTKKK
>GpuCYC2e2
KK--DHHSKIYTAQGPRDRRVRLSTEVAKKFFYLQDLLGVDKASKTLEWLFKKSKISIDELI--KQSRAEARARARE----RTKEK
>GpuCYC2e1
KK--DHHSKIYTAQGPRDRRVRLSIGVARKFFCLQDLLGVDKASKTLEWLFSKSKISIDELI--KQSRAEARARARE----RTKEK
>LaCYC2e
KK--DHHSKIYTAQGPRDRRVRLSIDVARKFFYLQDLLGFDKASKTLDWLFNKSKIPIDELI--NQSRVEARERARE----RTKEK
>TmCYC2e
KK--DHHSKIHTAQGPRDRRVRLSIDVARKFFFLQDLLGFDKASKTLDWLFNKSKIPIDELI--NQSRAEARARARE----RTKEK
>SsiCYC2e1
KK--DHHSKIHTAQGPRDRRVRLSIDVARKFFCLQDLLGFDKASKTLDWLFKRSKIPIDELV--NQSRAEARARARE----RTKEK
>SsiCYC2e2
KK--DHHSKIHTAQGPRDRRVRLSIDVARKFFYLQDLLGFDKPSKTLDWLFKKSKIPIDELV--NQSRAEARARARE----RTKEK
>CCCYC2e
KK--DNHSKIHTAQGPRDRRVRLSIEVARKFFCLQDLLGFDKASTTLDWLFSKSKIEIDKLV--NQSRAEARARARE----RTQEK
>HlyCYC2e
KK--DNHSKIHTAQGPRDRRVRLSIEVAQKFFCLQDLLGFDKASKTLDWLFTKSKIEIDNLI--NKSRAEARARARE----RTQEK
>CecCYC2e
KK--DNHSKIHTAQGPRDRRVRLSIEVARKFFCLQDLLGFDKASKTLDWLFNKSKIEIEKLV--NQSRAEARARARE----RTQEK
>GhCYC2e
KK--DHHSKIDTAHGPRDRRVRLSIDIARKFFCLQDLLGFDKASKTLDWLFTKSKPAIDELL--NQSRAEARARARE----RTKEK
>AacCYC2a
KK--DRHSKIFTVQGPRDRRVRLSIDISKKFFGLQDLLGFDKASKTLDWLFTNSKSAIADLV--SHLRSEARARARV----RTIEK
>ClCYC2a
KK--DRNSKIFTAQGPRDRRVRLSIDISKKFFGLQDLLGFDKASKTLDWLFTKSETAIVDLV--SQLRAEARARARV----RTIEK
>CoCYC2a
KK--DRHSKIFTAQGPRDRRVRLSIDISRKFFGLQDLLGFDKASKTLDWLFTRSKNAIKDLV--SELRAEARARARE----RTIEK
>SscCYC2a
KK--DRHSKIFTAHGPRDRRVRLSIDISKKFFGLQDLLGFDKASKTLDWLFTKSKTAITDLV--TQLRAEARARARV----RTIEK
>TrCYC2a
KK--DRHSKILTAQGPRDRRVRLSIDISRKFFGLQDLLGFDKASKTLDWLFTKSKIAIKDLV--KQLRVEARARARV----RTIEK
>DooCYC2a
KK--DRHSKIFTAQGPRDRRVRLSIDISKKFFGLQDLLGFDKASKTLDWLFTKSKTAIKDLV--NQLRAEARERARD----RTIEK
>GriCYC2a
KK--DRHSKIFTAQGPRDRRVRLSIDISRKFFGLQDLLGFDKASKTLDWLFTKSKKAIKDLV--IQSRAEARARARE----RTLEK
>SsiCYC2a1
KK--DRHSKIFTAQGPRDRRVRLSIDISRKFFGLQDLLGFDKASKTLDWLFTKSKKAIKDLV--IQSRAEARARARE----RTLEK
>AcCYC2a
KK--DRHSKIFTAQGPRDRRVRLSIDISKKFFGLQDLLGFDKASRTLDWLFTRSKTAIKDLV--SQLRAEARSRARE----RTMEK
>GpaCYC2a
KK--DRHSKIFTAQGPRDRRVRLSIDISKKFFGLQDLLGFDKASKTLDWLFTRSMTSIKDLV--SQLRAEARARARE----RTIEK
>HaCYC2a
KK--DRHSKIFTAQGPRDRRVRLSIDISKKFFGLQDLLGFDKASKTLDWLFTRSKAAIKDLV--SQLRAEARARARE----RTLEK
>IvaCYC2a
KK--DRHSKIFTAQGPRDRRVRLSIDISKKFFGLQDLLGFDKASKTLDWLFTRSMTAIKDLV--SQLRAEARSRARE----RTLEK
>TpCYC2a
KK--DRHSKIFTAQGPRDRRVRLSIDISKKFFGLQDLLGFDKASKTLDWLFTRSMAAIKDLV--SQLRAEARSRARE----RTMEK
>CCoCYC2a
KK--DRHSKIFTAQGPRDRRVRLSINISRKFFGLQDLLGFDKASKTLDWLFTNSKTAIKDLV--RLLRAEARLRARE----RTIEK
>IliCYC2a
KK--DRHSKIFTAQGPRDRRVRLSIDISKKFFGLQDLLGFDKASKTLDWLFTKSKTAIKDLV--SQLRAEARSRARE----RTIEK
>CsoCYC2a
KK--DRHSKIFTAQGPRDRRVRLSIEISRKFFGLQDLLGFDKASKTLDWLFTKSKTAIKDLL--NQLRAEARARARE----RTIEK
>LsCYC2a
KK--DRHSKIFTAQGPRDRRVRLSIEISRKFFGLQDLLGFDKASKTLDWLFTKSKSAIKDLL--IQLRAEARARARE----RTIEK
>SsiCYC2a2
KK--DRHSKIFTAQGPRDRRVRLSIDISRKFFGLQDLLGFDKASKTLDWLFTKSKTAIKELL--NLLRAEARARARE----RTIQK
>MdCYC2a
KK--DRHSKIFTAQGARDRRVRLSIEVSRKFFGLQDLLGFDKASKTLDWLFTKSKTAIKDLI--NQSRAEARARARE----RTIQK
>AlaCYC2a
KK--DRHSKIFTAQGPRDRRVRLSIEISRKFFGLQDLLGFDKASKTLDWLFTKSMTAIVDLV--SQLRAEARARARE----RTIEK
>CCCYC2a
KK--DRHSKIFTAQGPRDRRVRLSIDISRKFFGLQDLLGFDKASRTLDWLFTKSKTAIKDLV--SQSRAEARARARE----RTIEK
>CecCYC2a
KK--DRHSKIFTAQGPRDRRVRLSIDISRKFFGLQDLLGFDKASKTLDWLFTKSKTAIKDLV--IQLRAEARARARE----RTIEK
>GhCYC2a
KK--DRHSKIFTAQGPRDRRVRLSIEISRKFFGLQDLLGFDKASKTLDWLFTKSMTAIKDLV--NQLRAEARARARE----RTIEK
>AtCYC2a
KK--DRHSKIYTAQGPRDRRVRLSIEIARKFFGLQDLLGFDIASKTLDWLFTKSNTAIEELL--EQLRAVARARARE----RTKEK
>CahCYC2a
KK--DRHSKIHTAQGPRDRRVRLSIDISRKFFGLQDLLGFDKASKTLDWLLTKSRTAIEDLL--EQSRAEARARARE----RTKEK
>NcCYC2a
KK--DRHSKIFTAQGPRDRRVRLSIEIARKFFGLQDLLGFDKASKTLDWLLTKSRTAIEDLL--EQSRAEARARARE----RTKEK
>DoCYC2a1
RK--DRHSKIDTARGPRDRRVRLSIEISQKFFGLQDLLGFDKASKTLDWLFTKSKNAIKDLV--SKSRAEARARARE----RTREK
>SlCYC2a
KK--DRHSKIYTARGPRDRRVRLSIEISRKFFSLQDLLGFDKASKTLDWLFTKSKTAIKDLV--NKSRAEARARARE----RTREK
>DoCYC2a2
QK--DRHSKIHTVRGPRDRRVRLSIDVSRKFFGLQDLLGFDKASKTLDWLLTNSKNAIKDLL--HQSRAEARARARE----RTREK
>paraAtCYC2a
--------KIYTTQGARERRVRLSIDVAGKFFGLQDLLGFDKASKTLDWLFTKSKIAIKELE--NLSRLKARARARE----RTREK
>paraCahCYC2a
KK--DRVRKIYTAGGHRERRVRLSFDVARKFFGLQDLLGFDKASKTLDWLFTKSKISIKELV--NVSRAKARARARE----RTREK
>paraNcCYC2a
KK--DRVRKIYTAGGHRERRVRLSFDVARKFFGLQDLLGFDKASKTLDWLFTKSKISIK-LV--NVSRAKARARARE----RTSEK
>GpiCYC2
KK--DRHRKIFTAQGPRDRRVRLSIDIARKFFSLQDLLGFDKASKTLDWLFTKSKIAIKELV--DQLRAEARARARE----RTLEK
>SseCYC2
KK--DRHRKIFTAQGPRDRRVRLSLDIARKLFSLQDLLGFDKASKTLDWLFTKSKTAIKELV--DQLRAEARARARE----RTREK
