# Supplementary material for: Patterning the Asteraceae Capitulum: Duplications and Differential Expression of the Flower Symmetry CYC2-Like Genes
Source: Front Plant Sci. 2018 Apr 25;9:551. doi: 10.3389/fpls.2018.00551 (PMC5996924; doi:10.3389/fpls.2018.00551)
Supplement: Supplementary file 6 [file Data_Sheet_2.FASTA]

>LchCYC2A
KR--DRHSKIFTAQGLRDRRVRLSIEIARKFFTLQDLLGFDKASKTLDWLFTNSKIAIEE
LVEM---K---------G-AL-----------------S-----N--S------ST----
--------N-----------S-------E-CE----------------L-----------
------------------------------------------------------------
---------------------------------------H----I---------------
---FSGAKRA--AEQNEGAKGVL-VSM---------------------------------
---------------------------QKS---E---T-S--G----E---A--------
--KK-----M---RE-----H----S----N--K------P------A------S-----
-H--------R----------LA--KE-S-REKARARARE----RTQEK
>PgrCYC2
RK--DRHSKIFTAQGLRDRRVRLSIEIARKFFNLQDMLGFDRPSKTLDWLFTNSKTAIQE
LVEM---K---------NYTV-----------------S-----N--S------ST----
--------S-----------S-------E-CE----------------L-----------
------------------------------------------------------------
---------------------------------------D----I---------------
---LTGIKGA--AEKIEGAQVVL-RSK---------------------------------
---------------------------LNPLLIG---S-S--G----K---Q--------
--KK-----I---RA-----H----T----H--K------P------A------F-----
-H--------L----------LT--KE-S-REKARARARE----RTQEK
>LchCYC2B
KK--DRHRKIFTAQGLRDRRVRLSIDIARKFFTLQDLLGFDKASKTLDWLFKSSKTAIEE
LVEM---K---------N-ST-----------------S-----N--S------ST----
--------T-----------S-------E-CD----------------L-----------
------------------------------------------------------------
---------------------------------------D----L---------------
---FSGTKEA--VEQNEDVQEVPPISK---------------------------------
---------------------------RKQ---A---TTS--T----K---E--------
--KK-----T---RA-----H----S----Y--K------P------V------F-----
-Y-------------------LA--KQ-S-REKARARARE----RTQEK
>NpCYC2
KKMADRHSKIVTARGSRVRRVRLSIDVARKFFNLQDMLGFDKASKTLDWLLEKSKSAIIE
LTEM---K------------------------------S-----L--S------ST----
--------A-----------S-------Y-SE----------------A-----------
------------------------------------------------------------
---------------------------------------D----R---------------
---LVGDHGITNAVQGQDGDGVVPVPK------N-K------------------------
--------------------C--------------------LG----K---E--------
--KK-----R---KE-----KLL--T----Y--R------S------Q------P-----
-D-------RL----------IA--RK-S-RAEARARARE----RTREK
>LmCYC2B
KK--DRHSKIYTAQGPRDRRVRLSMEIARKFFDLQDLLGFDKASKTLDWLLTHSKAAIKE
LVQM---K----------------------------------------------------
------------------------------------------------------------
------------------------------------------------------------
------------------------------------------------------------
----------INCTTGGGGSEMI-CEN------N-Y------------------------
--------------------C-----NKND---T---TTSVVG----N---E--------
--K------------------------------R------D------A------F-----
-D--------I----------SS--RE-S-RAKARARARD----RTREK
>LmCYC2A
KR--DRHSKIYTAQGPRDRRVRLSIEIARKFFDLQDMLGFDKASRTLDWLLNKSQIAIKD
LVQS---KLGCTNSSDA----R------C---------S-----L--S------SI----
--------------------Y-------E-CE----------------S-----------
------------------------------------------------------------
---------------------------------------D----K---------------
--------------------------H------K-L------------------------
--------------------Y-----PKNG---E---IAS-EI----K---G--------
--KK-----L---KK-----P----T----D--K------S------S------V----I
-D--------L----------AA--RE-S-RANARARARE----RTREK
>VplCYC2
KK--DRHSKICTAQGLRDRRVRLSIEIARNFFDLQDMLGFDKASKTLEWLFTKSKAAIEE
LVQK----------------------------------S-----L--S------ST----
--------------------S-------E-CEVISPGTSELAANNGDIS-----------
------------------------------------------------------------
---------------------------------------K----K---------------
--------------------------K------K-K------------------------
--------------------K-----KKKK---TPLMTAR-VN----K---E--------
--KK-----M---SK-----Q----A----H--N------Y------S------F----Q
-D--------L----------LV--RA-S-RAEARARA-----------
>SdeCYC2
RK--DQHSKIYTSQGPRDRRVRLSIQIARKFFDLQEMLGFDKASKTLDWLFTKSKAAIDD
LVKT---K-------------R------G---------S-----S--S------TT----
--------------------Y-------Q-SEVIVP-------NEADDS-----------
------------------------------------------------------------
---------------------------------------K----G---------------
--------------------------K------N-P------------------------
--------------------V-----GKKK---K---VAQ-TN----K------------
------------------------------------------------------------
----------------------------S-RADARARARE----RTKEK
>CsoCYC2c
KE--DGHSKIYTAQGPRDRRVRLSIDIARKFFELQNLLGFDKASKTLDWLFTKSKVAIRE
LVEE---T-------------K------H---------S-----S--S------ST----
--------G-----------TTT--TA-Q-CE----------------LA-FL-------
--------------------------------------------------D---------
--E---------------LD----E--------------D----E---------------
-GR-----------------------K------K-D---------------A-------E
-------F----K----F--V-----N---------------G----R---L--------
--KK-----V----N-----Q----K----H--K-------------------------H
-V--------D----------LA--REQL-RAEARSRARE----RTKEK
>LaCYC2c1
KK--DGHSKIYTAQGPRDRRVRLSIDIARKFFELQNLLGFDKASKTLDWLFTKSKVAIRE
LVEE---T-------------K------H---------S-----S--S------ST----
--------G-----------TIS-----Q-CE----------------SA-FL-------
--------------------------------------------------DY--------
--D----------------D----E--------------D----E---------------
-GK-----------------------K------K-E------------------------
-----------------F--V-----N---------------G----K---L--------
--KK-----L----T-----Q----K----N--KPG----N------G------N----H
-V--------D----------VA--REMS-RAEARSRARE----RTKEK
>LaCYC2c2
KK--DGHSKIHTAQGPRDRRVRLSIDIARKFFELQNLLGFDKASKTLDWLFSKSKVAIRE
LVEE---T-------------K------H---------S-----S--S------ST----
--------G-----------TIS-----Q-CE----------------SA-FL-------
--------------------------------------------------D---------
--D----------------D----E--------------D----E---------------
-GK-----------------------K------K-E------------------------
-----------------F--V-----N---------------G----R---L--------
--KK-----L----T-----Q----K----N--KPG----N------G------N----H
-V------H-D----------VA--REQS-RADARSRARE----RTKEK
>LsCYC2c
KK--DGHSKINTAQGPRDRRVRLSIDIARKFFELQNMLGFDKASKTLDWLFTKSKVAIKE
LVKE---T-------------K------H---------S-----S--S------ST----
--------V-----------STG-----Q-CE----------------LA-FL-------
--------------------------------------------------D---------
--D----------------D----E--------------G----E---------------
-NK------------------------------------------------S-------E
-------F----R----F--V-----N---------------G----K---M--------
--KK-----I----T-----Q----K----Q--K------S------G------H----R
-V--------D----------VA--REQS-RAEARARARE----RTKEK
>TmCYC2c
KK--DGHSKIYTAQGPRDRRVRLSIDIARKFFELQNMLGFDKASKTLDWLFTKSKVAIKE
LVAE---T-------------K------P---------S-----C--G------SS----
--------S-----------SNG----PQ-CE----------------LV-FL-------
--------------------------------------------------D---------
--D----------------D----E--------------D----Q---------------
--------------------------K------K-E---------------D-------Q
-------F----K----F--I-----N---------------G----K---T--------
--KK-----T---TT-----Q----K----H--K------S------G------N----H
-V--------D----------LA--REKS-RAEARARARE----RTKEK
>AacCYC2b
KK--DGHSKIYTARGPRDRRVRLSIGIAEKFFCLQDLLGFDKASKTLDWLLTKSLTAIKD
LVED---T-------------N------H---------C-----S--S------SP----
--------V------------YY-----Q-SK----------------VK-FLE------
--------T----I----M--------A------G-------A-------G---------
--G----------------E----D--------------S----Q---------------
--------------------------K------K-K---------------P-------G
--L----L----N----A--V-----D---------------G----K---R--------
--KK-----L----I--------------------------------G------I----Q
-E--------N----------LT--RNQS-RTKARARARE----RTKAK
>GcCYC2b
KK--DGHSKIYTARGPRDRRVRLSIGIAEKFFSLQDLLGFDKASKTLDWLLTKSLTAIKD
LVDD---T-------------N------S---------C-----S--S------ST----
--------V------------YY-----P-SK----------------FK-FLE------
--------T----I----K--------A------G-------S-------G---------
--G----------------E----K--------------S----Q---------------
--------------------------K------K-K---------------P-------G
--L----L----N----G--V-----D---------------E----K---R--------
--KK-----L----I-----R----K----G--K------D------G------I----Q
-E--------N----------LT--RDQS-RTKARARARE----RTKAK
>ClCYC2b
KK--DGHSKIYTARGPRDRRVRLSIGISEKFFCLQDLLGFDKASKTLDWLLTKSLTAIKD
LVEE---M-------------N------H---------C-----S--Y------ST----
--------V------------YN-----Q-SN----------------VK-FLE------
--------S----I----K--------A------G-------S-------G---------
--G----------------E----N--------------S----R---------------
--------------------------K------K-R---------------P-------G
--L----H----D----G--V-----D---------------G----K---T--------
--KK-----L----I-----R----K----C--K------V------G------I----Q
-E--------N----------LT--RDQS-RTEARERARE----RTKAK
>AiCYC2b
KK--DGHSKIYTARGPRDRRVRLSIEIARKFFCLQDLLGFDKASKTLDWLLGKSLTAIKD
LVEQ-M---------------T------R---------C-----S--S------ST----
--------V------------TE-----E-SK----------------AK-FLE------
--------T----I----------------------------------------------
--E----------------N----N--------------G----K---------------
--------------------------K------K-K---------------AVV------
-------V----K----C--V-----E---------------P----K---K--------
--KK-----A----T-----Q----R----C--K------V------G------V----Q
-E--------N----------VA--REQL-RAEARARARE----RTKEK
>EbCYC2b
KK--DGHSKIETARGPRDRRVRLSIEIARKFFCLQDLLGFDKASKTLDWLLGKSLASIKD
LVEQ-TST-------------T------Q---------C-----S--S------ST----
--------V------------TE-----E-SK----------------VQ-FLE------
--------T----I----------------------------------------------
--E----------------N----N--------------G----K---------------
--------------------------K------K-K-----KAA-------SVV------
-------V----K----C--V-----V---------------P----K---K--------
--KK-----T----S---V-Q----R----C--N--------------------I----Q
-D--------N----------VA--REQL-RKEARARARE----RTKEK
>GafCYC2b
KK--DGHSKIYTAQGPRDRRVRLSIEIARKFFCLQDLLGFDKASKTLDWLLTKSLMAIKD
LVQQ-TNN-------------N----------------C-----S--S------ST----
--------V------------TD-----E-SK----------------VK-FLE------
--------T----I----------------------------------------------
--E----------------N----D--------------G----K---------------
--------------------------K------K-K---------------SVI-----R
-------A----K----F--V-----D---------------G----K---K--------
--KK-----V----I-----L----K----C--K-----------------GKFV----Q
-E--------N-N--------VA--RDQS-RAEARARARE----RTKEK
>BpCYC2b
KR--DRHSKIYTARGPRDRRVRLSIDVSRKFFCLQDLLGFDKASKTLDWLLTKSLTAIKD
LVAQ---T-------------S------K---------C-----S--S------ST----
--------L------------TE-----E-SN----------------AK-FLE------
--------T----I----K--------R------D-------S-------D---------
--V----------------E----N--------------G----K---------------
--------------------------M------K-K---------------P-------R
-------L----K----C--V-----D---------------G----K---G--------
--KK-----L----T-----H----K----S--K------V------G------S----Q
-E--------S----------FS--REQS-RAEARARARE----RTKEK
>CbiCYC2b
RR--DGHSKIYTARGPRDRRVRLSIDVSRKFFCLQDLLGFDKASKTLDWLLTKSLTAIKE
LVSQ---T-------------N------R---------C-----S--S------ST----
--------L------------SE-----E-SN----------------AR-SLE------
--------T----I----K--------R------G-------S-------D---------
--V----------------E----N--------------G----K---------------
--------------------------K------K-K---------------S--------
-----------------------------------------------Q---G--------
--KK-----L----T-----K----R----S--K------V------G------S----Q
-E---S----S----------YS--REQS-RAEARARARE----RTKEK
>HaCYC2b
KK--DGHSKICTAGGLRDRRVRLSIDISRKFFCLQELLGFDKASKTLDWLFTKSLTAIKD
LVEQ---T-------------N------H---------S-----S--S------SA----
--------L------------TD-----E-SN----------------AK-FLE------
--------S----I----K--------G------D-------S-------D---------
--D----------------E----N--------------T----Q---------------
--------------------------K------E-K---------------S-------L
-------L----K----R--V-----D---------------G----K---G--------
--KK-----G----T-----Q----R----A--K------V------R------S----Q
-E--------S----------FS--REQS-RAEARERARK----RTKEK
>FbCYC2b
KR--DGHSKINTSRGPRDRRVRLSIDIAKKFFCLQDLLGFDKASNTLDWLLTKSLTAIKD
LVEQ---P-------------N------H---------S-A---S--S------ST----
--------L------------TD-----E-SK----------------AR-FLE------
--------T----I----K-------RD------D-------S-------D---------
--E----------------E----H--------------G----Q---------------
--------------------------K------K-K---------------S-------L
-------V----K----C--V-----N---------------G----K---K--------
--KK-----T----T-----Q----R----S--K------G------A------S----Q
-E--------S----------LS--REQS-RAEARARARE----RTKEK
>GpaCYC2b
KR--DGHSKICTAGGLRDRRVRLSIDIARKFFCLQDLLGFDKASNTLDWLLTKSLTSIKD
LVEQ---T-------------N----------------S-C---S--S------ST----
--------V------------TD-----E-SK----------------AE-FLE------
--------T----I----K--------A------D-------L-------E---------
--E----------------P----N--------------G----L---------------
--------------------------K------M-K---------------S-------L
Q------L----K----S--V-----H---------------G----K---G--------
--KK-----M----T-----H----R----S--K------A-H----V------S----Q
-E--------T----------VT--REQS-RAQARARARE----RTKAK
>GpuCYC2b
KK--DGHSKIHTAKGPRDRRVRLSIDISRKFFCLQDLLGFDKASKTLDWLLSKSLTAIKD
LVEQ---T-------------N------N---------C-----S--S------ST----
--------L------------TD-----E-SK----------------VK-FLE------
--------T----L----K--------G------D-------S-------D---------
--E----------------E----N--------------G----Q---------------
--------------------------N------K-K---------------L-------P
-------L----K----F--V-----G---------------G----K---R--------
--KR-----M----A-----K----R----N--K------S------G------C----E
-G--------S----------FA--REQW-RAEARARARE----RTKER
>TpCYC2b
KK--NGHSKIYTAKGPRDRRVRLSIDIARKFFCLQDLLGFDKASKTLDWLFTKSLTAIKD
LVEQ-HTT-------------A------Q---------S-----S--S------ST----
--------V------------TD-----E-SN----------------AK-FLE------
--------T----I----K--------G-----SD-------S-------D---------
--D----------------Q----E---INI--------V----Q---------------
--------------------------K------K-P------------------------
-----------------------------------------------K---G--------
--KK-----M----M--I--Q----R----T--K------S------G------S----Q
-Q--------I----------IS--RDQL-RAEARARARE----RTKQK
>IliCYC2b
KK--DGHSKIYTARGPRDRRVRLSIDIARKFFCLQDLLGFDKASKTLDWLLTKSLTAIKD
LVEE---T-------------N------Q---------C-----S--S------ST----
--------L------------AD-----Q-SK----------------VK-FLE------
--------T----I----K--------G------D-------S-------D---------
--E----------------E----N--------------NC---Q---------------
--------------------------K------K-K---------------S-------V
-------A----K----F--G-----D---------------G----K---K--------
--KK-----V----T-----Q--S-R----C--K--L---A------G------S----V
-E--------S----------FV--RDQS-RAEARARARE----RTKEK
>IliCYC2b2
KK--DGHNKIYTARGPRDRRVRLSIDVARKFFCLQDLLGFDKASKTLDWLITKSQISIKD
LVEE---T-------------N------R---------S-----S--S------NS-TM-
--------M------------TY-----Q-SK----------------VR-FLE------
--------T----FYK--G--------G------D-------S-------D---------
D-E----------------E----N--I-----------NC---Q---------------
--------------------------K------R-K--------QSS----S-------V
-------V----K----F-----------------------------K---R--------
--KK-----T----T-----T--K-R----C--K--L---G------G------S----E
-E--------D----------FA--RGQS-RAEARARARE----RTKEK
>OeCYC2b
KK--DGHSKIYTARGPRDRRVRLSIGIAKKFFCLQDMLGFDKASKTLDWLLTKSLTAIKD
LVEQ---T-------------N------N---------C-----S--N------ST----
--------V--VV--------TD-----E-SR----------------VQ-FLK------
--------T----I----E--------E--------------------------------
------------------------------------------------------------
--------------------------K------K-N---------------S-------V
--V----P----K----C--V-----D---------------G----K---R--------
--KK-----M----T-----Q----K----L-----------------------------
-------------------------KDQS-RAEARARARE----RTKEK
>SoCYC2b
KK--DGHSKIDTARGPRDRRVRLSIGIAQKFFCLQDLLGFDKASKTLDWLLTKSITAIKD
LVEE---T-------------N------Q---------C-----S--S------ST----
--------I--T---------TE-----Q-TK----------------VR-FLE------
--------S----I----K--------E------T-------S-------D---------
--D----------------D----K--------------TA---E---------------
--------------------------N------L-K---------------S--------
-----------------C--V-----D---------------V----K---K--------
--KK-----M----T-----Q----R----C-NK------P------R------F----Q
-D--------N----------LA--RNQS-RVEARARARE----RTKEK
>TrCYC2b
KK--DGHSKIDTARGPIDRRVRLSIGIAQKFFCLQDLLGFDKASKTLDWLLTKSITAIKD
LVEE---T-------------N------Q---------C-----S--S------ST----
--------I--T---------TD-----Q-SK----------------VR-FLE------
--------S----I----K--------E------T-------S-------D---------
--D----------------D----K--------------TC---Q---------------
--------------------------N------L-K---------------S--------
-----------------C--V-----D---------------V----K---K--------
--KK-----M----T-----Q----R----C-NK------P------R------F----Q
-D--------S----------LA--RNQS-RAEARARARE----RTKEK
>SscCYC2b
KK--DGHSKIYTARGPRDRRVRLSIGIAQKFFCLQDLLGFDKASKTLDWLLTKSLTAIKD
LVED---T-------------N------R---------C-----S--S------ST----
--------I--T---------TD-----QYSK----------------VE-FLE------
--------S----I----K--------G------T-------S-------D---------
--E----------------D----K--------------NC---Q---------------
--------------------------K------K-N---------------S--------
-----------------C--V-----D---------------L----K---K--------
--KK-----L----T-----Q----R----Y-SK------A------G------LI---Q
-D--------N----------LA--KDQL-KAEARARARE----RTKEK
>CoCYC2b
KK--NGHSKIYTARGPRDRRVRLSIGIAQKFFFLQDLLGFDKASKTLDWLITKSLTAIKD
LVEE---T-------------N------QS--------C-----P--S------ST----
--------V------------TE-----Q-SK----------------VE-FLE------
--------T----I----K--------D--------------------------------
---------------------------------------------------------HNG
L-------------------------K------K-K---------------S-------V
--A----V----K----C--V-----G---------------G----K---K--------
--QK-----M----A-----Q----R----C--K------G------G------I----Q
-E--------N----------LA--RDQS-RSEARARARE----RTKQK
>DooCYC2b
KK--DGHSKIYTARGPRDRRVRLSIGIAQKFFCLQDLLGFDKASKTLDWLLTKSLTAIKD
LVEE---T-------------N------H---------C-----S--S------ST----
--------I------------TD-----Q-SK----------------VD-FLE------
--------T----I----R----GSD-E--------------------------------
---------------------------------------------------------DNG
K-------------------------K------K-K---------------S-------V
--Q---------K----C--G-----D---------------G----K---K--------
--KK-----M----I-----Q----K----C--K------S------G------S----Q
-E--------S----------FA--RDQL-RVEARARARE----RTKEK
>CCCYC2b1
RK--DGHRKINTAQGPRDRRVRFSIQIAQKFFGLQDLLGFDRASKTLDWLLTNSVTAIKE
LVEE---T-------------N------Q---------A-----S--S------D-----
----------------------------E-SR----------------QK-FLE------
--------T----I----I--------G--------------------------------
------------------------------------------------------------
--------------------------K------K-E---------------S-------V
--I---------K----C--G-----D---------------G----K---K--------
--KK-----T----R-----Q----K----C--T------A------G------C----G
-V--N-----N----------AA--RDQS-RAEARARARE----RTRAK
>CCCYC2b2
KK--HGHSKICTARGPRDRRVRFSIEVAQKFFCLQDLLGFDKASKTLDWLLTNSMPAIKE
LIEE---T-------------G------D---------C-----S--S------ST----
--------V------------NH-----P-YK----------------LK-FLE------
--------A----I----N--------G------G-------S-------D---------
--D----------------L-S--D--------------G----K---------------
--------------------------K------K-N---------------S-------V
--L---------PK---R--V-----A---------------G----K---K--------
--KK-----T----R-----R----K----C--K------T------G------F----Q
-V--------N----------VT--RDQS-RAEARARARE----RTREK
>HlyCYC2b
KK--HGHSKICTARGPRDRRVRFSIEVAQKFFSLQDLLGFDKASKTLDWLITNSMSAIKD
LVEE---T-------------G------D---------C-----S--S------ST----
--------V------------TH-----Q-FK----------------LE-FLD------
--------A----I----N--------G------G-------S-------D---------
--E----------------I----N--------------G----K---------------
--------------------------Q------K-K---------------S-------V
--P---------KS---C--V-----A---------------G----K---K--------
I-KK-----T----W-----R----K----C--E------T------G------F----Q
-V--------N----------VE--RYQS-RAEARARARE----RTREK
>CecCYC2b
KK--HGHSKICTARGPRDRRVRFSIEVAQKFFSLQDLLGFDKASKTLDWLISNSLPAIKE
LVEV--------------------------------------------------SS----
--------V------------TH-----Q-CK----------------QK-FLDI-----
--------V----I----N--------G----G-G-------S-------D---------
--E----------------T----N--------------K----A---------------
--------------------------K------K-K-GGTT----------S-------V
--A---------KS---C--A----DD---------------G----K---K--------
--KK-----S----K-----R----R----C--K------D------G------F----R
-V--------N---------------NVA-RAEARARARE----RTKEK
>SsiCYC2b
KK--DGHSKIYTAQGPRDRRVRLSIDVAQKFFCLQDLLGFDKASKTLDWLLTKSMSSTKE
LVEE---T-------------N------H---------C-----S--S------ST----
--------V------------TD-----E-SK----------------AR-FLE------
--------T----I----T--------G------E-------S-------D---------
--E----------------D----K--------------G----Q---------------
--------------------------K------K-K---------------S-------A
--H---------K----C--I-----D---------------G----R---K--------
--KK-----T----S-----G----R----C--K------P------G------F----Q
-A--------I----------VA--RDHS-RTEARARARE----RTRER
>AlaCYC2b
KK--DGHSKIYTARGPRDRRVRLSIEIARKFFSLQDLLGFDKPSKTLDWLFTNSLAAIKK
LVEE---T-------------N------H---------C-----S--S------ST----
--------A------------TN-----Q-SK----------------VK-VLE------
--------T----I----N--------G------G-------S-------D---------
--E----------------K----T--------------G----Q---------------
--------------------------K------K-K---------------S-------V
--L---------K----C--G-----D---------------V----K---K--------
--KK-----T----T-----P----R----C--K------A------G------F----Q
-A--------N----------VT--KERS-RAEARARARE----RTREK
>MdCYC2b
KK--DGHSKIYTARGPRDRRVRLSVEIARKFSCLQELLGFEKASKTLDWLLTKSLTAIKE
LVEE---M-------------E------H---------C-----S--S------ST----
--------L------------TD-----Q-SK----------------VK-FLE------
--------T----I----N--------G------G-------L-------D---------
--E----------------D----N--------------R----Q---------------
--------------------------M------K-K---------------S-------V
--L---------K-S--C--V-----D---------------G----K---K--------
--KK-----K----S-----P----K----C--N------A------G------F----Q
-A--------N----------VA--RDQS-RAEARARARE----RTREK
>BpuCYC2b
KK--DGHSKIYTARGLRDRRVRLSIEIARKFFCLQELLGFDKASKTLDWLLTNSLTAIID
LVEE---T-------------N------H---------C-----S--S------SA----
--------V------------TH-----Q-SK----------------VK-FLE------
--------T----I----K--------G------G-------P-------G---------
--E----------------D----K--------------R----R---------------
--------------------------K------K-K---------------S-------V
--P---------K-S--C--V-----D---------------G----K---K--------
--KK-----T----V-----P----R----F--K------A------G------F----H
-E--------N----------LA--RGES-RAEARARARE----RTKEK
>GriCYC2b
KK--DGHSKIHTSRGLRDRRVRLSIEIARKFFCLQELLGFDKASKTLDWLLTNSLTAIKD
LIEE---T-------------N------H---------W-----S--P------ST----
--------V------------TV-----Q-SK----------------MG-FLE------
--------T----I----K--------G------G-------S-------D---------
--E----------------D----N--------------T----R---------------
--------------------------K------K-K---------------S-------V
--L---------K----C--V-----D---------------G----K---K--------
--KK-----P----T-----T----K----L--K------F------G------F----Q
-D--------N----------LA--RGQS-RAEARARARE----RTKEK
>SoCYC2b2
KN--GGKSKIYTAQGPRDRRVRLSIEISRKFFYLQDLLGFDKASKTLDWLFTKSLTAIKD
LVKE---T-------------N-------------------------H------SI----
--------V----S-------TD-----P-SR----------------AE-FLE------
--------T----I----N--------D------G-------S-------D---------
--Q----------------D----N--------------G----G---------------
--------------------------K------K-K------------------------
------------------------------------------S----A---K--------
--TK-----R----S-----K----K----C--K------S------G------F----H
-E--------K----------IA--RDQS-RTEARARARE----RTIEK
>LsCYC2b
KK--DGHSKIYTARGPRDRRVRLSIEISRKFFCLQDLLGFDKPSQTLDWLFTKSLTAINE
LVEE---T-------------S----------------C-----S--S------ST----
--------V------------TD-----Q-SK----------------LT-FLE------
--------T----I----N--------G------G-------------------------
---------------------------------------S----E---------------
--------------------------K------K-P-----------------------V
--L----P----K----C--V-----S---------------I----K---K--------
--KK-----T----T-----R----R----CN-K------S------G------F----Q
-E--------D----------LA--RDQC-RTEARARARE----RTREK
>TmCYC2b
KK--GGHSKIHTARGPRDRRVRLSIEISRKFFCLQELLGFDKASKTLDWLFTKSLTAINE
LVEE---N-------------S----------------C-----S--S------ST----
--------V------------TD-----Q-CR----------------VS-FLE------
--------T----I----N--------G------G-------I-------I---------
--E----------------D----K--------------A----Q---------------
--------------------------K------R-K-----------------------L
--L----P----S----C--V-----H---------------S----K---K--------
--KK-----T----T-----G----I----C--K------A------G------V----Q
-K--------D----------LE--RDQL-RTEARARARE----RTREK
>HaCYC2b2
MK--DGHSKIYTAQGPRDRRVRLSIEISRKFFCLQDLLGYDKASKTLDWLFEKSLTAIKD
LVKE---T-------------N------Q---------C-----S--S------ST----
--------V-----I------TD-----Q-SR----------------VK-FLE------
--------T----M----M--------G------D-------S-------V---------
--E----------------E----S--------------G----P---------------
------------------------------------------------------------
-----------------------------------------------R---K--------
--KK-----M----T-----Q----R----C--K------G------G------I----Q
-D--------G----------CS--RYQL-RVDARSRARE----RTKEK
>SlCYC2e
KK--DHHSKIYTASGPRDRRVRLSIEIAKKFFCLQDLLGFDKASKTLDWLFKNSRTAIKE
LVEE---A-------------K------Q---------C-----S--S------SG----
--------V------------TD-----Q-CE----------------MI-FLE------
---------------------------G------S-------D-------E---------
--D----------------E----E--------------G----P---------------
--------------------------K------K-K-----------------------S
--L----V----E----F--V-----D---------------G----K---K--------
--KK-----M----T-----R----K----S--K--------------------------
----------------------S--RDQL-RVEARARARE----RTKEK
>AacCYC2g
KK--DGHSKINTARGPRDRRVRLSIEISRKFFCLQDLLGFDKASKTLDWLFGKSKNAIKE
LVEE---T-------------N------Q---------S-----S--S------ST----
--------V------------TH-----Q-SK----------------LN-FLE------
--------A----I----K--------G------G-------S-------D---------
--E----------------D----K--------------E--------------------
--------------------------K------K-K---------------S-------A
-------I----K----Y--A-----D---------------V----K---R--------
--KK-----L----T-----P----K----S--K------A------V------I----Q
-E--------N----------LA--RDQS-RALARARARE----RTREK
>GcCYC2g
KK--DGHSKINTARGPRDRRVRLSIEISRKFFCLQDLLGFDKASKTLDWLFGKSKKAIKE
LIEE---T-------------N------H---------N-----S--S------ST----
--------V------------TD-----Q-SK----------------LN-FLE------
--------A----I----K--------G------G-------S-------D-------D-
--E----------------D----K--------------E--------------------
--------------------------K------N-K---------------S-------G
-------M----K----Y--G-----D---------------V----K---R--------
--KR-----L----T-----P----K----S--K------A------V------F----Q
-E--------N----------LA--RDQS-RAMARARARE----RTREK
>ClCYC2g
KK--DGHSKINTAQGPRDRRVRLSIEISRKFFCLQDLLGFDKASKTLDWLFSKSKNAIKE
LVED---I-------------N------H---------S-----S--S------ST----
--------V------------TD-----Q-SK----------------LN-FLE------
--------A----I----K--------G------G-------S-------D---------
--E----------------D----K--------------E--------------------
--------------------------K------K-K---------------S-------A
-------I----K----Y--G-----D---------------V----K---R--------
--KK-----M----T-----P----K----S--K------A------V------V----Q
-E--------N----------LA--RDQS-RAMARARARE----RTREK
>BpuCYC2g1
KK--DGHSKIYTARGPRDRRVRLSIDISRKFFSLQDLLGFDKASKTLDWLFNNSKNAIKE
LVEE---T-------------N------H---------C-----P--S------SS----
--------V------------TD-----Q-SK----------------MN-FLE------
--------A----I----K--------G------G-------L-------D---------
--E----------------S----K--------------E--------------------
--------------------------Q------K-K------------------------
-----------------C--V-----D---------------C----K---R--------
--KK-----M----T-----Q----K----S--K------A------G------F----Q
-E--------N----------LA--RDKK-RAMARARARE----RTREK
>BpuCYC2g2
KK--DGHSKIYTARGPRDRRVRLSIEISRKFFSLQDLLGFDKASKILDWLFNNSKNAIKE
LVEE---T-------------N------H---------C-----S--S------ST----
--------M------------TD-----H-SK----------------VS-FLE------
--------A----I----K--------G------G-------L-------D---------
--E----------------D----K--------------G--------------------
--------------------------K------K-K---------------S-------S
-------L----K----D--V-----D---------------D----K---R--------
--KK-----M----T-----R----K----T--T------A------G------L----Q
-E--------N----------LA--RDQS-KVMARARARE----RTREK
>GriCYC2g
KK--DGHSKIYTARGPRDRRVRLSIEISRKFFCLQDLLGFDKASKTLDWLFNNSKDAIKE
LVEA---M-------------N------H---------G-----S--S------ST----
--------A------------TD-----Q-SK----------------VS-FLE------
--------A----I----K--------G------G-------L-------D---------
--E----------------E----K--------------G--------------------
--------------------------K------K-K---------------K-------S
-V-----L----N----C--V-----D---------------D----K---G--------
--KK-----L----T-----Q----K----T--K------D------G------L----H
-E--------N----------LA--REQA-RAMARARARE----RTRER
>AiCYC2g
KK--DGHSKIYTAQGPRDRRVRLSIEISRKFFCLQDLLGFDKASKTLDWLFNKSKNAIKE
LVEE---T-------------N------H---------C-----S--S------SS---S
--------V------------GD-----Q-LK----------------VN-FLE------
--------A----I----K--------G------G-------M-------N---------
--E----------------E----NKL------------G----Q---------------
--------------------------K------N-K---------------S-------V
-------M----K----C--F-----N---------------GK---K---R--------
--KK--------------------------------------------------------
-E--------S----------VS--RDQS-RAMARARARE----RTREK
>EbCYC2g
KK--DGHSKIYTARGPRDRRVRLSIEISRKFFCLQDLLGFDKASKTLDWLFNKSKNAIKE
LVEE---T-------------N--N---H---------CV----S--S------SS---S
--------V------------SD-----Q-LK----------------VN-FLE------
--------A----I----K--------G------G-------M-------D--------E
--E----------------E----NKL------------G----Q---------------
--------------------------K------N-K---------------S-------V
-------M----R----C--F-----D---------------GK---K---R--------
--KK--------------------------------------------------------
-E--------N----------AA--RDQS-RTMARARARE----RTREK
>CoCYC2g
KK--DGHSKIYTARGPRDRRVRLSIDISRKFFCLQDLLGFDKASKTLDWLFTKSKNAIKE
LVEQ---T-------------N------H---------S-----S--S------SS----
--------N------------S--------VR----------------VN-FLE------
--------A----I----K--------A------G-------L-------D---------
--E----------------E----K--------------G----Q---------------
--------------------------K------R-K---------------S-------V
-------S----K----S--V-----D---------------G----K---R--------
--KK-----M----T-----Q----K----F--T------G------G------F----Q
-E--------N----------LA--RDQL-RAMARARARE----RTKEK
>OeCYC2g
KK--DRHSKIYTARGPRDRRVRLSIDISRKFFCLQDLLGFDKASKTLDWLFTKSKNAIKE
LVEE---T-------------N------Q---------C-----S--S------SS----
--------V------------SH-----Q-SK----------------VN-FLE------
--------A----I----K--------A------G-------L-------G---------
--E----------------E----K--------------G----Q---------------
--------------------------K------K-K---------------S-------V
--------------------V-----D---------------G----K---R--------
--KK-----M----T-----Q----K----Y--K------G------G------F----Q
-E--------N----------LA--RDQS-RAMARARARE----RTREK
>IliCYC2g
KK--DGHTKIFTAQGPRDRRVRLSIDISRKFFCLQDLLGFDKASKTLDWLFSKSMTAIKE
LIEE---K-------------N------C---------C-----S--S------SN----
--------V------------TD-----Q-SK----------------AS-FLE------
--------A----I----K--------E------G-------VLQD----E---------
--E----------------D----N--------------K----G---------------
--------------------------K------K-K---------------S---L----
--------------------V-----D---------------G----K---R--------
--KKN----M----T-----Q----K----Y--S---RGGG------G------F----Q
-E----I---N----------FA--RDQS-RAMARARARE----RTREK
>GafCYC2g
RK--DGHSKIYTARGPRDRRVRLSIDISRKFFCLQDLLGFDKASKTLDWLFTKSKNAIKE
LVEE---S-------------D------R---------C-----S--S------SS----
--------V------------SD-----Q-SK----------------AS-FLE------
--------A----I----K--------E------G-------L-------D---------
--E----------------D----K--------------E----K---------------
--------------------------Q------K-K---------------S--------
--------------------V-----D---------------G----K---R--------
--KK-----M----T-----R----K----S--K------A------G------F----Q
-E--------N----------VT--RDQS-RAMARARARE----RTKEK
>LsCYC2g
-K--DGHSKIYTARGPRNRRVRLSIDISRKFFCLQDLLGFDKASKTLDWLFSKCNTAIKE
LVEE---T-------------N------F---------Y-----S--S------ST----
--------A------------SY-----Q-SK----------------TS-FLE------
--------A----V----I--------G------V-------R-------D---------
--G----------------G----K-------------------S---------------
--------------------------K------K-K---------------S-------Q
-------L----K----Y--V-----E---------------E----K---R--------
--KK-----I----K-----Q----K----S--K------G------V------F----Q
-D--------N----------LE--RGHS-RAMARARARE----RVREK
>TmCYC2g
KK--SGHSKIYTARGLRDRRVRLSIDISRKFFCLQDLLGFDKASKTLDWLFGKCKTAIQE
LVKE---T-------------N------R---------C-----P--S------ST----
--------T------------TF-----Q-SK----------------TS-FLE------
--------A----I----M--------G------D-------G-------D---------
--D----------------G----K-------------------S---------------
--------------------------K------K-K---------------S-------Q
-------V----K----Y--V-----D---------------G----K---R--------
--KK-----V----V-----E----N----P--T------G------G------F----Q
-D--------N----------LA--KDQS-RAVARARARE----RARKK
>AcCYC2g
KK--DGHGKIYTARGLRDRRVRLSIEISRKFFCLQDLLGFDKASKTLDWLFTKSKKAIKE
LVDE---T------------------------------S-----S--L------ST----
--------V------------DD-----Q-SK----------------AD-FLD------
--------S----I----K--------E------G-------S-------D---------
--E----------------E----K--------------G----K---------------
--------------------------K------K-K---------------K--S----V
-------M----K----W--R-----D---------------G----K---M--------
--KK-----M----T---------------------------------------------
-----------------------G-RDQS-RTMARARARE----RTREK
>FbCYC2g
EK--DGHGKIYTSRGFRERRVRLSIEISRKFFCLQELLGFDKASNTLDWLLTKSKKAIKE
LVDE---T-------------N---R--G---------S-----S--S------TA----
--------F------------ND-----R-SD----------------AD-FLE------
--------S----I----K--------G------D-------S-------D---------
--E----------------G----K--------------G----N---------------
--------------------------K------K-K------------------L----V
-------I----K----C--L-----D---------------G----E---M--------
--KK-----M----N-----R----K----S--V------G------G------F----Q
-E--------N----------LAS-RDQL-RAMARARARE----RTGEK
>TpCYC2g1
EK--DGHGKIYTARGLRDRRVRLSIEISRKFFCLQDLLGFDKASKTLDWLFAKSKKAIKE
LVDE---T-------------T---H--C---------S-----S--S------TH----
--------V------------NH-----Q-SN----------------AE-FLE------
--------S----I----K--------G------D-------S-------D---------
--E----------------D----E--------------G----K---------------
--------------------------I------K-K------------------------
-----------------C--V-----D---------------G----K---K--------
--KK-----M----S-----R----K----S--I------A------G------F----E
-G--------N----------VV--RDQS-RAMARARARE----RTREK
>TpCYC2g2
EK--DGHGKIYTARGLRDRRVRLSIEISRKFFCLQDLLGFDRASKTLDWLFAKSKKAIKE
LVDE---T-------------T---R--C---------S-----S--S------TH----
--------V------------ND-----Q-SN----------------AE-FLE------
--------S----I----K--------G------D-------L-------D---------
--E----------------D----E--------------G----K---------------
--------------------------N------K-K---------------S--------
-----------------C--V-----D---------------G----K---K--------
--KK-----M----S-----R----K----S--I------A------G------V----E
-G-----I--N----------VV--RDQS-RAMARARARE----RTREK
>CcoCYC2g
KI--DGNGKIYTAQGLRDRRVRLSIEMSQKFFCLQDLLGFDKASKTFDWLLTKSKYAIKE
LVDE---T-------------N---S--S---------C-----S--S------ST----
--------V------------YY-----Q-SK----------------AK-FLE------
--------S----I----N--------G------D-------S-------D---------
--D----------------D----N--------------G----K---------------
--------------------------N------K-T---------------N--------
------------------------------------------------------------
---K-----R----T-----R----K----S--I------S------G------F----Q
-E--------N----------IT--RNQS-RDMARARARE----RTREK
>BpCYC2g
KK--DGHSKIYTAQGPRDRRVRLSIGISQKFFCLQDLLGFDKASKTLDWLFTKSKKAIKE
LVEE---T-------------N------C---------Y-----S--S------ST----
--------T------------ND-----Q-SK----------------AR-FLE------
--------S----I----K--------E------D-------S-------D---------
--E----------------G----K--------------L----G---------------
--------------------------Q------K-K---------------K--L----V
-------V----K----C--V-----D---------------G----K---K--------
--KK-----M----T-----Q----K----S--V------A------G------A----Q
-E--------N----------HE--REQS-RAMARARARE----RTRGK
>HaCYC2g
KK--DVRSKICTARGPRDRRVRLSIDISRKFFCLQDLLGFDKASKTLDWLFTKSKNAIKD
LVDE---T-------------N------H---------C-----P--S------SN----
--------V------------SD-----E-SN----------------VK-FLE------
--------S----I----K--------A------D-------S-------D---------
--E----------------D----K--------------G----K---------------
--------------------------K---------------------------------
------------K----C--V-----D---------------G----K---K--------
--KK-----V----T-----Q----K----S--I------A------G------S----Q
-E--------N----------LA--RDQS-RVMARARARE----RTREK
>IvaCYC2g
RK--DGRSKICTASGPRDRRVRLSIDISRKFFCLQDLLGFDKASKTLDWLFTKSKRAIKE
LVEE---T-------------N------N---------C-----S--S------AT----
--------V------------SD-----E-SS----------------VK-FLE------
--------S----I----K--------G------D-------S-------D---------
--E----------------H----K--------------G----K---------------
--------------------------K------K-K---------------T-------V
-------V----K----C--V---------------------G----D---K--------
--KK-----M----N-----R----K----S--V------A------G------L----Q
-D--------N----------PV--RDQS-RVMARARARE----RTREK
>LdCYC2bg
KK--DGHSKIYTARGPRDRRVRLSIEIARKFFCLQDLLGFDKASKTLDWLFTKSNTAIKE
LVEE---T-------------K------H---------C-----S--S------ST----
--------V------------TD-----Q-SE----------------VN-FLE------
--------T----F----K--------G------G-------S-------N---------
--E----------------D----K--------------R----Q---------------
--------------------------N------K-D---------------S-------V
-------L----K----Y--V-----D---------------G----K---G--------
--KK-----T----T-----R----K----S--K------T------G------F----Q
-A--------N----------LA--RDQS-RAEARARARE----RTREK
>MdCYC2g
KK--DKYSKIYTDRDPRDRRVRLSSEISRKFFCLQDLLGFDKASETFDWLFTKSKTAIKD
LVEE---T-------------K------H---------Y-----S--S------ST----
--------V------------TD-D---Q-SE----------------VN-FLE------
--------A----I----K--------G------E-------L-------D---------
--E----------------D----K--------------G----Q---------------
--------------------------K------K-----------------S-------I
-------L----K----C--V-----D---------------G----K---R--------
--KK-----T----T-----R----K----S--K------A------G------F----Q
-E--------N----------LA--RDQS-RAVARARARE----RTIEK
>AhCYC2bg1
KK--DGHSKIYTARGLRDRRVRLSIGIARKFFCIQDSLGFDKASKTLDWLFNKSKRAIKE
LVEE---K-------------K------H---------S-----S--S----RSST----
--------V------------T---------E----------------VS-FLE------
--------T----I--ELD--------G------S-------D-------E---------
-EE----------------D----K--------------G----Q---------------
--------------------------K------K-K---------------S-------V
-------L----K----S--V-----E---------------G----K---G--------
--KK-----T----------R----K----S--D--------------------------
-M--------N----------LA--RDQS-RAEARARARE----RTREK
>GhCYC2bg1
KK--DGHSKIYTAGGPRDRRVRLSIGIAKKFFCLQDLLGFDKASKTLDWLFTKSKTAIKD
LVEE---K-------------K------H---------C-----S--S----RSST----
--------V------------T---------E----------------VS-FLE------
--------T----I----N--------G------E-------L-------D---------
-EE----------------D----K--------------G----Q---------------
--------------------------K------K-K------------------------
-----------------C--V-----D---------------G----K---P--------
--KK-----M----K-----R----K----S--N------S------Q------L----Q
-A--------N----------LA--RDQS-RAEARARARE----RTREK
>LanCYC2bg1
KK--DGHSKIYTAGGPRGRRVRLSIGIAKKFFCLQDLLGFDKASKTLDWLFTKSKTAIKD
LVEE---K-------------K------H---------C-----S--S----RSST----
--------V------------T---------E----------------VS-FLE------
--------T----I----N--------G------G-------S-------D---------
-EE----------------D----K--------------G----Q---------------
--------------------------K------K-K------------------------
-----------------C--V-----D---------------G----K---P--------
--KK-----M----K-----R----K----S--N------S------Q------F----Q
-A--------N----------LA--RDQS-RAEARARARE----RTREK
>GhCYC2bg2
KK--DGRSKIYTAGGPRDRRVRLSIEIARKFFCLQDLLGFDKPSKTLDWLFAKSKTAIKD
LVEE---T-------------K------N---------C-----S--S----RSST----
--------V------------T---------E----------------VS-FLE------
--------A----I----N--------G------G-------L-------D---------
-EE----------------G----K--------------G----K---------------
--------------------------T------K-K------------------------
-----------------S--V-----D---------------G----K---S--------
--KK-----M----K-----R----K----S--N------S------Q------I----Q
-V--------N----------PA--RDQS-RAEARARARE----RTREK
>LanCYC2bg2
KK--DGRSKIYTAGGPRDRRVRLSIEIATKFFCLQDLLGFDKPSKTLDWLFAKSKTAIKD
LVEE---T-------------K------N---------C-----S--S----RSST----
--------V------------T---------E----------------MS-FLE------
--------A----I----N--------C------G-------I-------D---------
-EE----------------G----K--------------G----K---------------
--------------------------T------K-K------------------------
-----------------S--V-----D---------------G----K---S--------
--KK-----M----K-----R----K----S--N------S------Q------I----Q
-V--------N----------PA--RDQS-RAEARARARE----RTREK
>AacCYC2d
KK--DGHSKIHTAQGPRDRRVRLSIDVARKFFCLQDLLGFDKASKTLDWLFAKSKTAIKD
LVEE---M-------------K------H---------C-----S--S------SS----
--------A------------TD-----Q-CE----------------MV-FQE------
--------T----I----S--------K------G-------S-------D---------
--K-----------E----D----K--------------Y----Q---------------
--------------------------R------K-K---------------S-------A
-------A----T----F--F-----D---------------A----K---R--------
--KK-----M----T-----R----K----Y--K------S------G------A----D
-V--------N----------------QS-RAEARARARE----RTKEK
>GcCYC2d
KK--DGHSKIHTAQGPRDRRVRLSIDVARKFFCLQDLLGFDKESKTLDWLFAKSKTAIKD
LVEE---M-------------K------H---------C-----S--S------SS----
--------A------------TD-----Q-CE----------------MV-FQE------
--------T----I----R--------K------G-------S-------D---------
--E-----------E----D----E--------------H----Q---------------
--------------------------R------K-K---------------S-------A
-------T----K----F--F-----E---------------A----K---R--------
--KK-----M----M-----R----K----Y--K------S------G------V----D
-V--------N----------------QS-RAEARARARE----RTKEK
>ClCYC2d
KK--DGHSKIHTAQGPRDRRVRLSIDVARKFFCLQDLLGFDKASKTLDWLFSKSKTAIKD
LVEE---M-------------K------H---------C-----S--S------SS----
--------A------------TD-----R-CE----------------MV-FQE------
--------T----I----R--------N------G-------S-------D---------
--E-----------E----D----K--------------H----Q---------------
--------------------------R------K-R---------------S-------A
-------T----K----L--F-----D---------------A----K---P--------
--KK-----M----M-----R----K----Y--K------S------G------V----D
-V--------N----------------QS-RAEARARARE----RTKEN
>CoCYC2d
RK--DGQGKIHTDQGPRHRRVRLSIDIAKKFFHLQDLLGYDKASKTIDWLLSKSKSAIKE
LVED---L-------------K------H---------T-----S--F------SG----
--------A-------------D-----Q-RE----------------RT-FQE------
--------T----I----R--------R---S--G-------S-------D---------
--V-----------E----D----R--------------G----E---------------
--------------------------N---------------------------------
--------------------------E---------------G----K---K--------
--KK-----S----T-----R----K----Y--K------S------G------A----D
-V--------N----------------QS-RAEARARARE----RTKHK
>OeCYC2d
KK--DGHSKIHTAQGPRDRRVRLSIEVARKFFYLQDLLGFDKASKTLDWLFTKSKTAIKE
LVEE---M-------------K------H---------S-----S--S------SG----
--------A------------TD-----Q-CE-----------------V-FQE------
--------T----I----M--------R------I-------S-------N---------
--E-----------K----D----K--------------G----E---------------
--------------------------K------K-K---------------S-------V
-------P----N----V--L-----E---------------G----K---R--------
--KK-----T----A-----R----K----Y--K------S------G------V----D
-V--------N----------------QS-RVEARARARE----RTKEK
>BpuCYC2d
KK--DGHSKINTAQGPRDRRVRLSIEVAQKFFYLQDLLGFDKASKTLDWLFTKSQTAIKE
LVEE---M-------------K------H---------C-----S--S------SS----
--------A------------TD-----Q-CE----------------VV-FQE------
--------T----I----K--------R------G-------T-------D---------
--E-----------E----D----K--------------G----Q---------------
--------------------------K------K-K---------------S-------A
-------P----K----Y--V-----E---------------G----K---R--------
--KK-----M----T-----R----K----Y--K------S------G------V----D
-V--------N----------------QS-RAEARARARE----RTKEK
>MdCYC2d
KK--DGHSKIHTAQGLRDRRVRLSIEVARKFFYLQDLLGFYKASKTLDWLFTKSETGIRE
LIEE---M-------------K------H---------Y-----S--S------SS----
--------T-------V----TD-----Q-RE----------------VV-FQE------
--------T----I----K--------G------G-------S-------D---------
--E-----------E----D----K--------------G----Q---------------
--------------------------K------K-K---------------S-------A
-------P----K----C--V-----E---------------G----K---R--------
--KK-----L----T-----R----K----Y--K------P------E------V----D
-V--------N----------------QS-RAKARARARE----RTKEK
>SoCYC2d
KK--DGHSKIHTAQGPRDRRVRLSIEVARKFFSLQDLLGFDKASKTLDWLFTKSKTSIKE
LVEE---M-------------K------H---------G-----S--S------SG----
--------A------------TD-----H-CE----------------VV-FQE------
--------T----I----R--------S------E-------S-------D---------
--E-----------E----N----K--------------A----Q---------------
--------------------------K------K-K---------------S-------V
-------P----K----Y--V-----E---------------G----K---E--------
--RK-----M----S-----R----K----Y--K------L------G------V----D
-V--------N----------------QT-RAEARARARE----RTREK
>TrCYC2d
KK--DGHSKIHTAQGPRDRRVRLSIEVARKFFSLQDLLGFDKASKTLDWLFTKSKTAIKE
LVEE---M-------------K------Q---------C-----S--S------SG----
--------A------------TD-----H-CE----------------VV-FQE------
--------T----I----K--------S------G-------S-------D---------
--E-----------E----N----K--------------G----Q---------------
--------------------------K------K-K---------------S-------T
-------Q----K----Y--D-----E---------------G----K---K--------
--RK-----M----S-----R----K----Y--K------S------G------V----D
-V--------N----------------QS-RAEARARARERARERTREK
>SscCYC2d
KK--DGHSKIHTAQGPRDRRVRLSIEVARKFFSLQDLLGFDKASKTLDWLFTKSKTAIKE
LVEE---M-------------K------H---------C-----S--S------SG----
--------A------------TD-----H-CE----------------VV-FQE------
--------T----I----N--------R------G-------S-------D---------
--E-----------E----D----K--------------G----Q---------------
--------------------------K------K-K---------------S-------G
-------T----K----Y--V-----E---------------G----K---K--------
--KK-----M----S-----R----K----F--K------Y------G------V----D
-V--------N----------------QS-RAEARARARE----RTREK
>AcCYC2d
KK--DGHSKIHTAQGPRDRRVRMSIEVARKFFYLQDLLGFDKASKTLDWLFTKSKTAIKE
LVEE---R-------------K------H---------C-----S--S------RG----
--------A------------TD-----Q-CE----------------DV-FQE------
--------N----R----E--------R------R-------S-------D---------
--E-----------E----D----K--------------G----L---------------
---------------------------------R-K---------------L-------A
-------P----K----C--V-----D---------------G----K---N--------
--R-----------------R----K----Y--R------S------V------V----D
-V--------N----------------HS-RAEARARARE----RTKEK
>TpCYC2d
KK--DGHSKIHTAQGPRDRRVRMSIDVARKFFYPQDLLGFDKASRTLDWLFTKSKTAIME
LVEET--R-------------R------G---------C-----T--S--ST--RA----
--------T------------TD-----Q-YE----------------LV-FQE------
--------N----V----K--------R--S---R-------S-------D---------
--E-----------D----D----K--------------G----Q---------------
---------------------------------K-K---------------P-------G
-------S----K----C--F-----E---------------G----K---K--------
--K-----------------R----K----Y--R------S------V------V----D
-V--------N----------------HS-RTEARARARE----RTKEK
>GpaCYC2d
KK--DGHSKIHTAQGPRDRRVRMSIEVARKFFYLQDLLGFDKASKTLDWLFTKSKTAIKE
VVEA---G-------------K------H---------R-----S--S------QG----
--------A------------TD-----Q-YE----------------VV-FQE------
--------T----L----K--------R------R-------S-------D---------
--E-----------E----D----K--------------G----Q---------------
---------------------------------K-K---------------S-------A
-------L----K----C--V-----D---------------G----K---K--------
--K-----------------R----K----H--R------S------V------V----D
-V--------N----------------QS-RAEARARARE----RTKEK
>BpCYC2d
KK--DGHSKIHTAQGPRDRRVRMSIDVARKFFYLQDLLGFDKASKTLDWLFTKSKTAIKE
LVEE---M-------------K------H---------C-----S--S------PG----
--------A------------TD-----N-CE----------------VV-FQE------
--------T----L----K--------T------R-------S-------D---------
--E-----------E----D----K--------------G----Q-----------K---
---------------------------------K-K---------------P-------A
-------P----K----Y--V-----D---------------G----K---K--------
--K-----------------R----K----Y--R------S------V------V----D
-V--------N----------------HS-RAEARARARE----RTKEK
>CbiCYC2d
KK--DGHSKIHTAQGPRDRRVRMSIDVARKFFYLQDLLGFDKASKTLDWLFTKSKTAIKE
LVEE---M-------------K------H---------C-----S--S------PG----
--------A------------TD-----K-CE----------------VV-FQE------
--------T----L----K--------S------R-------S-------D---------
--E------------------------------------G----Q-----------K---
---------------------------------K-K---------------P-------T
-------P----K----Y--V-----E---------------G----K---K--------
--K-----------------R----K----Y--R------S------I------V----D
-V--------N----------------QS-RAEARARARE----RAKEK
>HaCYC2d
KK--DGHSKIHTAQGPRDRRVRMSIDVARKFFYLQDLLGFDKASKTLDWLFTKSKIAIKE
LVEE---M-------------K------H---------C-----S--S------PG----
--------A------------TD-----Q-CE----------------DV-FQE------
--------T----L----K---------------R-------S-------G---------
--E-----------EL---D----K--------------G----E-----------K---
---------------------------------K-K---------------S-------A
-------P----K----F--V-----D---------------A----K---K--------
--K-----------------R----K----Y--R------S------V------V----D
-V--------N----------------QS-RAEARARARE----RTKEK
>GpuCYC2d
KK--DGHSKIHTAQGPRDRRVRMSIEVARKFFYLQDLLGFDKASKTLDWLFTKSKTAIKE
LVEE---M-------------K------Q---------C-----S--S------PG----
--------V------------TD-----Q-CE----------------VV-FHE------
--------T----L----N--------R------R-------L-------D---------
--D-----------E----Q----K--------------G----Q---------------
--------------------------D------K-K---------------L-------G
-------Q----K----F--V-----D---------------A----K---K--------
--K-----------------R----K----Y--R------S------E------F----D
-V--------N----------------QS-RAEARARARE----RTKEK
>AiCYC2d
KK--DGHSKIHTAQGPRDRRVRLSIEVARKFFYLQDLLGFDKASKTLDWLFTKSRTAIRE
LVEE---M-------------K------Q---------C-----S--S------SG----
--------A------------TD-----Q-CE----------------VV-FQE------
--------T----I----K--------R------G-------S-------D---------
--E-----------E----D----K--------------E----E---------------
--------------------------K------K-K---------------P-------S
-------L----K----Y--V-----D---------------A----R---K--------
--KK-----A----T-----R----K----Y--K------S------G------L----D
-V--------N----------------QS-RAEARARARE----RTKEK
>EbCYC2d
KK--DGHSKIHTAQGPRDRRVRLSIEVARKFFYLQDLLGFDKASKTLDWLFNKSRTAIRV
LVEE---M-------------K------Q---------C-----S--S------SG----
--------A------------TD-----Q-CE----------------VV-FQE------
--------T----I----K--------R------G-------L-------D---------
--D-----------D----E----E--------------E----E---------------
--------------------------K------K-TS--------------S-------S
-------L----K----Y--V-----D---------------V----R---K--------
--KK-----A----M-----R----K----Y--K------S------G------L----D
-V--------N----------------QS-RAAARARARE----RTKEK
>AhCYC2d
KK--DGHSKIYTAQGPRDRRVRLSIEIAKKFFVLQDLLGFDKASKTLDWLFSKSKTAIKE
LVEE---M-------------K------H---------C-----S--S------SS----
--------V------------TD-----Q-CE----------------VV-FQE------
--------T----M----K--------D------G-------S-------D---------
--E-----------E----D----K--------------V----Q---------------
--------------------------K------K-K---------------S-------V
-------L----M----C--V-----K---------------G----K---R--------
--KK-----T----T-----R----K----Y--K------S------G------V----H
-V--------N----------------QS-RAEARARARE----RTKEK
>GhCYC2d
KK--DGHSKIYTAQGPRDRRVRLSIEIAQKFFVLQDLLGFDKASKTLDWLFTKSKTAIRE
LVEE---M-------------K------H---------C-----S--S------SS----
--------V------------TD-----Q-CE----------------VV-FQE------
--------T----M----K--------E------G-------S-------D---------
--E-----------E----D----K--------------G----Q---------------
--------------------------Q------K-K---------------S-------A
-------P----M----C--L-----D---------------G----K---K--------
--KK-----T----T-----R----K----Y--K------S------G------V-----
----------------------------S-RAEASARARE----RTKEK
>GhCYC2c
KK--DGHSKIYTAQGPRDRRVRLSIEIAQKFFVLQDLLGFDKASKTLDWLFTKPKTAIKE
LVEE---T-------------K------Q---------C-----S--Y------ST----
--------V------S-----TD-----Q-CE----------------VV-FQE------
--------T----F----K--------G------R-------S-------Y---------
--E----------------D----K--------------C----Q---------------
--------------------------K------K-K---------------S-------P
-------L----M----C--V-----E---------------G----K---R--------
--KK-----M----A-----Q----K----Y--K------S------G------Y----H
-V--------N--HARD----------LS-RAEARARARE----RTKEK
>LdCYC2c
KK--DGHSKIYTAQGPRDRRVRLSIEIAQKFFVLQDLLGFDKASKTLDWLFTKSKTAIKE
LVEE---T-------------K------Q---------C-----S--S------ST----
--------V------S-----TH-----R-CE----------------VA-FLE------
--------T----I----K--------G------G-------S-------D---------
--E----------------D----K--------------E----Q---------------
--------------------------K------K-K---------------S-------A
-------L----K----C--L-----H---------------G----K---R--------
--KK-----M----T-----Q----K----Y--K------S------G------F----H
-V--------N--LAGD----------QS-RAEARARARE----RTKEK
>CaCYC2e
KK--DHHSKIYTAKGFRDRRVRLSIEIARKFFCLQDLLGFDKASKTLDWLFTKSKTAIKD
LVEE---T-------------K------H---------C-----S--S------SG----
--------V------------TE-----D-CQ----------------VV-FSE------
--------T----I----N--------G------G-------S-------D---------
--E----------------D----K--------------Y----Q---------------
--------------------------K------K-K---------------P------VV
-------V----E----C--V-----D---------------G----K---R--------
--KK-----V----A-----R----K----G--K------S------G------F----H
-V--------N------TARD------QS-RAEARARARE----RTKEK
>DoCYC2e
KK--DHHSKICTAKGFRDRRVRLSIDIARKFFCLQDLLGFDKASKTLDWLFRKSKSAIKD
LVEE---T-------------KQL----H---------C-----S--S------SS----
-TGV----V------------TE-----D-CQ----------------LV-FSE------
--------T----I----N--------G------G-------S-------D---------
--V----------------D----E--------------C----Q---------------
--------------------------K------K-K------------------------
------------------------------------------------------------
--KK-----V----A-----R----K----G--K------S------G------V-V--H
-V--------N------ASRD------QS-RAEARARARE----RTKEK
>AacCYC2e1
KK--DHHSKIYTAQGPRDRRVRLSIEVSRKFFFLQDLLGFDKASKTLDWLFTKSKIPIDE
LVKE---K-------------D------Q---------S-----S--S------SS----
--------I------------TD-----Q-SE----------------VV-FPE------
--------I----L----D--------E------R-------S-------D---------
--V-----------Q----G----K--------------G----F---------------
--------------------------K------K-K---------------T-------G
-------K----R----M--A-----E---------------G----K---R--------
--KK-----I----A-----Q----T----C--N------S------G------S----P
-M--------N----------------QS-RVEARARARE----RTKEK
>ClCYC2e1
KK--DHHSKIHTAQGPRDRRVRLSIEVSRKFFFLQDLLGFDKASKTLDWLFSKSKIPIEE
LVKE---K-------------D------Q---------G-----L--S------SS----
--------I------------SD-----Q-SE----------------VV-FPE------
--------I----V----E--------E------R-------S-------G---------
--V-----------Q----D----K--------------R----V---------------
--------------------------K------M-K---------------P-------G
-------T----K----S--V-----E---------------G----K---R--------
--KK-----I----T-----Q----K----Y--S------S------G------S----P
-M--------N----------------QS-RAEARARARE----RTKEK
>GcCYC2e1
KK--DHHSKIHTAQGPRDRRVRLSIEVSRKFFFLQDLLGFDKASKTLDWLFTKSKIPIEE
LVKE---K-------------D------Q---------S-----S--S------ST----
--------V------------TD-----H-SE----------------VV-FPE------
--------I----V----E--------E------Q-------S-------D---------
--V-----------L----G----K--------------G----V---------------
--------------------------R------K-K---------------P-------R
-------T----K----T--G-----E---------------G----K---S--------
--KK-----V----S-----Q----K----Y--S------S------G------S----P
-V--------N----------------QS-RAEARARARE----RTKEK
>AacCYC2e2
MK--DHHSKVLTAQGPRDRRVRLSIEVSRKFFFLQDLLGFDKASKTLDWLFTKSKISIDE
LVER---N-------------R------L---------S-----S--S------ST----
--------V------------AD-----Q-SE----------------VV-FQK------
--------T----V----K-----------------------------------------
-------------------D----K--------------G----L---------------
--------------------------K------K-K---------------A-------A
-------P----K----S--A-----E---------------D----K---R--------
--KK-----S----T----------R----Y--N------S------G------S----L
-L--------T----------------QS-RAEARARARE----RTKEK
>ClCYC2e2
KK--DHHSKIHTAQGPRDRRVRLSIEVSRKFFFLQDLLGFDKASKTLDWLFTKSKISIDE
LVER---K-------------K------L---------S-----S--S------SI----
--------V------------TD-----Q-SE----------------VV-FQE------
--------T----V----K--------E------R-------S-------N---------
--E-----------Q----D----K--------------G----L---------------
--------------------------K------K-K---------------A-------A
-------P----K----S--A-----E---------------G----K---R--------
--KK-----L----T----------R----Y--N------S------G------S----L
-V--------T----------------QS-RAEARARARE----RTKEK
>GcCYC2e2
KK--DHHSKIHTAQGPRDRRVRLSIEVSRKFFFLQDLLGFDKASKTLDWLFTKSKISIDE
LVNK---K-------------M------Q---------S-----S--S------ST----
--------V------------AD-----Q-SE----------------AV-FQE------
--------T----V----K--------D------R-------S-------K---------
--E-----------Q----E----R--------------G----L---------------
--------------------------K------K-K---------------A-------A
-------S----K----S--A-----E---------------G----K---R--------
--KK-----L----T----------R----Y--N------S------G------S----L
-L--------T----------------QS-RAEARARARE----RTKEK
>OeCYC2e
KK--DHHSKIHTAQGPRDRRVRLSIEVARKFFYLQDLLGFDKASKTLDWLFHKSKIPIDE
LVQR---N-------------K------Q----T----S-----S--S------AT----
--------V------------TD-----Q-CE----------------VV-FSD------
--------E----L----Q-------------------------------D---------
--N-----------N----K----K--------------G----K---------------
--------------------------K------R-K---------------S-------V
-------E---------------------------------------K---R--------
--KK-----I----I-----R----G----Y--K------S------G------S----P
-V--------V----------------QS-RAEARARARE----RTKEK
>CoCYC2e
KK--DHHSKIDTAQGPRDRRVRLSTEVARKFFYLQDLLGFDKASKTLDWLFNKSKVPIDE
LVKQ---K-------------K------Q----T----S-----S--S------ST----
--------V------------TD-----Q-SQ----------------VV-FSV------
--------E---------------------------------------------------
--K-----------D----K----K--------------G----Q---------------
--------------------------K------R-K---------------R-------V
----V--E---------------------------------------K---R--------
--KK-----I----T-----R----K----Y--K------S------G------S----P
-V--------N----------------QS-RAEARARARE----RTKDK
>GafCYC2e
KK--DHHSKIRTSKGPRDRRVRMSIEVARKFFYLQDLLGFDKASKTLDWLFNKSKIPIDE
LVKR---K-------------K------Q----S----S-----S--S------------
----------------------D-----Q-SE----------------VV-F-L------
--------E---------------------------------------------------
--K-VKDGSDEVLQD----H----K--------------G----Q---------------
--------------------------K------R-K---------------S----SC-V
----N--G---------------------------------------K---R--------
--KN-----I--V-T-----G----S----Y--K------S------G------S----P
-V--------N----------------QS-RAEARARARE----RTREK
>AiCYC2e
KK--DHHSKIHTSKGPRDRRVRLSIEVARKFFYLQDLLGFDKASKTLDWLFSKSKIPIGE
LIER---K-------------R------Q----S----A-----S--S------SI----
--------L------------TD-----Q-SE----------------VV-FLE------
--------S----L----E-------------------------------D---------
--G-----------P----D----Q--------------G----L---------------
--------------------------K------K-K---------------C-------V
-------D----R----S-----------------------------K---R--------
--KK-----I----T-----R----N----Y--K------S------G------S----P
-A--------N----------------QS-RAEARARARE----RTREK
>EbCYC2e
KK--DHHSKIHTAKGPRDRRVRLSIEVARKFFYLQDLLGFDKASKTLDWLFNKSKIPIVE
LIKK---K-------------R------Q----T----S--SASS--S------SV----
--------I------------TD-----E-SE----------------VA-FLE------
--------S----L----E-------------------------------D---------
--E-----------Q----D----N------QG------G----L---------------
--------------------------K------K-K---------------S-------V
---A---E----R----S-----------------------------K---R--------
--KK-----I-I--T-----R----NNC--Y--K------S------G------S----P
-EVI------N----------------QS-RAEARARARE----RTTEK
>AlaCYC2e
KK--DHHSKIHTAQGPRDRRVRLSIEVARKFFYLQDLLGFDKASQTLDWLFNNSKIAIDE
LVRG---K-------------M------H---------S-----S--S------ST----
--------I------------TD-----Q-SE----------------MV-FLE------
--------I----V----K--------E------G-------S-------D---------
--E-----------Q----E----K--------------G----Q---------------
--------------------------K------K-K---------------S-------A
-------P----K----C--V-----E---------------G----K---R--------
--KK-----M----T-----P----K----Y--K------S------G------F----P
-V--------N----------------QS-RAEARARARE----RTKEK
>MdCYC2e
KK--DHHSKIHTAQGPRDRRVRLSIDVARKFFYLQDLLGFDKASKTLDWLFIKSKIGIDE
LVEG---K-------------K------H---------S-----P--S------ST----
--------V------------TD-----Q-SE----------------VV-FQE------
--------T----F----K--------E------V-------S-------D---------
--A-----------Q----D----K--------------G----K---------------
--------------------------N------K-K---------------S-------A
-------P----K----F--V-----E---------------G----K---R--------
--KK---------------------N----Y--K------S------G------F----P
-V--------N----------------QS-RAEARARARE----RTKEK
>BpuCYC2e
KK--DHHSKIYTAQGPRDRRVRLSIEVASKFFYLQDLLGFDKASKTLDWLFTKSKIPIDE
LVKG---K-------------K------Q-------------------------------
------------------------------SE----------------VI-FLE-K----
--------T----V----K--------E------G-------S-------N---------
--E-----------Q----E----K--------------G----K---------------
--------------------------K------K-K---------------S-------A
---------TKS-----C--V-----E---------------G----S---R--------
-RKK-----II---T-----R----K----Y--K------P------G------S----P
-V--------I----------------KS-RAEARARARE----RTKEK
>GriCYC2e
KK--DHHSKIHTAQGPRDRRVRLSIEVARKFFYLQDLLGFDKASKTLDWLFTKSKIPIGE
LVKG---K-------------K------Q-------------------------------
------------------------------SE----------------VI-FRE------
--------T----V----K--------E------G-------S-------S---------
--E-----------Q----E----K--------------G----P---------------
--------------------------K------K-K---------------S-------A
-------ATTKA-----C--V-----E---------------A----K---R--------
-KKS----------S-----R----K----Y--N------S------G------F----P
-V--------T----------------QSIRAEARARARE----RTK--
>DooCYC2e
KR--DHHSKIHTAQGPRDRRVRLSIEVARKFFYLQDLLGFDKASKTLDWLFNKSKIQIDE
LVKI---K-------------K------Q---------C-----S--S------SS----
--------V------------TD-----Q-SE----------------VI-FME------
--------S----V----K--------E------G-------P-------D---------
--E-----------Q-DL-D----K--------------V----Q---------------
--------------------------K------K-K------------------------
-----------------C--V-----E---------------R----I---K--------
-IKK-----I----K-----R----N----Y--N------S------G------F----P
-A--------T----------------QS-RADARARARE----RTRNK
>SoCYC2e
KK--DHHSKIYTAQGPRDRRVRLSIEVAKKFFYLQDLLGFDKASKTLDWLFNKSKIPINE
LVKT---K-------------K------K---------T-----S--S------SS----
--------V------------SD-----Q-SE----------------VV-FGE------
--------N----F----K--------E------G-------S-------D---------
--E-----------Q----D----K--------------G----Q---------------
--------------------------K------K-K------------------------
------------K----C--A-----D---------------G----K---R--------
--KK-----I----T-----R----K----Y--P------Y------A------S----P
-A--------N----------------QS-RAEARARARE----RTKEK
>TrCYC2e
KK--DHHSKIYTAQGPRDRRVRLSIEVAKKFFYLQDLLGFDKASKTLDWLFNKSKIPINE
LVKT---K-------------K------K---------T-----S--S------SS----
--------V------------SD-----Q-SE----------------VV-FGE------
--------T----S----K--------E--------------------------------
--------------Q----D----K--------------G----Q---------------
--------------------------K------K-K------------------------
------------K----C--V-----D---------------G----K---R--------
--KK-----I----T-----R----K----Y--P------S------A------S----P
-V--------N----------------QS-RAEARARARE----RTKEK
>SscCYC2e
KK--DHHSKIHTAQGPRDRRVRLSIEVAKKFFYLQDLLGFDKASKTLDWLFNKSKIPINE
LVQT---K-------------K------Q---------S-----L--S------ST----
--------V------------SD-----Q-SE----------------VV-FRE------
--------T----D----K--------E------G-------S-------D---------
--E-----------Q----D----K--------------G----E---------------
--------------------------K------K-K------------------------
------------K----F--V-----E---------------G----K---R--------
--KK-----I----T-----R----K----Y--K------S------G------P----P
-V--------N----------------QS-RVEARARARE----RTKEK
>AcCYC2e
KK--DHHSKIHTAQGPRDRRVRLSIEVAKKFFYLQDLLGVDKASKTLDWLFNKSKISIDE
LIKR---K-------------K------Q---------S-----S--S------ST----
A-------V------------TD-----Q-SE----------------VI-FLE------
--------T-------------------------G-------S-------D---------
--E-----------Q----T----K--------------G----R---------------
--------------------------K------K-K------------------------
-----------------R--G-----E---------------E----K---K--------
--ED-----Y----N-----S----K----Y--K------S------G------L-----
----------N----------------HL-RAEARARARE----RTKEK
>GpaCYC2e1
KK--DHHSKIHTAQGPRDRRVRLSIEVAKRLFYLQDLLGYDKASKTLDWLFNKSKTSIDE
LIKR---K-------------K------Q---------S-----S--S------ST----
--------V------------TD-----Q-SE----------------VI-FLE------
--------T-------------------------G-------P-------E---------
--E-----------H----A----K--------------A----R---------------
--------------------------K------K-K------------------------
-----------------C--G-----E---------------G----K---G--------
--KT-----L----T-----R----I----H--K------S------G------Y----T
-A--------T----------------RS-RAEARARARE----RTKEK
>CcoCYC2e
TK--DHHCKIHTAQGPRDRRVRLSIEVAKKFFYLQDLLEFDKASKTLDWLFNKSKISIDE
LIKR---K-------------K------Q---------S-----S--P------SS----
--------VI-----------TD-----Q-SE----------------VI-FME------
--------T-------------------------G-------P-------N---------
--E-----------Q----P----K--------------G----R---------------
--------------------------K------K-M------------------------
-----------------C--D-----E---------------G----K-G-K--------
--KI-----I----I-----R----K----Y--K------S------G------L-----
----------N----------------QL-RAAARARARE----RTEEK
>BpCYC2e
KK--DHHSKIHTAQGPRDRRVRLSIEVAKKFFYLQDLLGNDKASKTLDWLFQQSKISIDE
LIER---K-------------K------Q---------S-----S--G------SS----
--------G------------TD-----Q-SE----------------AF-FME------
--------T-------------------------G-------S-------D---------
--E-----------H----D----K--------------G----K---------------
------------------------------------------------------------
-------------------------------------------------R-K--------
--KM-----I----T-----R----K----Y--K------S------G------L----S
-V--------S----------------QL-RAEARARARE----RTKEK
>CbiCYC2e
KK--DHHSKIQTAQGPRDRRVRLSIEVAKRFFYLQDLLGFDKGSKTLDWLFTKSKISIDE
LIKR---K-------------K------Q---------S-----S--S------SS----
--------L------------TD-----Q-SE----------------VV-FME------
--------T---------------------------------------------------
--E-----------H----D----K--------------G----R---------------
--------------------------K------K-K------------------------
-----------------C--D-----E---------------G----E-R-K--------
--KM-----I----T-----R----K----H--K------S------G------F----T
-V--------S----------------QL-RAEARARARE----RTKEK
>GpaCYC2e2
KK--DHHSKIHTAQGPRDRRVRLSIEVAKKFFYLQDLLEVDKPSKTLNWLFNNSKIAIDE
LIKR---K-------------K------Q---------G-----S--S------ST----
--------F------------TD-----R-SE----------------DV-FLE------
--------T-------------------------R-------S-------D---------
--E-----------L----D----Q--------------G----R---------------
--------------------------K------K--------------------------
------------------------------------------G----K---R--------
--KI-----I----K-----R----I----Y--K------T------G------S----T
-A--------N----------------RS-RAEARARARE----RTKEK
>TpCYC2e
KK--DHHSKIHTAQGPRDRRVRLSIEVAKKFFYLQDLLENDKASKTLDWLLRKSKISIDE
LIKS---K-------------K------Q-SSS-----A-----S--S------ST----
--------V------------TD-----R-SE----------------VV-FME------
--------T-------------------------G-------S-------D---------
--E-----------D----D----Q--------DLK---G----R---------------
--------------------------K------N-K------------------------
-----------------C-SG-----E---------------G----K---R--------
--KK-----I----T-----R----T----Y--K------S------G------F----S
-V--------N----------------QL-RAEARARARE----RTKKK
>HaCYC2e
NK--DHHSKIHTAQGPRDRRVRLSIEVAKRFFYLQDLLGFDKGSKTLDWLFNKSKNSIDE
LIKR---K-------------K------E---------S-----S--S------SS----
--------L------------TD-----Q-LE----------------VV-FLE------
--------T-----------------------------------------D---------
--E-----------Q----A----K--------------G----R---------------
--------------------------K------N-K------------------------
-----------------C--G-----E---------------G----K---R--------
--KK-----I----A-----R----K----C--T------S------G------V----T
-V--------N----------------QS-RAEARARARE----RTKEK
>IvaCYC2e
SK--DHHSKIHTAQGPKDRRVRFSIEGAKRFFYLQDLLGFDKGSETLDWLLNKSKNSISE
LIKR---K-------------K------E---------S-----S--S------ST----
--------L------------TD-----Q-FE----------------VV-FLE------
--------T-------------------------G-------S-------E---------
--Y-----------K----K----K--------------G----R---------------
--------------------------K------K-K------------------------
-----------------C--D-----E---------------E----K---R--------
--K------I----T-----G----K----C--K------S------G------V----T
-V--------N----------------QS-RAEARARARE----RTKEK
>CcoCYC2e2
QK--DHHSKIYTSKGPRDRRVRLSIDVAKKFFYLQDLLGFDKASKTLDWLLNKSMISIDE
LIKR---K-------------K------E---------S-----S--S------ST----
--------V------------TD-----R-SE----------------VF-FLQ------
--------T-------------------------G-------T-------H---------
--Q-----------Q----N----K--------------G----R---------------
--------------------------N------K-K------------------------
-----------------L--D-----E---------------G----K---R--------
--KK-----I----T-----R----N----N--K------S------G------------
-L--------N----------------HS-SAEARARARE----RTKEK
>HaCYC2e2
KK--DHHSKIHTAQGPRDRRVRLSIEVAKKFFCLQDMLGVDKASKTLDWLFEKSKISIKE
LIKS---K-------------K------E---------G-----S--S------ST----
--------V------------TD-----Q-SE----------------VV-FLE------
--------T-------------------------G-------S-------D---------
--E-----------Q----D----K--------------G----V---------------
--------------------------N------K-R------------------------
-----------------C--G-----E---------------G----N---R--------
--KK-----I----T-----R----K----F--K------S------G------F----S
-V--------N----------------QS-RAEARARARE----RTKEK
>GpuCYC2e2
KK--DHHSKIYTAQGPRDRRVRLSTEVAKKFFYLQDLLGVDKASKTLEWLFKKSKISIDE
LITR---K-------------K------Q---------S-----S--S------PT----
--------V-I----------TT-----Q-SE----------------VI-FSE------
--------T-------------------------G-------S-------D---------
--E------------------------------------G----R---------------
--------------------------K------N-K------------------------
-----------------C--G-----K---------------E----K---R--------
--KR-----V----T-----R----K----F--E------S------W------T----P
-V--------K----------------QS-RAEARARARE----RTKEK
>GpuCYC2e1
KK--DHHSKIYTAQGPRDRRVRLSIGVARKFFCLQDLLGVDKASKTLEWLFSKSKISIDE
LIKT---K-------------K------Q---------T-----S--P------S-----
---------------------TK-----E-SE----------------VILFLE------
------------------------------------------Q-------D---------
--E------------------------------------G----R---------------
--------------------------K------K-N------------------------
-----------------H--G-----K---------------E----K---R--------
--KK-----V----T-----R----K----F--E------S------W------T----P
-V--------K----------------QS-RAEARARARE----RTKEK
>LaCYC2e
KK--DHHSKIYTAQGPRDRRVRLSIDVARKFFYLQDLLGFDKASKTLDWLFNKSKIPIDE
LIRE---K-------------K------H---------M-----SMLS------PT----
--------V------------TD-----E-SE----------------VF-FLE--SLKD
QGSVDEEE----------E-----------------------D-------D---------
--D-----------N----N----K--------------G----Q---------------
--------------------------K------R-K---------------S-------S
-------M----T----S--T-----S---------------N-R--K--LR--------
--ND-----T----S-----R----K----H--K------SG-----E------V----Y
-V--------N----------------QS-RVEARERARE----RTKEK
>TmCYC2e
KK--DHHSKIHTAQGPRDRRVRLSIDVARKFFFLQDLLGFDKASKTLDWLFNKSKIPIDE
LIQE---K-------------K------Q---------S-----S--S------PS----
--------V------------TD-----E-SE----------------IL-FLK------
------------------E-----------------------S-------D---------
--E-----------E----D----K--------------G----K---------------
--------------------------K------Q-K---------------S-------A
-------S----K----S--C-----S---------------N-R--K---R--------
--KN-----V----P-----R----K----H--K------S------E------V----P
-V--------N----------------QS-RAEARARARE----RTKEK
>SsiCYC2e1
KK--DHHSKIHTAQGPRDRRVRLSIDVARKFFCLQDLLGFDKASKTLDWLFKRSKIPIDE
LVQG---V-------------K------N---------S-----S--S------ST----
--------F------------SD-----E-SK----------------VA-FIK------
------------------SFQAG-------------------S-------D---------
--E------------------------------------G----Q---------------
--------------------------E------K-K---------------L-------T
-------A----R----S--T-----G---------------I----N---R--------
--KK-----I----T-----R----K----H--K------S------E------I----P
-V--------N----------------QS-RAEARARARE----RTKEK
>SsiCYC2e2
KK--DHHSKIHTAQGPRDRRVRLSIDVARKFFYLQDLLGFDKPSKTLDWLFKKSKIPIDE
LVER---M-------------K------Q---------S-----S--S------ST----
--------V------------TD-----E-SQ----------------VG-FLE------
--------T----V----K-----------------------G-------D---------
--E-----------Q----D----K--------------K----Q---------------
--------------------------K------K-K---------------Y-------T
-------P----S----C--V-----E---------------D----K---G--------
--RK-----M----I-----R----K----Q--K------S------E------S----P
-V--------N----------------QS-RAEARARARE----RTKEK
>CCCYC2e
KK--DNHSKIHTAQGPRDRRVRLSIEVARKFFCLQDLLGFDKASTTLDWLFSKSKIEIDK
LVKG---K-------------K------H-----S---S-----S--S------ST----
--------V------------TD-----Q-SE----------------VG-FLE------
--------T----L----T--------G------G-------S-------D---------
--D-----------Q----D----K--------------R----Q---------------
--------------------------K------K-----------------S-------A
-------P----K--Y-C--L-----Q---------------G----K---K--------
--KK-----M----T-----R----K----H--K------S------G------F----P
-V--------N----------------QS-RAEARARARE----RTQEK
>CecCYC2e
KK--DNHSKIHTAQGPRDRRVRLSIEVARKFFCLQDLLGFDKASKTLDWLFNKSKIEIEK
LVTG---K-------------K------H-----G---S-----S--S------ST----
--------V------------TDV----Q-SE----------------VG-VLE------
--------I----L----N--------G------G-------S-------Y---------
--E-----------Q----D----K--------------S----Q---------------
--------------------------K------K-----------------P--------
-------P----K----C--V-----Q---------------G----K---R--------
--KK-----M----A-----R----K----Y--K------S------G------F----P
-A--------N----------------QS-RAEARARARE----RTQEK
>HlyCYC2e
KK--DNHSKIHTAQGPRDRRVRLSIEVAQKFFCLQDLLGFDKASKTLDWLFTKSKIEIDN
LIKE---K-------------K------H-----S---S-----S--S------ST----
--------V------------TD-----Q-SE----------------VG-FLE------
--------T----L----K--------E-L----R-------S-------D---------
--E-----------Q----D----K--------------R----Q---------------
--------------------------K------K-K---------------S-------A
-------P----K----C--V--------------------------K---R--------
--KK-----M----T---------------------------------------F----P
-V--------N----------------KS-RAEARARARE----RTQEK
>GhCYC2e
KK--DHHSKIDTAHGPRDRRVRLSIDIARKFFCLQDLLGFDKASKTLDWLFTKSKPAIDE
LLEG---T-------------K------N---------S-----S--S------ST----
--------V------------TD-----Q-SE----------------VG-VLE------
--------I----I----N--------G------G-------S-------N---------
--E-----------E----D----K--------------A----K---------------
--------------------------K------K-K---------------T-------T
-------P----N----C--V-----D---------------E----K---G--------
--KK-----T----T-----R----K----H--K------S------GS-----F----P
-V--------N----------------QS-RAEARARARE----RTKEK
>SlCYC2cd
KN--DGHSKIFTAQGPRDRRVRLSIDIAKKFFVLQNLLGFDKASKTLDWLFTKSKTAIKE
LVEE---T-------------K------Q---------C-----S--S------SP----
--------S---------V--TD-----H-CE----------------VI-FLD------
--------T----I----D--------G------G-------S-------N---------
--E----------------E----K--------------C----Q---------------
--------------------------K------K-K---------------S-------T
-------P----K----C--F-----D---------------V----K---K--------
--KK-----M----I-----Q----K----E--K------S------G------C----Q
-L--------D----------LA--RNQS-RAEARARARE----RTKEK
>AhCYC2c
KN--DGHSKIYTSQGPRDRRVRLSIEIARKFFVLQDLLGFDKASKTLDWLFTKSKTEIKE
LVEE---T-------------K------H---------S--------S------ST----
--------V---------S--SD-----Q-CE----------------VA-FQE------
--------T----I----N--------G------D-------S-------D---------
--EE---------------D----K--------------G----E---------------
--------------------------K------K-----------------N--------
--------------------L-----N---------------P----K---R--------
--KK-----M----A-----Q----K----Y--K------S------G------F----Q
-F--------N----------LA--REQL-RAEARARARE----RTKEK
>AcCYC2c
KK--DGHSKIYTAQGPRDRRVRLSIDIARKFFVLQDLLGFDKASKTLDWLFTKSKKAIKE
LIEE---A-------------K------H---------S-----S--S------ST----
--------V---------S--TD-----Q-CE----------------MA-FLE------
--------T----M----K--------G------G-------S-------E---------
--G----------------D----K--------------G----Q---------------
--------------------------K------K-----------------S-------T
-------L----K----F--L-----D---------------G----E---R--------
--KK-----M----T-----Q----K----C--K------S------G------F----H
-A--------T----------AA--KDQS-RAEARARARE----RTKQK
>FbCYC2c
KK--DGHSKIYTAQGPRDRRVRLSIDIARKFFVLQDLLGFDKASKTLDWLFTKSKKAIKE
LIEE---T-------------K------H---------S-----S--S------SS----
--------V---------S--TN-----Q-CE----------------MA-FLE------
--------T----I----H--------G------G-------S-------D---------
--E----------------D----K--------------G----Q---------------
--------------------------K------K-----------------S-------A
-------L----K----F--L-----D---------------G----E---R--------
--KK-----M----T-----Q----R----C--K------S--A---G------F----H
-A--------T----------LA--KDQS-RAEARARARE----RTKQK
>TpCYC2c
KK--DGHSKIYTAQGPRDRRVRLSIDIARKFFVLQDLLGFDKASKTLDWLFTKSKKAIKE
LIEE---T-------------K------H---------S-----S--S------SS----
--------V---------S--TN-----Q-CE----------------MA-FLE------
--------T----I----K--------G------G-------S-------D---------
--E----------------D----N-------------EG----H---------------
--------------------------K------K-----------------S-------A
-------L----K----F--L-----D---------------G----E---R--------
--KK-----M----T-----Q----K----C--K------S------G------F----H
-A--------AH---------VA--KDQS-RAEARARARE----RTRQK
>GpaCYC2c
KK--DGHSKIYTAQGPRDRRVRLSIDIARKFFVLQDLLGFDKASKTLDWLFTKSKKAIKE
LIEE---T-------------K------H---------S-----S--S------ST----
--------V---------S--SD-----Q-CE----------------MV-FLE------
--------T----I----K--------G------G-------S-------D---------
--E----------------G----E--------------G----H---------------
--------------------------K------K-----------------S-------G
-------H----K----L--L-----D---------------G----E---R--------
--KK-----M----T-----Q----K----C--K------S------G------F----H
-A--------T----------LV--KDQS-RAEARARARE----RTKLK
>HaCYC2c
KK--DGHSKIYTAQGPRDRRVRLSIDIARKFFVLQDLLGFDKASKTLDWLFTKSKKAIKE
LIEE---T-------------K------H---------S-----S--S------ST----
--------V---------S--TN-----Q-CE----------------MA-FLE------
--------T----I----K--------G------G-------S---G--SD---------
--E----------------D----K--------------G----Q---------------
--------------------------K------M-----------------S-------A
-------L----R----F--L-----D---------------G----E---K--------
--KK-----M----T-----Q----K----C--K------S------G------F----H
-A--------S----------LA--RGQS-RAEARARARE----RTKQK
>BpCYC2c
KK--DGHSKIYTAQGPRDRRVRLSIDIARKFFVLQDLLGFDKASKTLDWLFTKSKKAIKE
LTEE---T-------------K------Q---------S-----S--S------ST----
--------V---------S--TN-----Q-CE----------------MA-FLE------
--------T----I----K--------G------G-------S---GSGSD---------
--E----------------D----K-----------L--G----Q---------------
--------------------------K------N-----------------S-------A
-------L----K----F--L-----D---------------G----E---K--------
--KK-----M----T----TQ----K----C--K------S------G-T----F----H
-A--------N----------LA--RDQS-RAEARARARE----RTKQK
>IvaCYC2c
KK--DGHSKIYTAQGPRDRRVRLSIDIARKFFVLQDLLGFDKASKTLDWLFTKSKKAIKE
LIEE---T-------------K------H---------S-----S--S------ST----
--------V---------S--TN-----Q-CE----------------MV-FLE------
--------T----I----N--------G------G-------S---G--SD---------
--E----------------D----K--------------G----H---------------
--------------------------K------N-----------------S-------A
-------L----K----F--L-----N---------------G----E---K--------
--KK-----M----T-----Q----K----C--K------S------G------------
----------S----------LA--RGQS-RAEARARARE----RTKQK
>CbiCYC2c
KK--DGHSKIYTAQGPRDRRVRLSIDIARKFFVLQDLLGFDKASKTLDWLFSKSKKAIKD
LIEE---T-------------K------Q---------S-----S--S------ST----
--------V---------ST-TN-----Q-CE----------------MA-FLE------
--------T----I----K--------G------G-------S---G--SD---------
--E----------------D----K------------L-G----H---------------
--------------------------K------K-----------------S-------V
------------A----V--L-----D---------------G----E---K--------
--KK-----M----T-----P----K----Y--K------S------G-A----F----H
-A--------N----------LA--RDQS-RAEARARARE----RTKQK
>GpuCYC2c
KK--DGHSKIYTAQGPRDRGVRLSIDIARKFFVLQDLLGFDKASKTLDWLFTKSKKAIKE
LVEE---T-------------K------Q---------S-----S--S------ST----
--------V---------S--TN-----Q-CE----------------IA-FLD------
--------T----I----N--------G------G-------S-------E---------
--E----------------D----K--------------G----Q---------------
--------------------------K------N-----------------L-------A
-------H----K----F--L-----D---------------G----E---R--------
--KK-----V----T-----Q----K----Y--K------S------G------V----H
----------------------A--RDQS-RAEARARARE----RTKQK
>DooCYC2c1
KK--DGHSKIYTAQGPRDRRVRLSIDIARKFFVLQDLLGFDKASKTLDWLFTKSKKAIKE
LVEE---T-------------K------N---------S-----S--S------ST----
--------V---------S--SD-----Q-CE----------------LA-FLE------
--------T----I----N--------G------G-------S-------D---------
--E----------------D----K--------------G----Q---------------
--------------------------K------K-----------------S-------A
-------V----K----F--L-----D---------------G----E---R--------
--KK-----M----T-----Q----K----Y--K------S------R------F----Y
-V--------N----------LA--RDQS-RAEARARARE----RTKEK
>CoCYC2c
KQ--DGHSKIYTAQGPRDRRVRLSIDIARKFFVLQDLLGFDKASKTLDWLFTKSKNAIKE
LVEE---T-------------K------N---------S-----S--S------ST----
--------V---------S--TD-----Q-CE----------------LA-FLE------
--------T----I----N--------E--------------------------------
-------------------D----K--------------V----Q---------------
--------------------------K------K-----------------A-------A
-------L----K----F--L-----D---------------A----K---K--------
--KK-L---M----T-----Q----K----Y--K------S------G------F----L
-D--------N----------LA--REQS-RAEARARARE----RTKEN
>OeCYC2c
KK--DGHSKIYTAQGPRDRRVRLSIDIARRFFVLQDLLGFDKASKTLDWLFTKSKNAIKE
LVEE---T-------------K------N---------S-----S--S------ST----
--------V---------S--TD-----Q-CE----------------LA-FLE------
--------T----I----K--------G--------------------------------
-------------------E----P--------------V----E---------DH----
--------------------------K------G-----------------G-------K
-------N----K----F--L-----D---------------A----K---K--------
--KK-L---M----T-----Q----K----Y--K------S------G------I----N
-V--------N----------LA--RDQS-RAEARARARE----RTKQK
>DooCYC2c2
KK--DGHSKIDTAQGPRGRRVRLSIDIARKFFVLQDLLGFDKASKTLDWLFTKSKTAIKD
LVEE---T-------------K------H---------S-----S--S------ST----
---------------------TD-----E-CE----------------LA-FLE------
--------N----I----Q--------G------G-------S-------A---------
--P----------------D----K--------------E----P---------------
--------------------------K------K-----------------S-------A
-------L----K----F--L-----D---------------A----K---R--------
--KK-----M----T-----Q----K----Y--K------S------G------F----H
-D--------N----------LA--RDQS-RAEARARARE----RTKEK
>DoCYC2a2
QK--DRHSKIHTVRGPRDRRVRLSIDVSRKFFGLQDLLGFDKASKTLDWLLTNSKNAIKD
LLEE---M-------------K------K---------N-----S--S------SS----
----SSTLF------------TH-----Q-CE----------------VV-LMA------
--------E-------------------------R---------------D---------
--E----------------T----K--------------G----K----TKKMK------
--------------------------K-----KK-K-------------LPP-------V
-------L----K----C--SVDNG-N---------------N----K---K--------
--KK--KTTT----T-----Q----R----H--T------S---SGAG------V----H
---------------------------QS-RAEARARARE----RTREK
>DoCYC2a1
RK--DRHSKIDTARGPRDRRVRLSIEISQKFFGLQDLLGFDKASKTLDWLFTKSKNAIKD
LVEE---M-------------K------Q---------N-----S--S------SS----
--------V------------TH-----Q-CE----------------VV-FME------
--------E-------------------------G---------------D---------
--E----------------T----K--------------E----K---------------
--------------------------K-----KR-K-------------TVG-------I
-------R----N----C--V-----N---------------G----R---K--------
--KK-----M----A-----Q----K----H--K------S------G------V----H
-V--------N----------LA--RSKS-RAEARARARE----RTREK
>SlCYC2a
KK--DRHSKIYTARGPRDRRVRLSIEISRKFFSLQDLLGFDKASKTLDWLFTKSKTAIKD
LVQE---M-------------K------Q---------N-----S--S------SP----
--------L------------TD-----Q-CE----------------VV-FME------
--------E-------------------------G---------------D---------
--E----------------N----K--------------G----K---------------
--------------------------K-----RK-K---------------P-------V
-------V----K----C--V-----N---------------V----K---R--------
--KK-----L----I-----Q----K----H--K------P------G------V----Y
-M--------N----------LA--RNKS-RAEARARARE----RTREK
>AacCYC2a
KK--DRHSKIFTVQGPRDRRVRLSIDISKKFFGLQDLLGFDKASKTLDWLFTNSKSAIAD
LVQE---M-------------K------Q---------T-----S--S------SN----
--------L------------SD-----Q-CE----------------EV-FMD------
--------K-------------------------G---------------D--Q---V--
--E----------------K----K--------------G----K---------------
--------------------------K----K-K-----------------A-------V
-----A------K----C--F-----N---------------V--GKK---K--------
--KK-----T----T-----Q----K----Q--K------F------D------F----H
-V--------N----------VA-ARSHL-RSEARARARV----RTIEK
>ClCYC2a
KK--DRNSKIFTAQGPRDRRVRLSIDISKKFFGLQDLLGFDKASKTLDWLFTKSETAIVD
LVQE---M-------------K------H---------T-----S--S------SN----
--------L------------SD-----Q-CE----------------EV-FM-------
--------K-------------------------G---------------D--Q---I--
--E----------------Q----K--------------G----K---------------
--------------------------K----K-K-----------------V-------V
-----A------K----C--F-----N---------------V--GKK---K--------
--KK-----T----A-----Q----K----Q--K------F------G------F----N
-V--------N----------VA-ARSQL-RAEARARARV----RTIEK
>SscCYC2a
KK--DRHSKIFTAHGPRDRRVRLSIDISKKFFGLQDLLGFDKASKTLDWLFTKSKTAITD
LVEE---M-------------K------H---------T-----S--S------ST----
--------L------------SN-----Q-CE----------------QV-FME------
--------K-------------------------G---------------D--Y---L--
--E----------------K----K--------------G----K---------------
--------------------------K----K-K-----------------P-------V
-----AN-----K----C--V-------------------------KK---K--------
--KK-----I----T-----Q----K----Q--K------S------G------F----H
-V--------N----------LG-ARTQL-RAEARARARV----RTIEK
>DooCYC2a
KK--DRHSKIFTAQGPRDRRVRLSIDISKKFFGLQDLLGFDKASKTLDWLFTKSKTAIKD
LVEE---M-------------K------N---------T-----S--S------ST----
--------L------------SN-----Q-CQ----------------EV-FME------
--------K-------------------------G----A----------D--H---V--
--D----------------K----K--------------A----K---------------
--------------------------K----K-K-L---------------P-------V
-----ANN----K----C--V-----N---------------G--GKR---K--------
--KK-----T----T-----Q----K--L-H--K------S------E------F----H
-V--------N----------LA-VRNQL-RAEARERARD----RTIEK
>CoCYC2a
KK--DRHSKIFTAQGPRDRRVRLSIDISRKFFGLQDLLGFDKASKTLDWLFTRSKNAIKD
LVEE---M-------------K------H---------T-----S--S------ST----
--------L------------SN-----Q-CE----------------QV-FMG------
--------K-------------------------V---------------D--H---V--
--E----------------K----K--------------G----K---------------
--------------------------T----K-K-L---------------R-------I
-----VNS----S----SN-I-----N---------------G--GKK---K--------
--KK-----T----T-----Q----K----Q--K------S------G------F----H
LI--------N----------FA-ARSEL-RAEARARARE----RTIEK
>IliCYC2a
KK--DRHSKIFTAQGPRDRRVRLSIDISKKFFGLQDLLGFDKASKTLDWLFTKSKTAIKD
LVEE---M-------------K------H---------T-----S--S------ST----
--------L------------SD-----Q-CE----------------EV-FME------
--------K-------------------------G---------------D--H---V--
--D----------------K----K--------------G----K---------------
--------------------------K----I-K-K---------------H-------M
------------------H-I-----N---------------G--GKK---K--------
--KP-----I----T-----Q----K----H--K------S------G------C----H
-V--------S----------FA-ARSQL-RAEARSRARE----RTIEK
>AlaCYC2a
KK--DRHSKIFTAQGPRDRRVRLSIEISRKFFGLQDLLGFDKASKTLDWLFTKSMTAIVD
LVEE---M-------------K-----RS---------S-----S--S------ST----
--------L------------TD-----Q-CE----------------EV-FMG------
--------K-------------------------G-----A---------D--H---L--
--E----------------K----K--------------G----K---------------
--------------------------K----S-R-K---------------P-------V
-------A----K----CG---------------------------KR---K--------
--KK-----T----T-----Q----K----Q--K------P------G------F----H
-V--------S----------LA-ARSQL-RAEARARARE----RTIEK
>CCCYC2a
KK--DRHSKIFTAQGPRDRRVRLSIDISRKFFGLQDLLGFDKASRTLDWLFTKSKTAIKD
LVEE---M-------------K-----QH---------S-----S--S------SA----
--------L------------TD-----Q-CE----------------EV-FLG------
--------K-------------------------G-----SG--------D--H---L--
--E----------------K---IK--------------G----K---------------
--------------------------K----S-K-K------------P--P-------I
-------T----K----CG-N-----G---------------G--SKR---KTTK-----
--KT-----T----T-----Q----K----Q--K------A------G------F----H
-V--------N----------LA-ARSQS-RAEARARARE----RTIEK
>CecCYC2a
KK--DRHSKIFTAQGPRDRRVRLSIDISRKFFGLQDLLGFDKASKTLDWLFTKSKTAIKD
LVEE---M-------------K----QQH---------T-----S--S------ST----
--------L------------TD-----Q-CE----------------EA-FMG------
--------KKGGG---------------------G-----GG--------D--HNNIL--
--E----------------K----K--------------G----P---------------
--------------------------KRSNNP-K-K---------------P-------V
-------S----K----CV-T-----N---------------G--GKR---K---PNSS-
--KK-----T----TLL---Q----K----S--K------S------G------F--H-H
-V--------N----------LA-ARIQL-RAEARARARE----RTIEK
>CCoCYC2a
KK--DRHSKIFTAQGPRDRRVRLSINISRKFFGLQDLLGFDKASKTLDWLFTNSKTAIKD
LVEE---M-------------K------H---------T-----S--S-K----ST----
--------L------------SS-----Q-CE----------------QV-FMD------
--------E-------------------------T---------------D--Y---L--
--D----------------K----N--------------G----R---------------
--------------------------K------K-K---------------L-------V
-------A----K----C--V-----N---------------G--GKK---K--------
--KK-----I----A-----Q----K----Q--K------S------G------F----H
-A--------N----------LA-ARRLL-RAEARLRARE----RTIEK
>AcCYC2a
KK--DRHSKIFTAQGPRDRRVRLSIDISKKFFGLQDLLGFDKASRTLDWLFTRSKTAIKD
LVEE---M-------------K------H---------T-----S--S------ST----
--------L------------SD-----Q-CE----------------EV-FME------
--------K-------------------------G---------------D--Y---L--
--E----------------K----N--------------G----R---------------
--------------------------K------K-K---------------P-------V
-------V----D----C--I-----N---------------G--GKR---K--------
--NK-----T----T-----Q----K----Q--K------S------G------V----H
-V--------N----------LT-ARSQL-RAEARSRARE----RTMEK
>HaCYC2a
KK--DRHSKIFTAQGPRDRRVRLSIDISKKFFGLQDLLGFDKASKTLDWLFTRSKAAIKD
LVEE---M-------------K------H---------T-----S--S------ST----
--------L------------SD-----Q-CE----------------EV-FME------
--------K-------------------------GS--------------D--Y---L--
--H----------------K----N--------------G----R---------------
--------------------------K------K-K---------------P-------A
-------A----K----C--I-------------------------KR---K--------
--KK-----T----A-----Q----E----H--K------S------G------I----H
-L--------N----------LA-ARSQL-RAEARARARE----RTLEK
>IvaCYC2a
KK--DRHSKIFTAQGPRDRRVRLSIDISKKFFGLQDLLGFDKASKTLDWLFTRSMTAIKD
LVEE---M-------------K------H---------T-----S--S------ST----
--------I------------SD-----Q-CE----------------EV-FME------
--------K-------------------------GS--------------D--Y---L--
--H----------------K----N--------------G----R---------------
--------------------------K------K-K---------------P-------V
-------A----K----C--I-------------------------KR---K--------
--KK-----T----T-----H----K----H--K------S------E------G----H
-V--------D----------LA-TRSQL-RAEARSRARE----RTLEK
>GpaCYC2a
KK--DRHSKIFTAQGPRDRRVRLSIDISKKFFGLQDLLGFDKASKTLDWLFTRSMTSIKD
LVEE---M-------------R------H---------T-----S--S------ST----
--------L------------SD-----Q-CE----------------EV-FLN------
--------K-------------------------G---------------D--Y---L--
--D----------------K----N--------------G----R---------------
--------------------------K------K-K---------------Q-------V
-------T----K----C--I-----N---------------G--GKR---K--------
--KR-----T----T-----Q----K----L--Q------S------V------F----Q
-V--------N----------LA-ARSQL-RAEARARARE----RTIEK
>TpCYC2a
KK--DRHSKIFTAQGPRDRRVRLSIDISKKFFGLQDLLGFDKASKTLDWLFTRSMAAIKD
LVQE---K-------------K------H---------T-----S--S------SN----
--------L------------SE-----Q-CE----------------QV-FME------
--------K-------------------------G-PDN-----------N--Y---L--
--V----------------K--I-N--------------E----R---------------
--------------------------K------K-K---------------T-------V
-------S----K---RV--M-----N---------------G--GKR---K--------
--KK-----T----T-----Q----K----H--K------S------G--L---F----Q
-V--------N----------LA-ARSQL-RAEARSRARE----RTMEK
>TrCYC2a
KK--DRHSKILTAQGPRDRRVRLSIDISRKFFGLQDLLGFDKASKTLDWLFTKSKIAIKD
LVEE---M-------------K------H---------S-----S--S------ST----
--------I------------SD-----Q-CE----------------QV-FME------
--------T-------------------------I---------------D--H---L--
--K----------------K----K--------------G----I---------------
--------------------------K------K-K---------------Q-------V
-------A----K----S--V-----N---------------G--GKR---K-------I
--KK-----T----T-----Q----K----Q--K------S------G------S----L
-V--------N----------LG-ARKQL-RVEARARARV----RTIEK
>GriCYC2a
KK--DRHSKIFTAQGPRDRRVRLSIDISRKFFGLQDLLGFDKASKTLDWLFTKSKKAIKD
LVEE---M-------------K------H---------S-----T--S------SN----
--------L------------SN-----Q-CE----------------EV-FME------
--------K-------------------------G---------------Y--H---V--
--E----------------K----K--------------G----K---------------
--------------------------K------K-K---------------A-------A
-------A----K----A--A-----N---------------G--SKK---K--------
--KK-----T----T-----Q----K---T---K------S------G------F----C
-V--------N----------LA-ARIQS-RAEARARARE----RTLEK
>SsiCYC2a1
KK--DRHSKIFTAQGPRDRRVRLSIDISRKFFGLQDLLGFDKASKTLDWLFTKSKKAIKD
LVEE---M-------------K------H---------S-----T--S------SN----
--------L------------SN-----Q-CE----------------EV-FME------
--------K-------------------------G---------------Y--H---V--
--E----------------K----K--------------G----K---------------
--------------------------K------K-K---------------A-------A
-------A----K----A--A-----N---------------G--SKK---K--------
--KK-----T----T-----Q----K---T---K------S------G------F----C
-V--------N----------LA-ARIQS-RAEARARARE----RTLEK
>CsoCYC2a
KK--DRHSKIFTAQGPRDRRVRLSIEISRKFFGLQDLLGFDKASKTLDWLFTKSKTAIKD
LLGE---K-------------K------Q--------TS-----S--S------ST----
--------L------------TD-----Q-CE----------------EV-FTE------
--------K-------------------------G---------------E-YH---V--
--E----------------K----K--------------G----K---------------
--------------------------K------R-K-----------P---L-------T
-------N----K----Y--V-----N---------------G--GKR---K--------
--KK-----T----T-----Q----K---NL--K------T------G------F----H
-V--------N----------LA-ARNQL-RAEARARARE----RTIEK
>LsCYC2a
KK--DRHSKIFTAQGPRDRRVRLSIEISRKFFGLQDLLGFDKASKTLDWLFTKSKSAIKD
LLEE---K-------------K------H--------TL-----S--P------ST----
--------L------------TD-----Q-CE----------------EV-FME------
--------K-------------------------G---------------D--H---V--
--E----------------K----K--------------G----K---------------
--------------------------K------K-K-----------P---V-------A
-------A----K----Y--V-----N---------------G--VKR---K--------
--KK-----T----T-----P----K---NM--K------T------G------F----P
-I--------N----------LA-ARIQL-RAEARARARE----RTIEK
>SsiCYC2a2
KK--DRHSKIFTAQGPRDRRVRLSIDISRKFFGLQDLLGFDKASKTLDWLFTKSKTAIKE
LLEE---K-------------K------H---------S-----S--S------ST----
--------L------------TD-----Q-CE----------------EV-FME------
--------K-------------------------G---------------Y--H---V--
--E----------------K----K--------------G----K---------------
--------------------------K------K-K---------------L-------V
-------A----K----C--V-----N---------------G--GKR---K--------
--KK-----T----T-----H----K---NQ--K------T------G------F----H
-V--------N----------IS-ARNLL-RAEARARARE----RTIQK
>MdCYC2a
KK--DRHSKIFTAQGARDRRVRLSIEVSRKFFGLQDLLGFDKASKTLDWLFTKSKTAIKD
LIEE---M-------------K------H---------S-----A--ST-----SA----
--------L------------TD-----Q-CE----------------EV-FME------
--------E-------------------------R---------------D--H---R--
--D----------------K----K--------------G----N---------------
--------------------------K------K-K---------------P-------V
-------A----K----C--V-----N---------------G--GKR---K--------
--KK-----A----P-----Q----K---QK--A------A------G------F----H
-V--------N----------LA-ARNQS-RAEARARARE----RTIQK
>GhCYC2a
KK--DRHSKIFTAQGPRDRRVRLSIEISRKFFGLQDLLGFDKASKTLDWLFTKSMTAIKD
LVQE---M-------------K------H---------G-----S--S------SS----
--------L------------SD-----R-CE----------------VV-FME------
--------D-------------------------E-------------------------
--E----------------R----K--------------N-RGLK---------------
--------------------------K------K-K---------------P-------L
-------A----K----C--V-----N---------------G--GKR---K--------
--KK-----M----T-----Q----K----H--K------T------G------F----H
-V--------N----------LA-TRNQL-RAEARARARE----RTIEK
>AtCYC2a
KK--DRHSKIYTAQGPRDRRVRLSIEIARKFFGLQDLLGFDIASKTLDWLFTKSNTAIEE
LLQE---M-------------K------H------VP-S-----S--S------ST----
--------V------------TD-----L-SE----------------VV-FME------
------------------------------------------------------------
-------------------D----N--------------L----R---------------
--------------------------K------K-K---------------K-------T
-------A----G----V------------------------------------------
--KK-----M----K-----Q----K----C--K------S-------------------
-V--------N----------LE--REQL-RAVARARARE----RTKEK
>CahCYC2a
KK--DRHSKIHTAQGPRDRRVRLSIDISRKFFGLQDLLGFDKASKTLDWLLTKSRTAIED
LLEE---I-------------K------H---------S-----S--S------ST----
--------V------------TD-----R-CE----------------DA-LME------
--------N---------------------------------------------------
--E----------------D----K--------------M----K---------------
--------------------------K------K-K---------------S-------V
-------V----K----S------------------------------------------
--KK-----M----T-----Q---KN----C--K------F------G------F----H
-V--------N----------LA--REQS-RAEARARARE----RTKEK
>NcCYC2a
KK--DRHSKIFTAQGPRDRRVRLSIEIARKFFGLQDLLGFDKASKTLDWLLTKSRTAIED
LLEE---M-------------K------H---------S-----S--S------ST----
--------V------------TD-----R-CE----------------DV-FME------
--------N----I----K--------DH-----G---------------D---------
--V----------------D----K--------------L----K---------------
--------------------------K------K-K---------------S-------V
-------V----K----S------------------------------------------
--KK-----M----T-----Q----N----C--K------S------G------F----H
-M--------N----------LA--REQS-RAEARARARE----RTKEK
>paraAtCYC2a
-------RKIYTTQGARERRVRLSIDVAGKFFGLQDLLGFDKASKTLDWLFTKSKIAIKE
L-EK---T-------------K------L---------K-----S--C------SI----
--------F------------TD--------P----------------LL-FMD------
--------T----T----K--------E------G---------------G---------
--D----------------AC---K--------------G----K---------------
--------------------------K------TIK---------------P-------L
-------I----K----C--V-----G---------------G----KI--R--------
--KK-----R----T-----Q----K----C--K------A------E------V---QN
-V--------N----------LA--RNLS-RLKARARARE----RTREK
>paraCahCYC2a
KK--DRVRKIYTAGGHRERRVRLSFDVARKFFGLQDLLGFDKASKTLDWLFTKSKISIKE
LVEE---A-------------N------L---------K-----S--S------SIN---
--------V------------AD-----Q-SA----------------VF-FME------
--------E----I----E--------E------G---------------D---------
--D----------------AF---K--------------G----K---------------
--------------------------K------TIK---------------P-------L
-------I----K----C--V-----N---------------G----T---R--------
--KK-----M----A-----Q----K----C--K------G------E------Y----D
-V--------N----------LA--RNVS-RAKARARARE----RTREK
>paraNcCYC2a
KK--DRVRKIYTAGGHRERRVRLSFDVARKFFGLQDLLGFDKASKTLDWLFTKSKISIK-
LVEE---A-------------N------L---------K-----S--S------SIN---
--------V------------AD-----Q-SA----------------VF-FME------
--------E----I----E--------E------G---------------D---------
--D----------------AY---K--------------G----K---------------
--------------------------K------TIK---------------P-------L
-------I----K----C--V-----N---------------G----K---S--------
--KK-----M----A-----Q----K----C--K------L------E------Y----D
-V--------N----------LA--RNVS-RAKARARARE----RTSEK
>GpiCYC2
KK--DRHRKIFTAQGPRDRRVRLSIDIARKFFSLQDLLGFDKASKTLDWLFTKSKIAIKE
LVEE---M-------------K------Q---------S-----S--S------ST----
--------V------------TD-----Q-CK----------------MV-SMG------
--------M----F----K--------E------G---------------D---------
--E----------------D----E--------------G----EGEGE-----------
--------------------------K------T-S---------------V-------L
-------L----K----P--V-----R---------------G----K---R--------
--KK-----M----T-----K----K----D--K------A------R------S----R
-V--------N----------LA--RDQL-RAEARARARE----RTLEK
>SseCYC2
KK--DRHRKIFTAQGPRDRRVRLSLDIARKLFSLQDLLGFDKASKTLDWLFTKSKTAIKE
LVEE---K-------------K------Q---------S-----S--S------ST----
--------V------------TD-----Q-CK----------------MV-SME------
--------I----F----K--------E------G---------------D---------
--E----------------D----E--------------G----E---------------
--------------------------K------T-S---------------V-------L
------------K----R--V-----K---------------G----K---R--------
--KK-----M----T-----Q----K----H--K------A------R------N----H
-V--------N----------LA--RDQL-RAEARARARE----RTREK
>CcoCYC2c
KT--DGHSKIFTAQGHRDRRVRLSIEISKKFFFLQDLLGYARASDTIDWLFAKSKKSIKE
LVEE---K-------------K------L---------S-----S--S------TT----
--------V--------R---TG-----E-GE----------------LV-FYG------
--------T----I----Y--------G------G---------------S---------
--D----------------D----------------------------------------
------------------------------------------------------------
-----------------------------------------------R---S--------
--KK-----M----I-----Q----K----T--K------Y------R------C----H
-V--------N----------LA--KDQL-RTEARARARE----RTKEK
