# Supplementary material for: Patterning the Asteraceae Capitulum: Duplications and Differential Expression of the Flower Symmetry CYC2-Like Genes
Source: Front Plant Sci. 2018 Apr 25;9:551. doi: 10.3389/fpls.2018.00551 (PMC5996924; doi:10.3389/fpls.2018.00551)
Supplement: Supplementary file 7 [file Data_Sheet_3.FASTA]

>LchCYC2A
------------------M----F-----------SS--SN----------P---F----
-PQ--F---------------------N-----SST------N--------G--H-V---
----------CP--------------------S---S------F--T-H-D--T---D--
----------------------E---------------I------F--------------
-----L---H--------------H----S-------------------------Q-DLF
SN--------------N-------------------------------------------
-----------------------------F-F-Q--------S-NN--FT-------V--
------------------------------------------------------------
------A-----------------------------------------------------
------------S-PFME------------------------------------------
------------------------------------------------------------
------------------------------------------------------------
-------------------------------------------N----------------
------A-------------------SNC--------NT-------S--L-----LMGST
K---ATMANEDHV--KLQLKGDRDPHCDPL----E--C-VI-----A-------------
------AK---K-----SS------T--A----KRDRHSKIFTAQGLRDRRVRLSIEIAR
KFFTLQDLLGFDKASKTLDWLFTNSKIAIEELV-E-----MK------------G-----
-------AL-S------N--S---S------T---------------------N-S----
-E-CE---LH----IFS-G-A----------------KRAA-------------------
----------------------------------------E-----Q---------N---
-E------G-----------------A-------K--G-------------VL-V-----
-SM-------QK------------------S----------------E----T-------
--S-G----E-------A---------K--K-------MREHSNKP---A---S------
-----------------------------------------------------H------
RL--AKES-REKARARARER----TQEK
>LchCYC2B
------------------M----F-----------SS--SN----------P---F----
-PQ--F---------------------T-----SST------HH-------G--H-VWP-
----------AP--------------------S---F------F--T-H-D--T---D--
----------------------D---------------V------L--------------
-----F---H--------------H----D-------------------------QQDLF
SN--------------N-------------------------------------------
-----------------------------F-F-Q--------A--N--IA-------V--
------------------------------------------------------------
------P-----------------------------------------------------
------------S-PLFT------------------------------------------
------------------------------------------------------------
------------------------------------------------------------
-------------------------------------------N----------------
------N-------------------SAT--------ST-------SH-V-----LVGST
KSAAAAMANEDFV--KLQWKG-VDPHSDPL----G--S-VI-----A-------------
------MK---K-----N-------I--P----KKDRHRKIFTAQGLRDRRVRLSIDIAR
KFFTLQDLLGFDKASKTLDWLFKSSKTAIEELV-E-----MK------------N-----
-------ST-S------N--S---S------T---------------------T-S----
-E-CD---LD----LFS-G-T----------------KEAV-------------------
----------------------------------------E-----Q---------N---
-E------D-----------------V-------Q--E-------------VPPI-----
-SK-------RKQ-----------------A----------------T----T-------
--S-T----K-------E---------K--K-------TRAHSYKP---V---F------
-----------------------------------------------------Y------
-L--AKQS-REKARARARER----TQEK
>PgrCYC2
------------------M----F-----------SS---Y----------P---F----
-PQ--L---------------------TC----SST------PH-------G--H-VYP-
-----------P--------------------S---F------F--S-H-D--TS--D--
----------------------E---------------N------L--------------
-----L---L--------------L----N-------------------------Q-DPF
CY--------------N-------------------------------------------
-----------------------------S-F-P--------A--N--AV-------A--
------------------------------------------------------------
------P-----------------------------------------------------
------------S-PFIT------------------------------------------
------------------------------------------------------------
------------------------------------------------------------
-------------------------------------------D----------------
------N-------------------AAC--------SN-------NS--------ISSY
KAAATAMANQDFVSCRLQLKG--DPHCDPL----H--S-VI-----A-------------
------TK---K-----S-------T--A----RKDRHSKIFTAQGLRDRRVRLSIEIAR
KFFNLQDMLGFDRPSKTLDWLFTNSKTAIQELV-E-----MK------------N-----
-------YTVS------N--S---S------T---------------------S-S----
-E-CE---LD----ILT-G-I----------------KGAA-------------------
----------------------------------------E-----K---------I---
-E------G-----------------A-------Q--V-------------VL-R-----
-SK-------LN------------------P---L---LI-------G----S-------
--S-G----K-------Q---------K--K-------IRAHTHKP---A---F------
-----------------------------------------------------H------
LL--TKES-REKARARARER----TQEK
>SdeCYC2
------------------M----F-----------SS---N----------P---F----
-PQ--IN--------------------S-----SSI-------H-------G--H---S-
-----------S--------------------S---N------F--A-H-E--K---D--
----------------------E---------------I------S--------------
-----L---N--------------Q----E-------------H----G------H-DLF
AD--------------H-------------------------------------------
-----------------------------M-F-R--------A--S--NE-------L--
------------------------------------------------------------
------P-----------------------------------------------------
------------------------------------------------------------
------------------------------------------------------------
------------------------------------------------------------
------------------------------------------------------------
-------FM-----------------EGQ--------YY-------AH-H----------
----------------------------PS----N--A-VL-----C-------------
------SR---K-----N-------T--V----RKDQHSKIYTSQGPRDRRVRLSIQIAR
KFFDLQEMLGFDKASKTLDWLFTKSKAAIDDLV-K-----TK------------R-----
----------G------S--S---S------T---------------------T-Y----
-Q-SE---VI----VPN-------------------------------------------
----------------------------------------E-----A---------D---
-D------S-----------------K-------G--K-------------NP-V-----
------------------------------------------------------------
----G----K-------K---------K--K-------V----------A---Q------
------------------------------------------------------------
----TNKS-RADARARARER----TKEK
>NpCYC2
------------------M----F-----------SS---N----------S---F----
-AE--F---------------------T-----SSF-------Y-------A--F---P-
-----------P--------------------P---L------F-DA-P-E-LI---D--
----------------------D---------------A------D--------------
-----I---H--------------L----N-------------H----Q------Q-DPF
SQ--------------V-------------------------------------------
-----------------------------A-G-T--------T--S--QG-------F--
------------------------------------------------------------
------M-----------------------------------------------------
------------------------------------------------------------
------------------------------------------------------------
------------------------------------------------------------
------------------------------------------------------------
-------IK-----------------GVQ--------TH-------FE-H----------
----------------------------QY----S--P-PI-----S-------------
------ES---K-----K-------K--K----MADRHSKIVTARGSRVRRVRLSIDVAR
KFFNLQDMLGFDKASKTLDWLLEKSKSAIIELT-E-----MK------------S-----
----------L------S--S---T------A---------------------S-YS---
-E-AD---RL----VGDHG-I----------------TNAV-------------------
----------------------------------------Q-----G---------Q---
-D------G-----------------D-------G--V-------------VP-VPKNKC
L-----------------------------------------------------------
----G----K-------E---------K--K-------R----------K---E-KLLTY
RSQPDRLI----------------------------------------------------
----ARKS-RAEARARARER----TREK
>LmCYC2A
------------------M----F-----------PS---N----------P---F----
-SQ--L---------------------T------------------------------P-
-----------S--------------------L---ILTHER-F--A-Y-E--R---D--
----------------------H---------------Y------H--------------
-----H---H--------------H------------------H----H------P-DLL
------------------------------------------------------------
-------------------------------L-Q--------P--P--A-----------
------------------------------------------------------------
------P-----------------------------------------------------
------------A----IY-----------------------------------------
------------------------------------------------------------
------------------------------------------------------------
-------------------------------------------D----------------
------NLK-----------------ETI--------FT-------NH-L----------
----------------------------ES----N----FL-----P-------------
------RR---K-----L-------P--A----KRDRHSKIYTAQGPRDRRVRLSIEIAR
KFFDLQDMLGFDKASRTLDWLLNKSQIAIKDLV-Q-----SK--------LGCTN-----
----------S------S--D---A-RCSLSS---------------------I-Y----
-E-CE---SDKHKLYPKNGEI----------------ASEI-------------------
------------------------------------------------------------
------------------------------------------------------K-----
------------------------------------------------------------
----G----K-KLKKPTD---------K--S-------S----------V---I------
-----------------------------------------------------D------
LA--ARES-RANARARARER----TREK
>VplCYC2
------------------M----S-----------SS---N----------P---F----
-LH--L---------------------I-----SP-----------------------P-
-----------S--------------------L---I------F--G-H-E--R---D--
----------------------H---------------E------F--------------
-----F---L--------------H------------------H----R------H-DLL
SG--------------H-------------------------------------------
-----------------------------F-L-P--------A--N--A-----------
------------------------------------------------------------
------P-----------------------------------------------------
------------A----T------------------------------------------
------------------------------------------------------------
------------------------------------------------------------
-------------------------------------------D----------------
------NFQ-----------------AAFANHDVNRPFG-------SH-C----------
----------------------------DSL---N----FL-----P-------------
------KK---K-----L-------P--G----KKDRHSKICTAQGLRDRRVRLSIEIAR
NFFDLQDMLGFDKASKTLEWLFTKSKAAIEELV-Q-----K-------------------
----------------------------SLSS---------------------T-S----
-E-CEVISPGTSELAANNGDISKKKKKKKKKKTPLMTARVN-------------------
------------------------------------------------------------
------------------------------------------------------K-----
------------------------------------------------------------
----E----K-KMSKQAH---------N--Y-------S----------F---Q------
-----------------------------------------------------D------
LL--VRAS-RAEARARA-----------
>LmCYC2B
------------------M----Y-----------SS---S-----SSIFTP---F----
-PQ--L---------------------T-----STI-------HLS-----S--H---P-
-----------N--------------------L---F------S--Q-M-E--R---D--
----------------------S---------------I------F--------------
-----L---H--------------H------------------N----R------H-DLL
PG--------------L-------------------------------------------
-----------------------------F-F-P--------S--D--SD-------V--
------------------------------------------------------------
------P-----------------------------------------------------
------------G----V------------------------------------------
------------------------------------------------------------
------------------------------------------------------------
-------------------------------------------N----------------
------NVA-----------------RPE--------SS-------QQ-L----------
----------------------------PR----T----TY-----K-------------
------KK---N-----V-------S--A----KKDRHSKIYTAQGPRDRRVRLSMEIAR
KFFDLQDLLGFDKASKTLDWLLTHSKAAIKELV-Q-----MK--------INCTT-----
----------G------G--G---G------S---------------------E-M----
-I-CE---NN----YCNKNDT----------------TTSV-------------------
------------------------------------------------------------
------------------------------------------------------V-----
------------------------------------------------------------
----G----N-------E---------K--R-------D----------A---F------
-----------------------------------------------------D------
IS--SRES-RAKARARARDR----TREK
>SoCYC2b
------------------M----F-----------SS---N----------P---F----
---------------------------S-----STT-------N-------G--F---S-
-----------C---S------------D---Y---F------F--D-Q-E--K---D--
----------------------D---------------V------D--------------
-------------------------------------------H----F-----------
-D--------------K-----N-----P---------F----------F----------
-S--G---------------E-----F--L-F-H--------A--D--P-----------
------------------------------------------------------------
-D----N------L----------------------------------------------
------------T----T-I-K------------------PQG-FV---M----------
------------HQ--H----------Q--------Q-----L-----------------
--------------------------------F---------------S-----------
-------------D--------------D------------E-D----------------
--------------------------------------D-------DD-L----------
-----------------------------L----D--S-VI-----S-P----Y----K-
------KK---I-----S-------I--S----KKDGHSKIDTARGPRDRRVRLSIGIAQ
KFFCLQDLLGFDKASKTLDWLLTKSITAIKDLVEE-----TN------------Q-----
----------C------S--S---S------T----------I----------TTE----
-Q-TK---V-------------------------------R------FLE----------
-------------------S---------I----K-----E-----T----S----D---
-D------D---------------K-T-------A--E----------------------
--N-------LK------------------S----------------C----V-------
--D-V----K-------K---------K--K-------M----------T---Q------
---------R---C-N--K-------P------R----F-----Q-D------N------
LA--RNQS-RVEARARARER----TKEK
>TrCYC2b
------------------M----F-----------SS---N----------P---F----
---------------------------S-----LTT-------N-------G--F---Y-
-----------C---S------------G---Y---F------F--D-Q-E--K---D--
----------------------D---------------V------N--------------
-------------------------------------------H----Y-----------
-D--------------K-----N-----L---------S----------F----------
-L--G---------------Y-----F--L-F-H--------A--G--P-----------
------------------------------------------------------------
-D----N------V----------------------------------------------
------------T----T-I-K------------------PQ---V---M----------
------------YR--H----------Q--------Q-----L-----------------
--------------------------------L---------------S-----------
-------------D--------------D------------V-D----------------
--------------------------------------D-------ED-L----------
-----------------------------L----D--S-VI-----S-P----Y----K-
------KK---F-----L-------I--S----KKDGHSKIDTARGPIDRRVRLSIGIAQ
KFFCLQDLLGFDKASKTLDWLLTKSITAIKDLVEE-----TN------------Q-----
----------C------S--S---S------T----------I----------TTD----
-Q-SK---V-------------------------------R------FLE----------
-------------------S---------I----K-----E-----T----S----D---
-D------D---------------K-T-------C--Q----------------------
--N-------LK------------------S----------------C----V-------
--D-V----K-------K---------K--K-------M----------T---Q------
---------R---C-N--K-------P------R----F-----Q-D------S------
LA--RNQS-RAEARARARER----TKEK
>SscCYC2b
------------------M----F-----------SS---N----------P---L----
---------------------------P-----SSP-------N-------HNVF---S-
-----------C---S------------N---S---F------F--D-H-E--K---D--
----------------------D---------------V-LHFN-N--------------
-------------------------------------------D----Y-----------
-N--------------N-----N-----P---------F----------I----------
-S--G---------------D-----F--L-F-H--------A--D--L-----------
------------------------------------------------------------
-D----N------L----------------------------------------------
------------T----T-I-K------------------QQD-FV--------------
-------------Q--H----------Q--------Q-----P-----------------
--------------------------------L---------------S-------EYD-
-------------D--------------N------------D-D----------------
--------------------------------------D-------DD-L----------
-----------------------------L----D--S-VV-----S-P----Y----K-
------KK---I-----S-------I--S----KKDGHSKIYTARGPRDRRVRLSIGIAQ
KFFCLQDLLGFDKASKTLDWLLTKSLTAIKDLVED-----TN------------R-----
----------C------S--S---S------T----------I----------TTD----
-QYSK---V-------------------------------E------FLE----------
-------------------S---------I----K-----G-----T----S----D---
-E------D---------------K-N-------C--Q----------------------
--K-------KN------------------S----------------C----V-------
--D-L----K-------K---------K--K-------L----------T---Q------
---------R---Y-S--K-------A------G----L----IQ-D------N------
LA--KDQL-KAEARARARER----TKEK
>AiCYC2b
------------------M----F-----------SS---N----------P---F----
-PH--L---------------------P-----SST-------N-------V--F---S-
-------S---S---S------------N---S---F------F--D-H-E--K---D--
----------------------D---------------V------D--------------
-----F------------------------------------------------------
----------------H-----N-----S---------Y----------L----------
-S--G---------------D-----F--N-L-H--------A--Y--N-----------
------------------------------------------------------------
-SHVH-P------P----------------------------------------------
------------D----T-V--------------------EKM-FV---M----------
--------EEKHHQ--Q----------Q--------H-----F-----------------
------S-EG------------S------G--L---------------Q-----------
-------------Y--------------S------------E-D----------------
--------------------------------------H-------DD-L----------
-----------------------------L----D--S-VV-----S-P----Y----R-
------KK---M-----A-------A--S----KKDGHSKIYTARGPRDRRVRLSIEIAR
KFFCLQDLLGFDKASKTLDWLLGKSLTAIKDLVEQ-----MT------------R-----
----------C------S--S---S------T----------V----------T-E----
-E-SK---A-------------------------------K------FLE----------
-------------------T---------I------------------------------
-E------N-----------------N-------G--K----------------------
--K-------KK------------------A--VV---VK-------C----V-------
--E-P----K-------K---------K--K-------A----------T---Q------
---------R---C----K-------V------G----V-----Q-E------N------
VA--REQL-RAEARARARER----TKEK
>EbCYC2b
------------------M----F-----------SS---N----------P---F----
-PH--L---------------------S-----SPT-------N-------V--L---F-
-------P---P---S------------N---S---F------F--D-H-E--K---D--
----------------------D---------------V------E--------------
-----F------------------------------------------------------
----------------H-----N-----T---------F----------L----------
-S--G---------------D-----Y--K-I-H--------A--Y--N-----------
------------------------------------------------------------
-DSV--------------------------------------------------------
-----------------------------------------KE-LV---M----------
-------------Q--E----------Q--------Q-----F-----------------
------S-EG------------S------G--L---------------Q-----------
-------------Y--------------G------------E-D----------------
--------------------------------------H-------DD-L----------
-----------------------------L----D--S-VI-----S-P----N----K-
------MK---M-----A-------A--S----KKDGHSKIETARGPRDRRVRLSIEIAR
KFFCLQDLLGFDKASKTLDWLLGKSLASIKDLVEQ-TS--TT------------Q-----
----------C------S--S---S------T----------V----------T-E----
-E-SK---V-------------------------------Q------FLE----------
-------------------T---------I------------------------------
-E------N-----------------N-------G--K----------------------
--K-------KK--------KAA-------S--VV---VK-------C----V-------
--V-P----K-------K---------K--K-------T----------S--VQ------
---------R---C----N-------I-----------------Q-D------N------
VA--REQL-RKEARARARER----TKEK
>CoCYC2b
------------------------------------------------------------
--N--L---------------------P-----PST-D-----N-------L--F-----
-------P---S---S------------R---S---L------F--D-L-E--K---E--
----------------------G---------------V------D--------------
-----F---H--------------Y----H-------------H----R-----------
-N--------------H-----N-----Q---------F----------I----------
-S--G---------------D-----F--R-L-H--------AP-V--N-----------
------------------------------------------------------------
-E----N-----------------------------------------------------
--------------------------------------------FI---M----------
------------HQ--Q----------Q--------Q-----F-----------------
------S-EG------------S------G--L---------------Q-----------
-------------Y--------------S------------E-D----------------
--------------------------------------H-------DD-L----------
-----------------------------L----N--S-VI-----S-P----Y----D-
------TK---M-----A-------T--S----KKNGHSKIYTARGPRDRRVRLSIGIAQ
KFFFLQDLLGFDKASKTLDWLITKSLTAIKDLVEE-----TN------Q-----S-----
----------C------P--S---S------T----------V----------T-E----
-Q-SK---V-------------------------------E------FLE----------
-------------------T---------I--------------------------K---
-D------H-----------------N-------G--L----------------------
--K-------KK------------------S--VA---VK-------C----V-------
--G-G----K-------K---------Q--K-------M----------A---Q------
---------R---C----K-------G------G----I-----Q-E------N------
LA--RDQS-RSEARARARER----TKQK
>OeCYC2b
------------------------------------------------------------
--N--L---------------------P-----SST-N-----N-------L--F---S-
-------P---P---N------------S---N---L------F--D-H-E--K---H--
----------------------D---------------V------D--------------
-----F---H--------------Y----H-------------H----H-----------
-H--------------H-----H-----H--------PF----------F----------
-S--G---------------D-----F--H-L-H--------T--F--N-----------
------------------------------------------------------------
-T----P-----------------------------------------------------
--------------------------------------------PV---L----------
------------LQ--Q----------R--------Q-----F-----------------
------S-----------------------------------------------------
----------------------------S------------E-D----------------
--------------------------------------H-------DE-L----------
-----------------------------L----D--S-VV-----S-P----Y----N-
------TK---M-----S-------T--S----KKDGHSKIYTARGPRDRRVRLSIGIAK
KFFCLQDMLGFDKASKTLDWLLTKSLTAIKDLVEQ-----TN------------N-----
----------C------S--N---S------T----------V--VV------T-D----
-E-SR---V-------------------------------Q------FLK----------
-------------------T---------I--------------------------E---
-E----------------------------------------------------------
--K-------KN------------------S--VV---PK-------C----V-------
--D-G----K-------R---------K--K-------M----------T---Q------
---------K---L----K-----------------------------------------
-----DQS-RAEARARARER----TKEK
>DooCYC2b
------------------M----F-----------SS---N----------P---F----
-QQ--L---------------------P-----SSI-------N-------V--F---S-
-------P---P---N------------S---F---L---------A-H-E--K---D--
------------------D---D---------------V------H--------------
-----F---N--------------D----H-------------R----R-----------
-N--------------H-----N-----S---------F----------I----------
-S--G---------------D-----L--H-F-H--------T--Y--N-----------
------------------------------------------------------------
-S----P------PPFPATGGI--------------------------------------
------------T----T-I--------------------EKD-FV---M----------
----------------Q----------Q--------Q-----F-----------------
------S-----------------------------------------------------
-----------------------------------------E-D----------------
--------------------------------------H-------DE-L----------
-----------------------------L----D--S-VI-----S-P----Y----K-
------TK---M-----A-------T--S----KKDGHSKIYTARGPRDRRVRLSIGIAQ
KFFCLQDLLGFDKASKTLDWLLTKSLTAIKDLVEE-----TN------------H-----
----------C------S--S---S------T----------I----------T-D----
-Q-SK---V-------------------------------D------FLE----------
-------------------T---------I----R-----G----------S----D---
-E------D-----------------N-------G--K----------------------
--K-------KK------------------S--V----QK-------C----G-------
--D-G----K-------K---------K--K-------M----------I---Q------
---------K---C----K-------S------G----S-----Q-E------S------
FA--RDQL-RVEARARARER----TKEK
>AacCYC2b
------------------M----F-----------SS---N----------P---F----
-PH--L---------------------P-----SSN-------S-------V--L---S-
-----------Q---S------------N---F---F------L--T-H-E--N-END--
----------------------D---------------V------D--------------
-----R---N--------------Y----Q-------------H----R-----------
-N--------------N-----N-----P---------F----------I----------
-S--S---------------D-----A--H-F-H--------S--Y--N-----------
------------------------------------------------------------
-D----P------P----------------------------------------------
------------S----V-T--------------------EN---V---M----------
------------LH----------------------------------------------
-----------------------------G--F---------------Q-----------
-------------Y--------------C------------E-D----------------
--------------------------------------H-------ND-L----------
-----------------------------L----D--S-VI-----S-E----N----N-
------KK---L-----V-------N--S----KKDGHSKIYTARGPRDRRVRLSIGIAE
KFFCLQDLLGFDKASKTLDWLLTKSLTAIKDLVED-----TN------------H-----
----------C------S--S---S------P----------V----------Y-Y----
-Q-SK---V-------------------------------K------FLE----------
-------------------T---------I----M-----A-----G----A----G---
-G------E-----------------D-------S--Q----------------------
--K-------KK------------------P--GL---LN-------A----V-------
--D-G----K-------R---------K--K-------L----------I----------
---------------------------------G----I-----Q-E------N------
LT--RNQS-RTKARARARER----TKAK
>GcCYC2b
------------------M----F-----------SS---N----------P---F----
-PH--L---------------------P-----SSN-------S-------V--L---S-
-----------Q---S------------N---F---F------F--T-N-E--K-END--
----------------------D---------------I------D--------------
-----R------------------------------------------------------
-N--------------N-----N-----P---------F----------I----------
-S--G---------------E-----A--H-F-H--------A--D--N-----------
------------------------------------------------------------
-D----P------P----------------------------------------------
------------P----N-T--------------------EN---V---M----------
------------LQ----------------------------------------------
-----------------------------G--F---------------Q-----------
-------------Y--------------C------------E-D----------------
--------------------------------------H-------ND-L----------
-----------------------------L----D--S-VI-----S-G----Y----N-
------GN---L-----V-------N--S----KKDGHSKIYTARGPRDRRVRLSIGIAE
KFFSLQDLLGFDKASKTLDWLLTKSLTAIKDLVDD-----TN------------S-----
----------C------S--S---S------T----------V----------Y-Y----
-P-SK---F-------------------------------K------FLE----------
-------------------T---------I----K-----A-----G----S----G---
-G------E-----------------K-------S--Q----------------------
--K-------KK------------------P--GL---LN-------G----V-------
--D-E----K-------R---------K--K-------L----------I---R------
---------K---G----K-------D------G----I-----Q-E------N------
LT--RDQS-RTKARARARER----TKAK
>ClCYC2b
------------------M----F-----------SS---N----------P---F----
-PH--L---------------------P-----SSN-------N-------V--F---S-
-----------Q---S------------N---S---F------L--T-H-E--N-END--
----------------------L---------------I------D--------------
-----R-------------------------------------H----R-----------
-N--------------H-----N-----P---------F----------V----------
-S--G---------------D-----A--H-F-H--------A--Y--N-----------
------------------------------------------------------------
-D----P------P----------------------------------------------
------------P----V-T--------------------EN---V---M----------
------------LQ----------------------------------------------
-----------------------------G--F---------------Q-----------
-------------Y--------------C------------E-D----------------
--------------------------------------H-------DD-L----------
-----------------------------L----D--S-VI-----S-G----Y----N-
------RK---L-----V-------N--S----KKDGHSKIYTARGPRDRRVRLSIGISE
KFFCLQDLLGFDKASKTLDWLLTKSLTAIKDLVEE-----MN------------H-----
----------C------S--Y---S------T----------V----------Y-N----
-Q-SN---V-------------------------------K------FLE----------
-------------------S---------I----K-----A-----G----S----G---
-G------E-----------------N-------S--R----------------------
--K-------KR------------------P--GL---HD-------G----V-------
--D-G----K-------T---------K--K-------L----------I---R------
---------K---C----K-------V------G----I-----Q-E------N------
LT--RDQS-RTEARERARER----TKAK
>GafCYC2b
-----------------QL----Y-----------SS-----------------------
----------------------------------TS-------N-------V--F---S-
-----------P---S------------N---S---F------F--D-H-G--K---N--
----------------------D---------------V------H--------------
-----F------------------------------------------------------
----------------------D-----P---------F-DFHLH----T----------
-H----------------------------------------------------------
------------------------------------------------------------
--------------------------------------N-------I-------------
----------H-T----P------------------------------------------
----------------S----------Q--------M-----M-----------------
------Q-NV------------S------A--A---------------K-----------
-------------Q--------------D-----SIVWQYSE-D----------------
--------------------------------------H-------DD-L----------
-----------------------------L----D--S-VI-----S-P----Y----K-
------KK---I----AT-------S--S----KKDGHSKIYTAQGPRDRRVRLSIEIAR
KFFCLQDLLGFDKASKTLDWLLTKSLMAIKDLVQQ-----TN------------N----N
----------C------S--S---S------T----------V----------T-D----
-E-SK---V-------------------------------K------FLE----------
-------------------T---------I----E-----N-----D----G--------
------------------------------------------------------------
--K-------KK---------------KS-V--IR---AK-------F----V-------
--D-G----K-------K---------K--K-------V----------I---L------
---------K---C----K-------G------K----F--VQ-E-N------N------
VA--RDQS-RAEARARARER----TKEK
>HaCYC2b2
------------------M----F-----------SS---N-------------------
--H--I---------------------P-----CST-------N-------V--S---T-
-----------P----------------D---S---F------F--N-H-E--E---S--
----------------------N---------------L------H--------------
-----F---N--------------------------------------------------
----------------------N-----P---------F----------I----------
-S----------------------------------------------------------
------------------------------------------------------------
--------------------------------------S-------N-------------
----------F-A----T------------------------------------------
----------------Q----------Q--------Q-----F-----------------
------S-NG------------S------G--L---------------Q--HYDQH----
-------------Q--------------D------------Q-D----------------
--------------------------------------H-------DD-L----------
-----------------------------L----E--S-II-----S-P----N----K-
------KK---I-----T-------T--S----MKDGHSKIYTAQGPRDRRVRLSIEISR
KFFCLQDLLGYDKASKTLDWLFEKSLTAIKDLVKE-----TN------------Q-----
----------C------S--S---S------T----------V-I--------T-D----
-Q-SR---V-------------------------------K------FLE----------
-------------------T---------M----M-----G-----D----S--------
------------------------------------------------------------
--V-------EE---------------SG-P-----------------------------
---------R-------K---------K--K-------M----------T---Q------
---------R---C----K-------G------G----I-----Q-D------G------
CS--RYQL-RVDARSRARER----TKEK
>IliCYC2b
------------------M----F-----------SS---N----------P---F----
-SQ--V---------------------P-----SSTT------N-------V--F---S-
-----------P---P------------N---S---F------F--D-H-Q--K---D--
----------------------H--E------------L------H--------------
-----F---N--------------Y----H-------------Q----R-----------
-I--------------Q-----T-----P---------F----------I----------
-S--G---------------D-----I--L-F-H--------T--Y--NT----PA----
------------------------------------------------------------
-P----P------P-----------V-T----------G-------N-------------
----------V-S----A------------------------------------------
------------------------------------Q-----F-----------------
------S-EG------------S------V--L---------------Q-----------
-------------D--------------C------------E-D--------V-------
--------------------------------------H-------DD-L----------
-----------------------------S----D--S-VI-----S-P----Y----K-
------KK---I-----A-------T--S----KKDGHSKIYTARGPRDRRVRLSIDIAR
KFFCLQDLLGFDKASKTLDWLLTKSLTAIKDLVEE-----TN------------Q-----
----------C------S--S---S------T----------L----------A-D----
-Q-SK---V-------------------------------K------FLE----------
-------------------T---------I----K-----G-----D----S----D---
EE------N-----------------N-------C--Q----------------------
--K-------KK---------------------SV---AK-------F----G-------
--D-G----K-------K---------K--K-------V----------T---Q------
--------SR---C----K--L----A------G----S-----V-E------S------
FV--RDQS-RAEARARARER----TKEK
>BpCYC2b
------------------M----F-----------SS---N----------P---C----
-PQ--V---------------------P-----SST-------N-------V--F---S-
-----------P---S------------D---S---F------F--D-Y-E--K---D--
----------------------I--D-------------------H--------------
-----F---N--------------Y----H-------------Q----Q-----------
-I--------------D-----N-----L---------F----------T----------
-S--N---------------D-F---V----S-H--------T--Y--SS----PA----
-----------------H--------------D-------------------P-------
-D----P------P-----------V-T----------N-------D-------------
----------V-T----T-H--------------------EQD-FV---L----------
----------------Q----------Q--------Q-----F-----------------
------------------------------------------------------------
---------------------------------P-------E-G----------------
--------------------------------------H-------DD-L----------
-----------------------------L----E--S-VI-----S-S----Y----K-
------KK---M-----P-------S--S----KRDRHSKIYTARGPRDRRVRLSIDVSR
KFFCLQDLLGFDKASKTLDWLLTKSLTAIKDLVAQ-----TS------------K-----
----------C------S--S---S------T----------L----------T-E----
-E-SN---A-------------------------------K------FLE----------
-------------------T---------I----K-----R-----D----S----D---
VE------N-----------------G----------K----------------------
--M-------KK---------------------PR---LK-------C----V-------
--D-G----K-------G---------K--K-------L----------T---H------
---------K---S----K-------V------G----S-----Q-E------S------
FS--REQS-RAEARARARER----TKEK
>CbiCYC2b
------------------M----F-----------ST---N----------P---F----
-SQ--V---------------------P-----SSI-------N-------V--F---S-
-----------P---S------------N---A---F------F--D-Y-E--K---D--
--------DSNNYNNNNN----N--A-------------------P--------------
-----F---N--------------S----H-------------Q----Q-----------
-M--------------D-----N-----P---------F----------T----------
-S--N---------------D-F---V----S-R--------T--Y--NS----PA----
------------------------------------------------------------
-------------P-----------V-T----------N-------V-------------
----------V-S----T-L--------------------EQD-LV---L----------
----------------Q----------Q--------Q-----F-----------------
------------------------------------------------------------
---------------------------------S-------E-D----------------
--------------------------------------H-------DD-L----------
-----------------------------L----E--S-II-----S-S----Y----N-
------KK---M-----P-------S--S----RRDGHSKIYTARGPRDRRVRLSIDVSR
KFFCLQDLLGFDKASKTLDWLLTKSLTAIKELVSQ-----TN------------R-----
----------C------S--S---S------T----------L----------S-E----
-E-SN---A-------------------------------R------SLE----------
-------------------T---------I----K-----R-----G----S----D---
VE------N-----------------G----------K----------------------
--K-------KK---------------------S--------------------------
---------Q-------G---------K--K-------L----------T---K------
---------R---S----K-------V------G----S-----Q-E-----SS------
YS--REQS-RAEARARARER----TKEK
>HaCYC2b
------------------M----L-----------S------------------------
---------------------------------SST-------N-------A--F---S-
-----------P---S------------K---S---F------F--D-N-Q--K---D--
----------------------N--H-------------------D--------------
-----F---N--------------Y----P-------------Q----E-----------
-I--------------D-----N-----P---------F----------I----------
-S--T---------------D-F---V----C-H--------T--Y--TG----PA----
-----------------H--------------V-------------------P-------
-Q-----------------------V-T----------E-------E-------------
----------A-T----T-L--------------------EQG-FV---L----------
----------------Q----------H--------Q-----F-----------------
------------------------------------------------------------
---------------------------------S-------E-D----------------
--------------------------------------H-------DD-L----------
-----------------------------L----E--S-VV-----S-S----Y----K-
------KK---I-----V-------T--T----KKDGHSKICTAGGLRDRRVRLSIDISR
KFFCLQELLGFDKASKTLDWLFTKSLTAIKDLVEQ-----TN------------H-----
----------S------S--S---S------A----------L----------T-D----
-E-SN---A-------------------------------K------FLE----------
-------------------S---------I----K-----G-----D----S----D---
DE------N-----------------T----------Q----------------------
--K-------EK---------------------SL---LK-------R----V-------
--D-G----K-------G---------K--K-------G----------T---Q------
---------R---A----K-------V------R----S-----Q-E------S------
FS--REQS-RAEARERARKR----TKEK
>FbCYC2b
------------------M----F-----------SS---N----------P---F----
-SQ--V---------------------R---NFSTI-------N-------V--F---S-
-----------P---P------------N---S---F------L--D-Y-E--T---D--
----------------------D--V-------------------Y--------------
-----F---N--------------Y----H-------------Q----Q-----------
-I-------N------N-----N-----P---------F----------V----------
-S--G---------------D-----V----C-H--------------------------
------------------------------------------------------------
--------------------------------------N-------D-------------
----------V-T----T-L--------------------KQD-FV---L----------
----------------Q----------Q--------H-----F-----------------
------A-EG------------S------G--L---------------Q-----------
-------------S--------------S---DS-------E-D----------------
--------------------------------------H-------ND-L----------
-----------------------------L----E--S-VI-----S-S----Y----K-
------KK---M-----V-------T--S----KRDGHSKINTSRGPRDRRVRLSIDIAK
KFFCLQDLLGFDKASNTLDWLLTKSLTAIKDLVEQ-----PN-----H------S-----
----------A------S--S---S------T----------L----------T-D----
-E-SK---A-------------------------------R------FLE----------
-------------------T---------I----K----RD-----D----S----D---
EE------H-----------------G----------Q----------------------
--K-------KK---------------------SL---VK-------C----V-------
--N-G----K-------K---------K--K-------T----------T---Q------
---------R---S----K-------G------A----S-----Q-E------S------
LS--REQS-RAEARARARER----TKEK
>GpaCYC2b
------------------M----F-----------SS---N----------P---F----
-SQ----------------------------------------N-------V--F---S-
-----------P---P------------N---S---F------L--D-N-E--K---D--
----------------------D--A-------------------H--------------
-----F---N--------------Y----H-------------H----Q-----------
-I-------H------M-----N-----P---------Y----------I----------
-S----------------------------------------------------------
------------------------------------------------------------
--------------------------------------N-------D-------------
----------F-A----T-L--------------------EQD-FV---L----------
----------------Q----------H--------Q-----F-----------------
------S-E---------------------------------------------------
------------------------------------------------------------
-----------------------------------------------D-L----------
-----------------------------L----D--S-VV-----S-S-S--F----N-
------KK---L-----E-------T--S----KRDGHSKICTAGGLRDRRVRLSIDIAR
KFFCLQDLLGFDKASNTLDWLLTKSLTSIKDLVEQ-----TN------------S-----
----------C------S--S---S------T----------V----------T-D----
-E-SK---A-------------------------------E------FLE----------
-------------------T---------I----K-----A-----D----L----E---
EP------N-----------------G----------L----------------------
--K-------MK---------------------SLQ--LK-------S----V-------
--H-G----K-------G---------K--K-------M----------T---H------
---------R---S----K-------A-H----V----S-----Q-E------T------
VT--REQS-RAQARARARER----TKAK
>TpCYC2b
------------------M----F-----------SS---N----------P--------
---------------------------------SST-------N-------L--F---S-
---------------P------------N---S---Y------L--N-Y-K--Q---D--
----------------------D--D----------------------------------
---------N--------------Y-----------------------------------
----------------------N-----P---------F----------I----------
-S--G---------------D-----V---------------------------------
------------------------------------------------------------
------------------------------------------------------------
------------T----T-L--------------------KQD-IV---L----------
----------------H----------Q--------Q-----F-----------------
------S-EG------------S------G--F---------------Q-----------
-------------Y-----------------------------N----------------
--------------------------------------S-------ED-L----------
-----------------------------L----D--S-VV-----S-S----Y----K-
------QK---T-----L----IMET--S----KKNGHSKIYTAKGPRDRRVRLSIDIAR
KFFCLQDLLGFDKASKTLDWLFTKSLTAIKDLVEQ---HTTA------------Q-----
----------S------S--S---S------T----------V----------T-D----
-E-SN---A-------------------------------K------FLE----------
-------------------T---------I----K-----GS----D----S----D---
D------------------------------------Q----------------------
--E-------IN---------------------IV---QK-------K----P-------
--K-G----K-----------------K--M-------M----------I---Q------
---------R---T----K-------S------G----S-----Q-Q------I------
IS--RDQL-RAEARARARER----TKQK
>GpuCYC2b
------------------M----F-----------SS---N----------P---F----
-SH--V---------------------P-----SST-------N-------L--F---S-
-----------H---S------------S---S---F------F--N-N-E--K---D--
----------------------D--I-------------------Q--------------
-----F---N--------------Y----H-------------Q----Q-----------
-I--------------N-----N-----P---------S----------I----------
-S----------------------------------------------------------
------------------------------------------------------------
------------------------------------------------------------
-----------------------------------------TD-YV---C----------
----------------H--TFNCQ---Q--------Q-----N-----------------
------S-EG------------S------G--M---------------Q-----------
-------------Y--------------F------------E-N----------------
--------------------------------------H-------KD-L----------
-----------------------------L----D--S-VV-----F-P----Y----K-
------NK---T-----V-------A--S----KKDGHSKIHTAKGPRDRRVRLSIDISR
KFFCLQDLLGFDKASKTLDWLLSKSLTAIKDLVEQ-----TN------------N-----
----------C------S--S---S------T----------L----------T-D----
-E-SK---V-------------------------------K------FLE----------
-------------------T---------L----K-----G-----D----S----D---
EE------N-----------------G----------Q----------------------
--N-------KK---------------------LP---LK-------F----V-------
--G-G----K-------R---------K--R-------M----------A---K------
---------R---N----K-------S------G----C-----E-G------S------
FA--REQW-RAEARARARER----TKER
>IliCYC2b2
------------------M----F-----------S----N----------P---F----
-SQ--F--SS-----------------P-----SPT-------N-------L--F---T-
-----------P---L------------N---S---Y------F--D-V-E--K---D--
----------------------D--N------------V------P--------------
-----F---N--------------Y----F-------------H----Q----KK-----
-I--------------H-----N-----P---------V----------M----------
-C--D---------------R-----F--L-F----------------------------
------------------------------------------------------------
-------------P-----------V-T----------E-------N-------------
----------V-TC---T-M--------------------QQ------------------
----------------Q----------K--------Q-----------------------
------------------------------------------------Q-----------
-------------N--------------Y------------E-D----------------
--------------------------------------H-------GD-L----------
-----------------------------L----D--S-VI-----S-P----Y----K-
------MK---T-----V-------N--L----KKDGHNKIYTARGPRDRRVRLSIDVAR
KFFCLQDLLGFDKASKTLDWLITKSQISIKDLVEE-----TN------------R-----
----------S------S--S---N------STM--------M----------T-Y----
-Q-SK---V-------------------------------R------FLE----------
-------------------T---------F--YKG-----G-----D----SD---D---
EE------N--------------I--N-------C--Q----------------------
--K-------RK---------------QS-S--SV---VK-------F------------
---------K-------R---------K--K-------T----------T---T------
--------KR---C----K--L----G------G----S-----E-E------D------
FA--RGQS-RAEARARARER----TKEK
>CCCYC2b1
------------------M----F-----------PP---N----S-----S---F----
-PH-DL---------------------P-----SST-------N-----H-V--F---P-
-----------P---L------------N---S---F------S--N-H-E--L---Y--
----------------------D---------------VD-----H--------------
-----F---K--------------Y----L-------------Q----M-----------
-H--------------H-----D-------------------------------------
-P--C---------------E-----S--L-F-N--------A--Y--NN----TA----
-----------------P--------------P-------------------P-------
-P----P------P-----------V-M----------Q-------N-------------
----------V-T----T-I--------------------SQD-----------------
------------------------------------------F-----------------
------L-ES------------S------G--L---------------P-----------
-------------N--------------C------------E-E------YG--------
--------------------------------------H-------DD-L----------
-----------------------------L----D--S-VV-----S-R----Y----K-
------KKM--V-----A-------T--T----RKDGHRKINTAQGPRDRRVRFSIQIAQ
KFFGLQDLLGFDRASKTLDWLLTNSVTAIKELVEE-----TN------------Q-----
----------A------S--S---D-----------------------------------
-E-SR---Q-------------------------------K------FLE----------
-------------------T---------I----I-----G-------------------
------------------------------------------------------------
--K-------KE------------------S---V---IK-------C----G-------
--D-G----K-------K---------K--K-------T----------R---Q------
---------K---C----T-------A------G----C-----G-V------N-N----
AA--RDQS-RAEARARARER----TRAK
>CCCYC2b2
------------------M----F-----------SS---N----------P---L----
-GY--L---------------------P--------------------------------
----------------------------N---S---F------Y--D-H-E--K---D--
----------------------D---------------F------H--------------
-----F---N--------------Y----H-------------Q----R-----------
-N--------------H-----G---D-P---------F----------I----------
-S--G---------------E-----C--F-F-H--------A--S--NS----TA----
-----------------L--------------P-------------------P-------
-P-----------------------I-M----------E-------N-------------
----------A-T----T-I--------------------KQD-FVGQQQ----------
----------------Q----------Q--------Q-----F-----------------
------S-ER------------S------G--L---------------Q-----------
-------------N--------------C------------D-Y----------------
--------------------------------------R-------DD-L----------
-----------------------------L----D--P-VI-----S-R----H----K-
------KK---I-----G-------T--F----KKHGHSKICTARGPRDRRVRFSIEVAQ
KFFCLQDLLGFDKASKTLDWLLTNSMPAIKELIEE-----TG------------D-----
----------C------S--S---S------T----------V----------N-H----
-P-YK---L-------------------------------K------FLE----------
-------------------A---------I----N-----G-----G----S----D---
-D------L----------------SD-------G--K----------------------
--K-------KN------------------S---V---LP--K----R----V-------
--A-G----K-------K---------K--K-------T----------R---R------
---------K---C----K-------T------G----F-----Q-V------N------
VT--RDQS-RAEARARARER----TREK
>HlyCYC2b
------------------M----F-----------SS---N----------P---F----
-PH--L---------------------P-----SST-------D----------------
--------IF-P---P------------N---S---F------F--H-H-E--K---D--
----------------------E---------------F------H--------------
-----F---N--------------Y----H-------------H----R-----------
-N--------------NVA---D---D-P---------I----------I----------
-S--G---------------E-----H--I-F-H--------S--H--NN----------
--------------------------------P-------------------P-------
-P-----------------------I-T----------D-------N-------------
----------V-T----I-I--------------------EQD-FV---R----------
----------------Q----------Q--------Q-----FFEGLGFQNCEHD-----
------A-ER------------L------G--F---------------Q-----------
-------------N--------------C------------E-H----------------
--------------------------------------E-------TD-L----------
-----------------------------L----G--S-MI-----S-N----H----N-
------KK---I-----G-------T--S----KKHGHSKICTARGPRDRRVRFSIEVAQ
KFFSLQDLLGFDKASKTLDWLITNSMSAIKDLVEE-----TG------------D-----
----------C------S--S---S------T----------V----------T-H----
-Q-FK---L-------------------------------E------FLD----------
-------------------A---------I----N-----G-----G----S----D---
-E------I-----------------N-------G--K----------------------
--Q-------KK------------------S---V---PK--S----C----V-------
--A-G----K-------K--------IK--K-------T----------W---R------
---------K---C----E-------T------G----F-----Q-V------N------
VE--RYQS-RAEARARARER----TREK
>CecCYC2b
------------------M----F-----------SS---N----------P---F----
-PH--L---------------------P-----SSI-------D-----H-V--F---P-
--------FL-P---P------------N---S---F-----SI--H-H-E--K---D--
----------------------D---------------L------H--------------
-----F------------------------------------------------------
----------------------------P---------L----------I----------
-P--G---------------E-----Y--T-L-H--------S--T--TN----TA----
-----------------L--------------P-------------------P-------
-P----P------V-----------I-N----------E-------N-------------
------------------------------------------N-LV---V----------
----------------Q----------Q--------Q-----F-----------------
------L-EG------------L------G--L---------------Q-----------
-------------N--------------C------------D-H----------------
--------------------------------------Q-D-----DD-V----------
-----------------------------L----D--S--------S-P----E----K-
------KK---I-----G-------S--S----KKHGHSKICTARGPRDRRVRFSIEVAQ
KFFSLQDLLGFDKASKTLDWLISNSLPAIKELVEV-------------------------
------------------------S------S----------V----------T-H----
-Q-CK---Q-------------------------------K------FLDI---------
-------------------V---------I----N-----G-G---G----S----D---
-E------T-----------------N-------K--A----------------------
--K-------KK-----------GGTT---S---V---AK--S----C----A----D--
--D-G----K-------K---------K--K-------S----------K---R------
---------R---C----K-------D------G----F-----R-V------N------
-----NVA-RAEARARARER----TKEK
>AlaCYC2b
------------------M----F-----------SS---N----------P---F----
-P-------------------------------SFT-------N-------V--F---P-
-----------P---P------------N---S---F------F--D-H-Q--E---D--
----------------------D---------------V------H--------------
-----F---N--------------F----H-------------Q----R-----------
-N--------------D-----D-----P---------F----------I----------
-S--D---------------E-----Y--F-F-H--------A--Y--NT----TA----
-----------------P--------------P-------------------P-------
-P----P------V-----------M------------E-------N-------------
----------F-T----T-II-------------------KHD-FA---R----------
-----RQQ--------Q----------Q--------Q-----L-----------------
------S-EG------------S------G--L---------------Q-----------
-------------Y--------------C------------E-D----------------
--------------------------------------H-------DD-L----------
-----------------------------L----D--S-VI-----S-S----C----K-
------KK---L-----V-------A--S----KKDGHSKIYTARGPRDRRVRLSIEIAR
KFFSLQDLLGFDKPSKTLDWLFTNSLAAIKKLVEE-----TN------------H-----
----------C------S--S---S------T----------A----------T-N----
-Q-SK---V-------------------------------K------VLE----------
-------------------T---------I----N-----G-----G----S----D---
-E------K-----------------T-------G--Q----------------------
--K-------KK------------------S---V---LK-------C----G-------
--D-V----K-------K---------K--K-------T----------T---P------
---------R---C----K-------A------G----F-----Q-A------N------
VT--KERS-RAEARARARER----TREK
>MdCYC2b
------------------M----F-----------SS---NLNFP------Q---L----
-P-------------------------------SST-------N-------V--F---P-
-----------P---P------------N---S---F------F--D-H-E--K---E--
----------------------A---------------L------H--------------
-----F---N--------------Y----HGQ-----------Q----R-----------
-N--------------D-----D-----P---------F----------I----------
-S--G---------------D-----Y--F-F-H--------A--Y--NS----TA----
-----------------A--------------P-------------------P-------
-P----P------V-----------V------------E-------N-------------
----------I-T----T-I--------------------KQD-FV---R----------
----------------Q----------Q--------Q-----F-----------------
------S-EG------------S------G--L---------------P-----------
-------------Y--------------C------------E-D----------------
--------------------------------------H-------DD-L----------
-----------------------------L----N--S-VI-----S-R----Y----K-
------KK---M-----E-------T--S----KKDGHSKIYTARGPRDRRVRLSVEIAR
KFSCLQELLGFEKASKTLDWLLTKSLTAIKELVEE-----ME------------H-----
----------C------S--S---S------T----------L----------T-D----
-Q-SK---V-------------------------------K------FLE----------
-------------------T---------I----N-----G-----G----L----D---
-E------D-----------------N-------R--Q----------------------
--M-------KK------------------S---V---LK--S----C----V-------
--D-G----K-------K---------K--K-------K----------S---P------
---------K---C----N-------A------G----F-----Q-A------N------
VA--RDQS-RAEARARARER----TREK
>BpuCYC2b
------------------M----F-----------SS---N----------P---F----
-PH-------------------------------------------------------Y-
-----------P---P------------N---S---F------F--E-H-E--K---D--
----------------------D---------------V------H--------------
-----F---D--------------Y----H-------------Q----R-----------
-T--------------D-----D-----P---------F----------I----------
-S--G---------------D-----S--F-F-P--------S--Y--NV----IT----
-----------------P--------------P-------------------P-------
-P----V------V-----------V------------E-------G-------------
----------V-T----T-I--------------------KQD-FV---R----------
----------------Q----------Q--------Q-----F-----------------
------P-EG------------S------G--L---------------Q-----------
-------------Y--------------C------------E-D----------------
--------------------------------------H-------DD-L----------
-----------------------------L----D--S-VI-----S-R----Y----K-
------KK---M-----E-------T--S----KKDGHSKIYTARGLRDRRVRLSIEIAR
KFFCLQELLGFDKASKTLDWLLTNSLTAIIDLVEE-----TN------------H-----
----------C------S--S---S------A----------V----------T-H----
-Q-SK---V-------------------------------K------FLE----------
-------------------T---------I----K-----G-----G----P----G---
-E------D-----------------K-------R--R----------------------
--K-------KK------------------S---V---PK--S----C----V-------
--D-G----K-------K---------K--K-------T----------V---P------
---------R---F----K-------A------G----F-----H-E------N------
LA--RGES-RAEARARARER----TKEK
>GriCYC2b
------------------M----F-----------SS---N----------P---L----
-PR--L---------------------L-----SST-------N-------D--L---Y-
-----------P---P------------T---S---L------F--D-D-E--N---L--
----------------------K---------------V------Q--------------
-----F---N--------------Y----H-------------Q----R-----------
-T--------------D-----D-----P---------F----------I----------
-S--G---------------D-----S--F-I-H--------S--L--N------S----
-----------------S--------------P-------------------P-------
-L----V------M-----------V------------E-------G-------------
----------V-T----T-I--------------------KEG-FD---R----------
----------------Q----------Q--------Q-----F-----------------
------P-EG------------S------G--L---------------Q-----------
-------------Y--------------C------------E-D----------------
--------------------------------------HD------DD-L----------
-----------------------------L----D--S-VI-----S-C----Y----K-
------KK---L-----E-------T--S----KKDGHSKIHTSRGLRDRRVRLSIEIAR
KFFCLQELLGFDKASKTLDWLLTNSLTAIKDLIEE-----TN------------H-----
----------W------S--P---S------T----------V----------T-V----
-Q-SK---M-------------------------------G------FLE----------
-------------------T---------I----K-----G-----G----S----D---
-E------D-----------------N-------T--R----------------------
--K-------KK------------------S---V---LK-------C----V-------
--D-G----K-------K---------K--K-------P----------T---T------
---------K---L----K-------F------G----F-----Q-D------N------
LA--RGQS-RAEARARARER----TKEK
>LsCYC2b
------------------M----H-----------SS---N----------P---F----
-PQ--L---------------------P-----SST-------V-------G--F---S-
-----------H---P------------N---F---F------F--Y-H-E--K---D--
----------------------D---------------V------Q--------------
-----Y---N--------------Y----H-------------R----K-----------
-N--------------D-----D-----P---------F----------I----------
-S--S---------------D-----F--L-F-H--------P--Y--NS----ST----
-----------------P--------------P-------------------A-------
-------------------------V-M----------E-------N-------------
----------V-T----T-I--------------------KQD-FV---R----------
----------------Q----------Q--------Q-----F-----------------
------S-EG------------S------G--L---------------Q-----------
-------------C--------------S------------E-D----------------
--------------------------------------H--D-------L----------
-----------------------------L----D--S-VI-----S-P----Y----N-
------KR---L-----A-------T--S----KKDGHSKIYTARGPRDRRVRLSIEISR
KFFCLQDLLGFDKPSQTLDWLFTKSLTAINELVEE-----TS------------------
----------C------S--S---S------T----------V----------T-D----
-Q-SK---L-------------------------------T------FLE----------
-------------------T---------I----N-----G-----G-------------
----------------------------------S--E----------------------
--K-------KP------------------V---L---PK-------C----V-------
--S-I----K-------K---------K--K-------T----------T---R------
---------R---CN---K-------S------G----F-----Q-E------D------
LA--RDQC-RTEARARARER----TREK
>TmCYC2b
------------------M----F-----------SS---N----------P---F----
-PQ--I---------------------P-----N-----------------G--F---S-
-----------L---P------------S---S---F------F--Y-Q-E--K---E--
----------------------DHH-------------V------H--------------
-----Y---T--------------Y----H-------------Q----K-----------
-N--------------G-----D-----P---------F----------F----------
-S--G---------------D-----F--L-F----------------------------
----------------------------------------------------P-------
-------------------------V-T----------E-------N-------------
----------V-T----T-I--------------------KED-FV---T----------
----------------Q----------Q--------Q-----------------------
------------------------------------------------Q-----------
-------------I--------------S------------E-D----------------
--------------------------------------H--DH---SD-L----------
-----------------------------L----G--S-VI-----S-P----Y----K-
------KR-SLM-----A-------A--S----KKGGHSKIHTARGPRDRRVRLSIEISR
KFFCLQELLGFDKASKTLDWLFTKSLTAINELVEE-----NS------------------
----------C------S--S---S------T----------V----------T-D----
-Q-CR---V-------------------------------S------FLE----------
-------------------T---------I----N-----G-----G----I----I---
-E------D-----------------K-------A--Q----------------------
--K-------RK------------------L---L---PS-------C----V-------
--H-S----K-------K---------K--K-------T----------T---G------
---------I---C----K-------A------G----V-----Q-K------D------
LE--RDQL-RTEARARARER----TREK
>SsiCYC2b
------------------M----F-----------SS---N----------P---F----
-PQ--L---------------------P-----SST-------N-------G--F---S-
-----------P---P------------N---S---F------F--V-H-E--K---D--
----------------------G---------------V------H--------------
-----Y---S--------------Y----H-------------Q----R-----------
-N--------------D-----D-----P---------F----------I----------
-S--G---------------D-----F--L-F-H--------D--Y--NR----SA----
-----------------S--------------P-------------------Q-------
-------------------------I-M----------E-------N-------------
----------V-T----T-I--------------------KQD-FV---R----------
----------------Q----------Q--------Q-----F-----------------
------S-EG------------S------E--L---------------Q-----------
-------------H--------------S------------E-D----------------
--------------------------------------H-------SD-L----------
-----------------------------L----D--S-VI-----S-R----Y----K-
------KR---M-----A-------T--S----KKDGHSKIYTAQGPRDRRVRLSIDVAQ
KFFCLQDLLGFDKASKTLDWLLTKSMSSTKELVEE-----TN------------H-----
----------C------S--S---S------T----------V----------T-D----
-E-SK---A-------------------------------R------FLE----------
-------------------T---------I----T-----G-----E----S----D---
-E------D-----------------K-------G--Q----------------------
--K-------KK------------------S---A---HK-------C----I-------
--D-G----R-------K---------K--K-------T----------S---G------
---------R---C----K-------P------G----F-----Q-A------I------
VA--RDHS-RTEARARARER----TRER
>SoCYC2b2
------------------M----F-----------PS---N----------P---F----
-P---L---------------------S-----S--------------------------
----------------------------I---S---F------S--D-Y-E--K---D--
----------------------D---------------V------Y--------------
-----F---N--------------------------------------------------
----------------E-----N-----P---------Y----------I----------
-S--G---------------D-----F--L-F-H--------S--Y--NT----------
-----------------P--------------P-------------------P-------
-P----P------P-----------V-T----------G-------N-------------
----------V-T----P------------------------------------------
------------------------------------------------------------
--------------------------------P---------------Q-----------
-------------F--------------C------------E-D----------------
--------------------------------------N-------DE-V----------
-----------------------------L----E--S-VI-----Y-R----Y----K-
------KK---L-----A-------T--P----KNGGKSKIYTAQGPRDRRVRLSIEISR
KFFYLQDLLGFDKASKTLDWLFTKSLTAIKDLVKE-----TN------------H-----
------------------------S------I----------V----S-----T-D----
-P-SR---A-------------------------------E------FLE----------
-------------------T---------I----N-----D-----G----S----D---
-Q------D-----------------N-------G--G----------------------
--K-------KK------------------S---A-------------------------
-----------------K---------T--K-------R----------S---K------
---------K---C----K-------S------G----F-----H-E------K------
IA--RDQS-RTEARARARER----TIEK
>LdCYC2bg
------------------M----F-----------SS---N----------P---F----
-LQ--L---------------------P-----SSI-------H-------V--F---P-
-----------S---P------------N---S---Y------F--D-N-E--K---D--
----------------------D---------------A------Y--------------
-----F---N--------------Y----H-------------Q----N-----------
-N--------------N-----D-----P---------F----------I----------
-S--G---------------D-----C--F-L-H--------A--D--NN----------
-----------------I--------------T-------------------P-------
-P----P------P--------PP-V-R----------E-------S-------------
----------V-T----T-I--------------------KQD-FA---R----------
--------------QQQ----------Q-------QQ-----L-----------------
------S-EG------------S------G--L---------------Q-----------
-------------Y--------------C------------E-D----------------
--------------------------------------H-------DD-L----------
-----------------------------L----D--S-VI-----S-R----P----K-
------KE---M-----A-------T--S----KKDGHSKIYTARGPRDRRVRLSIEIAR
KFFCLQDLLGFDKASKTLDWLFTKSNTAIKELVEE-----TK------------H-----
----------C------S--S---S------T----------V----------T-D----
-Q-SE---V-------------------------------N------FLE----------
-------------------T---------F----K-----G-----G----S----N---
-E------D-----------------K-------R--Q----------------------
--N-------KD------------------S---V---LK-------Y----V-------
--D-G----K-------G---------K--K-------T----------T---R------
---------K---S----K-------T------G----F-----Q-A------N------
LA--RDQS-RAEARARARER----TREK
>MdCYC2g
------------------M----F-----------FS---N----------P--NF----
-PE--L---------------------P-----SSS-------N-------V--F---P-
-----------S---S------------Q---F---F------L--D-R-E--K---Y--
----------------------W---------------V------C--------------
-----F---N--------------Y----H-------------Q----S-----------
-N--------------S-----D-----P---------F----------I----------
-S--G---------------D-----C--F-F-H--------P--Y--NS----------
-----------------C--------------A-------------------P-------
-P----P------P-----------I-M----------K-------N-------------
----------I-T----T-I--------------------KQD-FL---R----------
--------------RQQ----------Q-------HQ-----F-----------------
------S-EG------------P------G--L---------------Q-----------
-------------Y--------------C------------E-D----------------
--------------------------------------H-------DD-R----------
-----------------------------L----D--S-VI-----S-V----S----K-
------KK---M-----R-------A--S----KKDKYSKIYTDRDPRDRRVRLSSEISR
KFFCLQDLLGFDKASETFDWLFTKSKTAIKDLVEE-----TK------------H-----
----------Y------S--S---S------T----------V----------T-D--D-
-Q-SE---V-------------------------------N------FLE----------
-------------------A---------I----K-----G-----E----L----D---
-E------D-----------------K-------G--Q----------------------
--K-------K-------------------S---I---LK-------C----V-------
--D-G----K-------R---------K--K-------T----------T---R------
---------K---S----K-------A------G----F-----Q-E------N------
LA--RDQS-RAVARARARER----TIEK
>AhCYC2bg1
------------------M----F-----------SS---N----------P---F----
-PE--L---------------------L-----SSI-------Q-------G--F---P-
-----------P---P------------D---P---N------F--D-H-E--K---D--
----------------------D---------------D------Y--------------
-----F---N--------------Y----N-------------Q----S-----------
-N--------------------------P---------V----------T----------
-S--H---------------D-----C--F-L-H--------S--N--NE----------
-----------------I--------------A-------------------P-------
-P----S------P----------LV-M----------E-------K-------------
----------I-N----K-I--------------------KQY-FV---R----------
----------------Q----------Q--------Q-----I-----------------
------Y-EG------------P------G--L---------------Q-----------
-------------Y--------------C------------E-D----------------
--------------------------------------Q-------DD-L----------
-----------------------------L----D--S-IV-----S-R----S----K-
------K----M-----A-------T--S----KKDGHSKIYTARGLRDRRVRLSIGIAR
KFFCIQDSLGFDKASKTLDWLFNKSKRAIKELVEE-----KK------------H-----
----------S------S--SRS-S------T----------V----------T------
----E---V-------------------------------S------FLE----------
-------------------T---------IEL--D-----G-----S----D----E--E
-E------D-----------------K-------G--Q----------------------
--K-------K----------------------------K---SVLKS----V-------
--E-G----K-------G---------K--K-------T--------------R------
---------K---S----D---------------------------M------N------
LA--RDQS-RAEARARARER----TREK
>GhCYC2bg1
------------------M----F-----------SS---N----------P---F----
-QD--L---------------------P-----PSI-------H-------V--F---P-
-----------P---L------------D---P---N------I--D-H-D--R---D--
----------------------D---------------A------Y--------------
-----Y---N--------------Y----H-------------H----S-----------
-N--------------------D-----P---------F----------I----------
-S--E---------------D-----C--L-L-H--------S--Y--ND----------
-----------------I--------------S-------------------P-------
-S----S------P----------LD-M----------E-------K-------------
----------I-N----K-I--------------------KQD-FL---R----------
----------------Q----------Q-------RQ-----I-----------------
------Y-EG------------S------G--L---------------Q-----------
-------------Y--------------C------------E-D----------------
--------------------------------------R-------DD-L----------
-----------------------------L----D--S-VV-----S-S----S----K-
------KK---M-----A-------T--S----KKDGHSKIYTAGGPRDRRVRLSIGIAK
KFFCLQDLLGFDKASKTLDWLFTKSKTAIKDLVEE-----KK------------H-----
----------C------S--SRS-S------T----------V----------T------
----E---V-------------------------------S------FLE----------
-------------------T---------I----N-----G-----E----L----D--E
-E------D-----------------K-------G--Q----------------------
--K-------K----------------------------K-------C----V-------
--D-G----K-------P---------K--K-------M----------K---R------
---------K---S----N-------S------Q----L-----Q-A------N------
LA--RDQS-RAEARARARER----TREK
>LanCYC2bg1
------------------M----F-----------SS---N----------P---F----
-QD--L---------------------P-----PSI-------H-------V--F---P-
-----------P---L------------D---P---N------I--D-H-D--R---D--
----------------------D---------------A------Y--------------
-----Y---N--------------Y----H-------------H----S-----------
-N--------------------D-----P---------F----------I----------
-S--E---------------D-----C--L-L-H--------S--Y--ND----------
-----------------I--------------S-------------------P-------
-S----S------P----------LD-M----------E-------K-------------
----------I-N----K-I--------------------KQD-FL---R----------
----------------Q----------Q-------QQ-----I-----------------
------Y-EG------------S------G--L---------------Q-----------
-------------Y--------------C------------E-D----------------
--------------------------------------R-------DD-L----------
-----------------------------L----D--S-VV-----S-S----S----K-
------KK---M-----A-------T--S----KKDGHSKIYTAGGPRGRRVRLSIGIAK
KFFCLQDLLGFDKASKTLDWLFTKSKTAIKDLVEE-----KK------------H-----
----------C------S--SRS-S------T----------V----------T------
----E---V-------------------------------S------FLE----------
-------------------T---------I----N-----G-----G----S----D--E
-E------D-----------------K-------G--Q----------------------
--K-------K----------------------------K-------C----V-------
--D-G----K-------P---------K--K-------M----------K---R------
---------K---S----N-------S------Q----F-----Q-A------N------
LA--RDQS-RAEARARARER----TREK
>GhCYC2bg2
------------------M----F-----------SS---N----------P---F----
-PQ--P---------------------P---------------Y-------V--L---S-
-----------P---P------------N---T---Y------F--H-H-E--E---D--
----------------------D---------------G------Y--------------
-----F---N--------------Y----H-------------R----S-----------
-N---TDAD-------------D-----P---------F----------I----------
-S--G---------------D-----C--F-L-P--------S--C--ND----------
-----------------L--------------A-------------------P-------
-P----S------P----------LV-M----------E-------N-------------
----------L-T----K-N--------------------KQD-FL--------------
------------------------------------------------------------
------------------------------------------------------------
-----------------------------------------E-I----------------
--------------------------------------H-------DD-L----------
-----------------------------L----D--S-VV-----S-S----S----K-
------KK---M-----P-------T--S----KKDGRSKIYTAGGPRDRRVRLSIEIAR
KFFCLQDLLGFDKPSKTLDWLFAKSKTAIKDLVEE-----TK------------N-----
----------C------S--SRS-S------T----------V----------T------
----E---V-------------------------------S------FLE----------
-------------------A---------I----N-----G-----G----L----D--E
-E------G-----------------K-------G--K----------------------
--T-------K----------------------------K-------S----V-------
--D-G----K-------S---------K--K-------M----------K---R------
---------K---S----N-------S------Q----I-----Q-V------N------
PA--RDQS-RAEARARARER----TREK
>LanCYC2bg2
------------------M----F-----------SS---N----------P---F----
-PQ--P---------------------P---------------Y-------V--F---S-
-----------P---P------------N---P---Y------F--H-H-E--E---D--
----------------------D---------------G------Y--------------
-----F---N--------------Y----H-------------R----S-----------
-N---TDAD-------------D-----T---------F----------I----------
-S--G---------------D-----C--F-L-P--------S--Y--ND----------
-----------------L--------------D-------------------P-------
-P----S------P----------LV-M----------E-------N-------------
----------L-T----K-N--------------------KQD-FL--------------
------------------------------------------------------------
------------------------------------------------------------
-----------------------------------------E-I----------------
--------------------------------------H-------DD-L----------
-----------------------------L----G--S-VV-----S-S----S----K-
------KK---M-----A-------T--S----KKDGRSKIYTAGGPRDRRVRLSIEIAT
KFFCLQDLLGFDKPSKTLDWLFAKSKTAIKDLVEE-----TK------------N-----
----------C------S--SRS-S------T----------V----------T------
----E---M-------------------------------S------FLE----------
-------------------A---------I----N-----C-----G----I----D--E
-E------G-----------------K-------G--K----------------------
--T-------K----------------------------K-------S----V-------
--D-G----K-------S---------K--K-------M----------K---R------
---------K---S----N-------S------Q----I-----Q-V------N------
PA--RDQS-RAEARARARER----TREK
>GafCYC2g
------------------M----F-----------SS---N----------P---F----
-SE--L---------------------P-----SS-------------------------
---------------P------------N---F---L------F--D-H-E--K---D--
----------------------F---------------V------C--------------
-------------------------------------------L----N-----------
-N--------------S-----N-----P---------F----------F----------
-S--G---------------D--C-----F-L-N--------P--D--NC----------
-----------------L-NYP----------V-------------------P-------
-------------------------V-M----------E-------S-------------
----------V-N----T-F--------------------KQD-FV---S----------
----------------E----------Q-------EQ--KL-F-----------------
------F-EE------------P------W--L---------------Q-----------
-------------S--------------S------------E-D----------------
--------------------------------------H-------DD-L----------
-----------------------------L----E--S-VV-----S-C----T----K-
----SKKK---T-----E-------A--S----RKDGHSKIYTARGPRDRRVRLSIDISR
KFFCLQDLLGFDKASKTLDWLFTKSKNAIKELVEE-----SD------------R-----
----------C------S--S---S------S----------V----------S-D----
-Q-SK---A-------------------------------S------FLE----------
-------------------A---------I----K-----E-----G----L----D---
-E------D-----------------K-------E--K----------------------
--Q-------KK------------------S---------------------V-------
--D-G----K-------R---------K--K-------M----------T---R------
---------K---S----K-------A------G----F-----Q-E------N------
VT--RDQS-RAMARARARER----TKEK
>IliCYC2g
------------------M----F-----------SS---S----------TPN-F----
-PE--L---------------------P-----SSP--AA---N-------V--F---L-
-----------P---P------------S---F---F------F--D-Y-E--K---D--
-VHDGVNC--------------F---------------N------Y--------------
-------------------------------------------Q----N-----------
-S--------------S-----F-----P---------F----------I----------
-S--D---------------N--Y------------------------NL----------
-----------------F-HSP----------S-------------------P-------
-S----L------------------V-M----------E-------N-------------
---------FT-T----T-M--------------------KQD-FV---S----------
----------------Q----------Q------AEQ--CL-I-----------------
------S-EA---------AG-P------W--C---------------------------
------------------------------------------------------------
----------------------------------------------DD-L----------
-----------------------------L----D--S-VI-----S-C----S----N-
-KSSSKKK---T-----G--GG---V--S----KKDGHTKIFTAQGPRDRRVRLSIDISR
KFFCLQDLLGFDKASKTLDWLFSKSMTAIKELIEE-----KN------------C-----
----------C------S--S---S------N----------V----------T-D----
-Q-SK---A-------------------------------S------FLE----------
-------------------A---------I----K-----E-----G----V-LQDE---
-E------D-----------------N-------K--G----------------------
--K-------KK------------------S-L-------------------V-------
--D-G----K-------R---------K--K---N---M----------T---Q------
---------K---Y----S---RGG-G------G----F-----Q-E-I----N------
FA--RDQS-RAMARARARER----TREK
>CoCYC2g
------------------M----F-----------SS---S----------P---F----
-PE--L---------------------P-----SSP-------N----------------
--------------------------------F---F------F--D-H-D--K---DNN
N---------------------Y---------------V------F--------------
-------------------------------------------F----NYHQS-------
-N--V-----------N-----D-----P---------F----------I----------
-S--G---------------D--C-----F-Y-H--------T--Y--NN----------
-----------------L--------------N-----------------YHP-------
-A----S------------------I-M----------D-------D-------------
----------I-T----T-I--------------------KHD-FL--------------
----------------N----------Q-------H---QQ-F-----------------
------S-GE------------P------V--L---------------H-----------
-------------S----------------------------------------------
--------------------------------------C-------DH-L----------
-----------------------------L----N--S-AI-----S-C----S----K-
----LKNK---T-----A-------A--A----KKDGHSKIYTARGPRDRRVRLSIDISR
KFFCLQDLLGFDKASKTLDWLFTKSKNAIKELVEQ-----TN------------H-----
----------S------S--S---S------S----------N----------S------
---VR---V-------------------------------N------FLE----------
-------------------A---------I----K-----A-----G----L----D---
-E------E-----------------K-------G--Q----------------------
--K-------RK------------------S---V---SK-------S----V-------
--D-G----K-------R---------K--K-------M----------T---Q------
---------K---F----T-------G------G----F-----Q-E------N------
LA--RDQL-RAMARARARER----TKEK
>OeCYC2g
------------------M----F-----------SS---N----------P---F----
-PD--L---------------------P-----SSP-------N----------------
--------------------------------F---F------F--D-H-E--K---D--
----------------------Y---------------V------F--------------
-------------------------------------------F----NYHQT-------
-N--------------T-----D-----P---------F----------T----------
-P--G---------------D--C-----F-Y-H--------S--Y--NN----------
-----------------L--------------A-------------------P-------
-A----------------------------------------------------------
-------------------M--------------------EHD-FV---S----------
----------------H----------Q-------HQ--QQ-F-----------------
------S-QG------------P------V--L--NLE----------H-----------
-------------H----------------------------------------------
--------------------------------------H-------DD-L----------
-----------------------------L----D--S-VI-----S-C----S----K-
----SKNK---T-----G-------V--S----KKDRHSKIYTARGPRDRRVRLSIDISR
KFFCLQDLLGFDKASKTLDWLFTKSKNAIKELVEE-----TN------------Q-----
----------C------S--S---S------S----------V----------S-H----
-Q-SK---V-------------------------------N------FLE----------
-------------------A---------I----K-----A-----G----L----G---
-E------E-----------------K-------G--Q----------------------
--K-------KK------------------S---V-----------------V-------
--D-G----K-------R---------K--K-------M----------T---Q------
---------K---Y----K-------G------G----F-----Q-E------N------
LA--RDQS-RAMARARARER----TREK
>BpuCYC2g1
------------------M----F-----------SS---N----------P---F----
-RE--L---------------------P-----SSP-------N-------V--F---L-
-----------P---P------------I---F---F------F--D-H-E--K---D--
----------------------C---------------V------C--------------
-------------------------------------------F----NYHQS-------
-N--------------S-----D-----P---------F----------I----------
-S--G---------------D--C-----L-F-H--------A--Y--NN----------
-----------------L--------------A-------------------S-------
-P----T------------------I-M----------E-------N-------------
----------I-----------------------------KQD-FV--------------
---------------------------R-------HQ--QQ-L-----------------
------S-EG------------P------A--L---------------Q-----------
-------------S--------------C------------E-D----------------
--------------------------------------H-------HD-L----------
-----------------------------L----D--S-VI-----S-C----S----K-
------MK---T-----G-------A--S----KKDGHSKIYTARGPRDRRVRLSIDISR
KFFSLQDLLGFDKASKTLDWLFNNSKNAIKELVEE-----TN------------H-----
----------C------P--S---S------S----------V----------T-D----
-Q-SK---M-------------------------------N------FLE----------
-------------------A---------I----K-----G-----G----L----D---
-E------S-----------------K-------E--Q----------------------
--K-------K------------------------------------C----V-------
--D-C----K-------R---------K--K-------M----------T---Q------
---------K---S----K-------A------G----F-----Q-E------N------
LA--RDKK-RAMARARARER----TREK
>BpuCYC2g2
------------------M----F-----------SS---N----------P---F----
-PE--L---------------------P-----SSP-------N-------V--F---L-
-----------P---P------------N---F---L------F--D-H-E--K---D--
----------------------C---------------V------C--------------
-------------------------------------------F----NYHQS-------
----------------S-----D-----P---------F----------I----------
-S--D---------------N--S-----I-F-H--------A--Y--NN----------
-----------------I--------------A-------------------P-------
-P----S-P----------------I-M----------E-------N-------------
----------N-----------------------------KQD-FV--------------
---------------------------R-------HQ--QQ-F-----------------
------S-EG------------P------V--L---------------Q-----------
-------------S--------------R------------E-D----------------
--------------------------------------R-------DD-L----------
-----------------------------L----D--L-VI-----S-C----S----K-
------NK---T-----G-------A--L----KKDGHSKIYTARGPRDRRVRLSIEISR
KFFSLQDLLGFDKASKILDWLFNNSKNAIKELVEE-----TN------------H-----
----------C------S--S---S------T----------M----------T-D----
-H-SK---V-------------------------------S------FLE----------
-------------------A---------I----K-----G-----G----L----D---
-E------D-----------------K-------G--K----------------------
--K-------KS------------------S-------LK-------D----V-------
--D-D----K-------R---------K--K-------M----------T---R------
---------K---T----T-------A------G----L-----Q-E------N------
LA--RDQS-KVMARARARER----TREK
>GriCYC2g
------------------M----F-----------SS---N----------P---I----
-PE--L---------------------P-----SSP-------N-------V--F---L-
-----------P---P------------N---F---L------F--D-H-E--K---D--
----------------------C---------------V------C--------------
-------------------------------------------F----NYHQS-------
-N--------------S-----G-----Q---------V----------I----------
-S--R---------------D--C-----L-F-H--------A--Y--NN----------
-----------------L--------------A-------------------P-------
-P----F-P----------------I-M----------E-------N-------------
----------I-----------------------------KQD-FV--------------
---------------------------R-------HQ--QK-F-----------------
------S-EG------------P------E--L---------------Q-----------
-------------S--------------R------------E-D----------------
--------------------------------------N-------GD-L----------
-----------------------------L----D--S-VI-----S-C----S----K-
------KK---T-----G-------L--S----KKDGHSKIYTARGPRDRRVRLSIEISR
KFFCLQDLLGFDKASKTLDWLFNNSKDAIKELVEA-----MN------------H-----
----------G------S--S---S------T----------A----------T-D----
-Q-SK---V-------------------------------S------FLE----------
-------------------A---------I----K-----G-----G----L----D---
-E------E-----------------K-------G--K----------------------
--K-------KK------------------S---V---LN-------C----V-------
--D-D----K-------G---------K--K-------L----------T---Q------
---------K---T----K-------D------G----L-----H-E------N------
LA--REQA-RAMARARARER----TRER
>AacCYC2g
------------------M----F-----------SS---N----------P---F----
-PE--F---------------------A-----SSP-------N-------V--P---P-
-----------P---S------------S---L---Y------F--D-F-E--K---D--
----------------------Y-------------------------------------
-------------------------------------------I----N-----------
-T--------------------D-----P---------F------I---F----------
-T--G---------------G--------Y-V-H--------T--Y--NS----------
-----------------L--------------T-------------------P-------
-L----P------------------F-M----------E-------D-------------
----------H-N----T-T--------------------SQD-FL---S----------
----------------Q----------Q-------HQ-----F-----------------
------S-DF------------Q------R--F---------------Q-----------
-------------S--------------P------------E-E----------------
--------------------------------------A-------DD-L----------
-----------------------------L----G--L-VI-----S-S----S----K-
----SKKK---T-----D-------T--S----KKDGHSKINTARGPRDRRVRLSIEISR
KFFCLQDLLGFDKASKTLDWLFGKSKNAIKELVEE-----TN------------Q-----
----------S------S--S---S------T----------V----------T-H----
-Q-SK---L-------------------------------N------FLE----------
-------------------A---------I----K-----G-----G----S----D---
-E------D-----------------K----------E----------------------
--K-------KK------------------S---A---IK------------Y-------
--A-D--V-K-------R---------K--K-------L----------T---P------
---------K---S----K-------A------V----I-----Q-E------N------
LA--RDQS-RALARARARER----TREK
>GcCYC2g
------------------M----F-----------SS---S----------P---F----
-PE--F---------------------P-----LSP-------N-------A--P---L-
-----------P---S------------N---L---Y------F--D-HVE--K---D--
----------------------Y-------------------------------------
-------------------------------------------I----N-----------
-T--------------------D-----P---------F------F---F----------
-S--G---------------G--------Y-V-H--------S--Y--NA----------
-----------------H--------------T-------------------P-------
-L----P------------------F-M----------E-------D-------------
----------N-N----T-S--------------------SHD-FL---S----------
----------------Q----------Q-------HQ-----V-----------------
------S-DF------------Q------R--F---------------Q-----------
-------------S--------------P------------E-D----------------
--------------------------------------A-------DD-L----------
-----------------------------L----G--L-VI-----S-S----S----K-
----SKKK---T-----D-------T--S----KKDGHSKINTARGPRDRRVRLSIEISR
KFFCLQDLLGFDKASKTLDWLFGKSKKAIKELIEE-----TN------------H-----
----------N------S--S---S------T----------V----------T-D----
-Q-SK---L-------------------------------N------FLE----------
-------------------A---------I----K-----G-----G----S----D-D-
-E------D-----------------K----------E----------------------
--K-------NK------------------S---G---MK------------Y-------
--G-D--V-K-------R---------K--R-------L----------T---P------
---------K---S----K-------A------V----F-----Q-E------N------
LA--RDQS-RAMARARARER----TREK
>ClCYC2g
------------------M----F-----------SS---N----------P---F----
-PE--F---------------------L-----PSP-------N-------V--P---L-
-----------P---S------------N---L---Y------F--D-L-E--K---D--
----------------------Y-------------------------------------
-------------------------------------------I----N-----------
-T--------------------G-----P---------F------I---S----------
-T--D---------------G--------Y-V-H--------G--Y--NA----------
-----------------L--------------T-------------------P-------
-L----P------------------F-M----------E-------D-------------
----------L-N----T-I--------------------SQD-FL---S----------
----------------Q----------Q-------HQ-----F-----------------
------S-DV------------Q------R--F---------------Q-----------
-------------S--------------P------------E-D----------------
--------------------------------------V-------DD-L----------
-----------------------------L----G--L-VI-----S-S----S----K-
----SKKK---T-----D-------T--S----KKDGHSKINTAQGPRDRRVRLSIEISR
KFFCLQDLLGFDKASKTLDWLFSKSKNAIKELVED-----IN------------H-----
----------S------S--S---S------T----------V----------T-D----
-Q-SK---L-------------------------------N------FLE----------
-------------------A---------I----K-----G-----G----S----D---
-E------D-----------------K----------E----------------------
--K-------KK------------------S---A---IK------------Y-------
--G-D--V-K-------R---------K--K-------M----------T---P------
---------K---S----K-------A------V----V-----Q-E------N------
LA--RDQS-RAMARARARER----TREK
>AiCYC2g
------------------M----F-----------SS---S----------P---F----
-PD--F---------------------P-----LSP------------------------
----------------------------S---F---S------F--D-Y-E--K---Y--
----------------------Y---------------H------C--------------
-------------------------------------------L----N-----------
-N--------------------D-----P---------F----------H----------
-S--G-------------------------------------------------------
------------------------------------------------------------
------------------------------------------------------------
------------D----C-F--------------------FQD-FV---S----------
----------------Q----------P-------QR-----S-----------------
------S-EE------------P------V--I---------------Q-----------
-------------S--------------F------------E-D----------------
--------------------------------------H-------DD-L----------
-----------------------------L----E--S-VI-----S-S---CS----K-
----LKKK---P-----E-------P--S-A--KKDGHSKIYTAQGPRDRRVRLSIEISR
KFFCLQDLLGFDKASKTLDWLFNKSKNAIKELVEE-----TN------------H--C--
----------S------S--S---S------S----------V----------G-D----
-Q-LK---V-------------------------------N------FLE----------
-------------------A---------I----K-----G-----G----M----N---
-E------E-----------------N-----KLG--Q----------------------
--K-------NK------------------S---V---MK-------C----F-------
--N-G--K-K-------R---------K--K-----------------------------
----------------------------------------------E------S------
VS--RDQS-RAMARARARER----TREK
>EbCYC2g
------------------M----F-----------SS---S----------P---F----
-PD--F---------------------P-----LSP------------------------
----------------------------S---F---S------F--D-Y-E--K---Y--
----------------------Y---------------H------C--------------
-------------------------------------------LN---N-----------
-N--------------------D-----P---------F----------F----------
-S--G-------------------------------------------------------
------------------------------------------------------------
------------------------------------------------------------
------------D----S-F--------------------FQD-FV---S----------
----------------Q----------P-------QR-----S-----------------
------S-ED------------P------V--L-L-------------Q-----------
-------------S--------------C------------E-D----------------
--------------------------------------H-------DD-L----------
-----------------------------L----E--S-VI-----S-S---CS----K-
----LKKK---P-----D-Q-----P--S-A--KKDGHSKIYTARGPRDRRVRLSIEISR
KFFCLQDLLGFDKASKTLDWLFNKSKNAIKELVEE-----TN----N-------H--CV-
----------S------S--S---S------S----------V----------S-D----
-Q-LK---V-------------------------------N------FLE----------
-------------------A---------I----K-----G-----G----M----D---
-E------E-------------E---N-----KLG--Q----------------------
--K-------NK------------------S---V---MR-------C----F-------
--D-G--K-K-------R---------K--K-----------------------------
----------------------------------------------E------N------
AA--RDQS-RTMARARARER----TREK
>LsCYC2g
------------------M----F-----------SSGS-N----------P---F----
-PE--L---------------------P-----SSP-------N-------I--F---F-
-----------P---P------------N---F---L------F--D-H-K--N---D--
----------------------C---------------S------C--------------
-----C---N--------------Y----H-------------L----N-----------
-N--------------S-----D-----P---------F----------I----------
-S--D---------------D--------C-F-H-D------T--N--NS----------
-----------------L--------------A-------------------P-------
-P----S------P-----------D-I----------Y-------N-------------
----------I-S----T-V--------------------KQD-LC---K----------
----------------K----------K-------QL-----F-----------------
------S-AE------------Q------V--L---------------Q-----------
-------------T--------------C------------E-D----------------
--------------------------------------H-------DN-L----------
-----------------------------L----Q--S-VI-----P-S----S----N-
------KK---T-----V-------A--S-----KDGHSKIYTARGPRNRRVRLSIDISR
KFFCLQDLLGFDKASKTLDWLFSKCNTAIKELVEE-----TN------------F-----
----------Y------S--S---S------T----------A----------S-Y----
-Q-SK---T-------------------------------S------FLE----------
-------------------A---------V----I-----G-----V----R----D---
-G------G-----------------K-------S-------------------------
--K-------KK------------------S---Q---LK-------Y----V-------
--E-E----K-------R---------K--K-------I----------K---Q------
---------K---S----K-------G------V----F-----Q-D------N------
LE--RGHS-RAMARARARER----VREK
>TmCYC2g
------------------M----F-----------SS---S----------P---F----
-PE--L---------------------P-----SSP----N--N-------V--F---F-
-----------P---P------------N---F---L------F--H-H-E--N---D--
----------------------S---------------A------C--------------
-----F---N--------------Y----H-------------L----N-----------
-N--------------S-----D-----P---------L----------I----------
-S--D---------------D--------F-F-H-DIY----S--N--NN----------
-----------------L--------------A-------------------P-------
-P----S------P-----------V-I----------P-------T-------------
----------T-S----T-I--------------------EEE-LG--------------
------------------------------------------------------------
--------------------------------L---------------Q-----------
-------------S--------------Y------------E-D----------------
--------------------------------------H-------DD-L----------
-----------------------------L----E--S-VI-----T-S----C----K-
------KK---T-----V-------V--S----KKSGHSKIYTARGLRDRRVRLSIDISR
KFFCLQDLLGFDKASKTLDWLFGKCKTAIQELVKE-----TN------------R-----
----------C------P--S---S------T----------T----------T-F----
-Q-SK---T-------------------------------S------FLE----------
-------------------A---------I----M-----G-----D----G----D---
-D------G-----------------K-------S-------------------------
--K-------KK------------------S---Q---VK-------Y----V-------
--D-G----K-------R---------K--K-------V----------V---E------
---------N---P----T-------G------G----F-----Q-D------N------
LA--KDQS-RAVARARARER----ARKK
>AcCYC2g
------------------M----F-----------SS---S----------P---F----
-PE--L---------------------P-----LS-------------------------
---------------P----NVFLSP--N---L---L------F--D-N-E--K---D--
----------------------C---------------V------C--------------
-----F---N--------------Y----Y-------------H----T-----------
-N--------------G-----D-----P---------F----------I----------
-S--D---------------G-----C--F-F-H----SR--------------------
------------------------------------------------------------
------S------P-----------V-M----------EN------N-------------
----------I-S----T-N--------------------KQD-FV---S----------
----------------Q----------Q-------QQ-----V-----------------
------S-EG------------L------V--L---------------E-----------
-------------S--------------C------------E-D----------------
--------------------------------------H-------CD-L----------
-----------------------------L----D--A-VI-----S-C----S----K-
----SEKK---P-----G-------A--S----KKDGHGKIYTARGLRDRRVRLSIEISR
KFFCLQDLLGFDKASKTLDWLFTKSKKAIKELVDE-----T-------------------
-----------------S--S---LS-----T----------V----------D-D----
-Q-SK---A-------------------------------D------FLD----------
-------------------S---------I----K-----E-----G----S----D---
-E------E-----------------K-------G--K----------------------
--K-------KK---------------------------K-------S----V-----MK
WRD-G----K-------M---------K--K-------M----------T---G------
------------------------------------------------------------
----RDQS-RTMARARARER----TREK
>TpCYC2g1
------------------M----F-----------SS---S----------P---F----
-PE--L---------------------P-----FS-------------------------
---------------P----NVFIPS--N---L---L------F--D-S-E--K---D--
----------------------C---------------V------C--------------
-----F---N--------------------------------------------------
-S--------------G-----D-----P---------F----------I----------
-S--G---------------D-----C--F-F-H--------------------------
------------------------------------------------------------
------P------P-----------V-T----------EN------I-------------
----------V-S----T-I--------------------KQD-FV---S----------
----------------Q----------Q-------QQ-----F-----------------
------A-QG------------P------F--L---------------Q-----------
-------------S--------------C------------E-DQDQDHY----------
--------------------------------------D-------YD-L----------
-----------------------------L----D--A-VV-----S-C----S----K-
----SKKK---S-----E-------A--SH---EKDGHGKIYTARGLRDRRVRLSIEISR
KFFCLQDLLGFDKASKTLDWLFAKSKKAIKELVDE-----TT------------H-----
----------C------S--S---ST-----H----------V----------N-H----
-Q-SN---A-------------------------------E------FLE----------
-------------------S---------I----K-----G-----D----S----D---
-E------D-----------------E-------G--K----------------------
--I-------KK-----------------------------------C----V-------
--D-G----K-------K---------K--K-------M----------S---R------
---------K---S----I-------A------G----F-----E-G------N------
VV--RDQS-RAMARARARER----TREK
>TpCYC2g2
------------------M----F-----------SS---S----------P---F----
-PE--L---------------------P-----FS-------------------------
---------------P----NVFIPS--N---L---L------F--D-S-E--K---D--
----------------------C---------------V------C--------------
-----F---N--------------------------------------------------
-S--------------G-----D-----P---------F----------T----------
-S--G---------------G-----C--F-F-H--------------------------
------------------------------------------------------------
------P------P-----------V-T----------EN--------------------
----------V-S----T-V--------------------KQD-FV---S----------
----------------Q----------Q-------QQ-----F-----------------
------A-QG------------T------V--L---------------H-----------
-------------S--------------C------------E-EQDE--Y----------
--------------------------------------H-------YD-L----------
-----------------------------L----D--A-VV-----S-C----S----K-
----SKKK---S-----G-------A--SH---EKDGHGKIYTARGLRDRRVRLSIEISR
KFFCLQDLLGFDRASKTLDWLFAKSKKAIKELVDE-----TT------------R-----
----------C------S--S---ST-----H----------V----------N-D----
-Q-SN---A-------------------------------E------FLE----------
-------------------S---------I----K-----G-----D----L----D---
-E------D-----------------E-------G--K----------------------
--N-------KK---------------------------S-------C----V-------
--D-G----K-------K---------K--K-------M----------S---R------
---------K---S----I-------A------G----V-----E-GI-----N------
VV--RDQS-RAMARARARER----TREK
>FbCYC2g
------------------M----F-----------SS---A----------P---F----
-QE--F---------------------P-----LS-------------------------
---------------P------------N---L---L------I--E-N-E--K---D--
----------------------C---------------V------Y--------------
-----L---N--------------Y----H-------------Q----N-----------
-S--------------G-----D-----P---------F----------I----------
-N--D---------------G-----G--F-F-H--------------------------
------------------------------------------------------------
------S------P-----------V-M----------EG------S-------------
----------T-F----T-I--------------------KQD-FV---G----------
----------------H----------R-------QH-----Y-----------------
------A-EG------------P------V--L---------------E-----------
-------------S--------------C------------E-D----------------
--------------------------------------H-------YD-L----------
-----------------------------L----D--A-VV-----S-C----S----K-
----AKKK---T-----V-------V--Y----EKDGHGKIYTSRGFRERRVRLSIEISR
KFFCLQELLGFDKASNTLDWLLTKSKKAIKELVDE-----TN------------R-----
----------G------S--S---ST-----A----------F----------N-D----
-R-SD---A-------------------------------D------FLE----------
-------------------S---------I----K-----G-----D----S----D---
-E------G-----------------K-------G--N----------------------
--K-------KK------------------L---V---IK-------C----L-------
--D-G----E-------M---------K--K-------M----------N---R------
---------K---S----V-------G------G----F-----Q-E------N------
LA-SRDQL-RAMARARARER----TGEK
>CcoCYC2g
------------------M----F-----------SS---S----------L---F----
-PE--F---------------------P-----LS-------------------------
---------------P------------N---L---L------L--E-N-E--Q---D--
----------------------C---------------F------C--------------
-----F---N--------------Y----F------------------------------
----------------------D-----P---------L----------I----------
-S--D---------------G-----C--F-Y-H------PP------------------
------------------------------------------------------------
------S------P-----------T-M----------E-------T-------------
----------V-S----S-I--------------------NQD-FV---S----------
----------------Q----------Q-------QQ-----F-----------------
------S-RK------------P------V--L---------------E-----------
-------------Y--------------G------------E-D----------------
--------------------------------------H-------CD-L----------
-----------------------------L----D--A-VV-----S-C----C----Q-
----SEKK---T-----V-------E--A----KIDGNGKIYTAQGLRDRRVRLSIEMSQ
KFFCLQDLLGFDKASKTFDWLLTKSKYAIKELVDE-----TN------------S-----
----------S------C--S---SS-----T----------V----------Y-Y----
-Q-SK---A-------------------------------K------FLE----------
-------------------S---------I----N-----G-----D----S----D---
-D------D-----------------N-------G--K----------------------
--N-------K-------------------------------------------------
-----------------T---------N--K-------R----------T---R------
---------K---S----I-------S------G----F-----Q-E------N------
IT--RNQS-RDMARARARER----TREK
>BpCYC2g
------------------M----F-----------SS---S----------P---F----
-PE--L---------------------P-----FSP-------D-------V--F---I-
-----------T---P------------T---L---L------F--D-D-E--K---Y--
----------------------C---------------V------C--------------
-----F---N--------------Y----N-------------Q----T-----------
-N--------------T-----N-----P---------L----------T----------
-S--N---------------G-----C--L-F-L--------------------------
------------------------------------------------------------
------SP-----P-----------I-M----------D-------N-------------
----------I-S----T-V--------------------RQD-FV---T----------
----------------L----------Q-------QN-----V-----------------
------S-DE------------D------L--L---------------------------
------------------------------------------------------------
------------------------------------------------------------
------------------------------------------------------------
-------K---H-----K-------K--T----KKDGHSKIYTAQGPRDRRVRLSIGISQ
KFFCLQDLLGFDKASKTLDWLFTKSKKAIKELVEE-----TN------------C-----
----------Y------S--S---S------T----------T----------N-D----
-Q-SK---A-------------------------------R------FLE----------
-------------------S---------I----K-----E-----D----S----D---
-E------G-----------------K----L--G--Q----------------------
--K-------KK------------------L---V---VK-------C----V-------
--D-G----K-------K---------K--K-------M----------T---Q------
---------K---S----V-------A------G----A-----Q-E------N------
HE--REQS-RAMARARARER----TRGK
>HaCYC2g
------------------M----F-----------SS---S----------P---F----
-PE--L---------------------P-----LSP-------N-------D--F---I-
-----------P---P------------N---L---L------F--D-D-E--K---D--
----------------------C---------------V------C--------------
-----F---N--------------S----Y-------------Q----N-----------
-K--------------T-----D-----P---------F----------T----------
-S--D---------------G-----C--F-F-H--------------------------
------------------------------------------------------------
------SP-----P-----------I-I----------E-------N-------------
-------------------S--------------------KQN-FA---S----------
----------------Q----------Q-------QK-----L-----------------
------S-EG------------P------L--L---------------E-----------
-------------C--------------C------------E-D----------------
--------------------------------------H-------CE-L----------
-----------------------------L----D--A-VK-----S-V---------K-
----CMKK---A-----V-------E--S----KKDVRSKICTARGPRDRRVRLSIDISR
KFFCLQDLLGFDKASKTLDWLFTKSKNAIKDLVDE-----TN------------H-----
----------C------P--S---S------N----------V----------S-D----
-E-SN---V-------------------------------K------FLE----------
-------------------S---------I----K-----A-----D----S----D---
-E------D-----------------K-------G--K----------------------
--K------------------------------------K-------C----V-------
--D-G----K-------K---------K--K-------V----------T---Q------
---------K---S----I-------A------G----S-----Q-E------N------
LA--RDQS-RVMARARARER----TREK
>IvaCYC2g
------------------M----L-----------SS---S----------P---F----
-PD--L---------------------P-----LSP-------N-------V--F---I-
-----------T---P------------N---L---L------F--N-D-E--K---N--
----------------------C---------------V------C--------------
-----F---N--------------Y----Y-------------Q----S-----------
-N--------------T-----D-----P---------F----------T----------
-S--N---------------D-----C--F-F-H--------------------------
------------------------------------------------------------
------SP-----P-----------I-M----------D-------N-------------
----------A-S----T-T--------------------KQD-FV---S----------
----------------Q----------Q-------QR-----F-----------------
------Y-DG------------P------V--L---------------N-----------
-------------A--------------C------------E-D----------------
--------------------------------------Q-------HD-V----------
-----------------------------V----D--A-VV-----S-C----S----K-
----CTKK---P-----V-------E--T----RKDGRSKICTASGPRDRRVRLSIDISR
KFFCLQDLLGFDKASKTLDWLFTKSKRAIKELVEE-----TN------------N-----
----------C------S--S---A------T----------V----------S-D----
-E-SS---V-------------------------------K------FLE----------
-------------------S---------I----K-----G-----D----S----D---
-E------H-----------------K-------G--K----------------------
--K-------KK------------------T---V---VK-------C----V-------
----G----D-------K---------K--K-------M----------N---R------
---------K---S----V-------A------G----L-----Q-D------N------
PV--RDQS-RVMARARARER----TREK
>SlCYC2cd
------------------M----F-----------PS---N----------P---F----
-PQ--L---------------------P-----SSI-------H-------V--F---P-
-----------P---P------------N---S---L------F--N-P-E--K---E--
----------------------A---------------V------C--------------
-----F---N--------------H----H-------------G----Q-----------
-N--------------V-----P-----P---------F----------V----------
-S--A---------------D-----W--V-L-N--------A--Y--NI-------H--
--------------AP-P--------------P-------------------P-------
-C----P------L-----------A-M----------D-------N-------------
----------F-D----T-N--------------------KQT-FF---S----------
----------------Q----------H-------QD----DL-----------------
------G-QV------------S------N--L---------------Q-----------
-------------Y--------------Y------------D-D----------------
--------------------------------------H-------NH-L----------
-----------------------------L----E--P-V------------------R-
------KK---M-----G-------T--R----KNDGHSKIFTAQGPRDRRVRLSIDIAK
KFFVLQNLLGFDKASKTLDWLFTKSKTAIKELVEE-----TK------------Q-----
----------C------S--S---S------P----------S--------V-T-D----
-H-CE---V-------------------------------I------FLD----------
-------------------T---------I----D-----G-----G----S----N---
-E------E-----------------K-------C--Q----------------------
--K-------KK------------------S---T---PK-------C----F-------
--D-V----K-------K---------K--K-------M----------I---Q------
---------K---E----K-------S------G----C-----Q-L------D------
LA--RNQS-RAEARARARER----TKEK
>AhCYC2c
------------------M----F-----------SS---N----------P---F----
-PQ--I---------------------P-----SSI-------Y------VA--P---H-
-----------P---S------------S---S---F------F--D-L-D--K---N--
----------------------G---------------C------F--------------
-----F---N--------------H----H-------------E----H-----------
-N--------------S-----N-----P---------F----------L----------
-S--G---------------D-----R--S-V-H--------A--Y--NY----------
------------------------------------------------------------
------------------------------------------------------------
------------N----S-N--------------------PQD-LV---R----------
----------------H----------Q--------------------------------
-----------------------------G--L---------------Q-----------
-------------Y--------------C------------D-D----------------
--------------------------------------H-------ND-L----------
-----------------------------L----E--S-VI-----Y-P----S----K-
------KK---I-----A-------T--L----KNDGHSKIYTSQGPRDRRVRLSIEIAR
KFFVLQDLLGFDKASKTLDWLFTKSKTEIKELVEE-----TK------------H-----
----------S------S------S------T----------V--------S-S-D----
-Q-CE---V-------------------------------A------FQE----------
-------------------T---------I----N-----G-----D----S----D---
-E-E----D-----------------K-------G--E----------------------
--K--------K------------------N---------------------L-------
--N-P----K-------R---------K--K-------M----------A---Q------
---------K---Y----K-------S------G----F-----Q-F------N------
LA--REQL-RAEARARARER----TKEK
>CoCYC2c
------------------M----F-----------SS---N----------P---S----
-PR--I---------------------P-----SSI-------Y-------A--P---P-
--------------------------------S---L------F--D-L-E--K---D--
----------------------C---------------V------Y--------------
-----F---N--------------H----H-------------E----H-----------
-N--------------S-----N-----P---------F----------G----------
-----------------------------F-F-H--------A--------------F--
--------------PP-S--------------S---------------------------
------T------P-----------V-T----------D-------F-------------
----------I-A----S-N--------------------PQD-FL---R----------
----------------Q----------Q-------QQ-----F-----------------
------H-EE------------S----R-N--L---------------Q-----------
-------------Y--------------S------------E-E----------------
--------------------------------------Y----N--NE-L----------
-----------------------------L----E--S-VV-----Y-P----R----K-
------KK---M---------------------KQDGHSKIYTAQGPRDRRVRLSIDIAR
KFFVLQDLLGFDKASKTLDWLFTKSKNAIKELVEE-----TK------------N-----
----------S------S--S---S------T----------V--------S-T-D----
-Q-CE---L-------------------------------A------FLE----------
-------------------T---------I----N-------------------------
-E------D-----------------K-------V--Q----------------------
--K--------K------------------A---A---LK-------F----L-------
--D-A----K-------K---------K--K--L----M----------T---Q------
---------K---Y----K-------S------G----F-----L-D------N------
LA--REQS-RAEARARARER----TKEN
>OeCYC2c
------------------M----F-----------SS---N----------P---F----
-PQ--I---------------------P-----SSI-------Y-------V--P---P-
--------------------------------S---L------F--D-L-E--R---D--
----------------------C---------------V------Y--------------
-----F---N--------------H----H-------------E----H-----------
-N--------------T-----N-----P---------F----------G----------
-S--T---------------G-----C--S-L-H--------A--Y--NN-------F--
--------------AP-H--------------P---------------------------
------T------P-----------V-T----------D-------F-------------
----------I-A----S-N--------------------SQD-FV---R----------
----------------Q----------QQQQQQQ-QQ-----F-----------------
------H-EG------------S------H--L---------------Q-----------
-------------Y--------------C------------E-D----------------
--------------------------------------Y-------NE-L----------
-----------------------------L----E--S-VV-----Y-P----C----K-
------KK---M-----E-------T--S----KKDGHSKIYTAQGPRDRRVRLSIDIAR
RFFVLQDLLGFDKASKTLDWLFTKSKNAIKELVEE-----TK------------N-----
----------S------S--S---S------T----------V--------S-T-D----
-Q-CE---L-------------------------------A------FLE----------
-------------------T---------I----K-------------------------
-G------E-----------------P-------V--E-------DH-------------
--K--------G------------------G---K---NK-------F----L-------
--D-A----K-------K---------K--K--L----M----------T---Q------
---------K---Y----K-------S------G----I-----N-V------N------
LA--RDQS-RAEARARARER----TKQK
>DooCYC2c1
------------------M----F-----------SS---N----------P---F----
PPQ--I---------------------P-----SSI-------Y-------A--P---P-
-----------P---R------------N---S---F------F--D-L-E--K---D--
----------------------G---------------V------Y--------------
-----F---N--------------H----H-------------E----H-----------
-N--------------S-----N-----P---------F----------V----------
-S--S---------------D-----S--L-F-H--------A--Y--NR-------F--
--------------AP-H--------------P---------------------------
------P------Q-----------S-T----------D-------Y-------------
----------I-A----S-N--------------------SQN-LV---R----------
----------------Q----------K-------EQ-----F-----------------
------H-EG------------S------G--L---------------Q-----------
-------------Y--------------C------------D-D----------------
--------------------------------------Y-------ND-L----------
-----------------------------L----E--S-VV-----Y-Q--N-S----K-
------KK---M-----V-------A--S----KKDGHSKIYTAQGPRDRRVRLSIDIAR
KFFVLQDLLGFDKASKTLDWLFTKSKKAIKELVEE-----TK------------N-----
----------S------S--S---S------T----------V--------S-S-D----
-Q-CE---L-------------------------------A------FLE----------
-------------------T---------I----N-----G-----G----S----D---
-E------D-----------------K-------G--Q----------------------
--K--------K------------------S---A---VK-------F----L-------
--D-G----E-------R---------K--K-------M----------T---Q------
---------K---Y----K-------S------R----F-----Y-V------N------
LA--RDQS-RAEARARARER----TKEK
>DooCYC2c2
------------------M----F-----------S------------------------
-PK--I---------------------P-----SPI-------H-------V--S---H-
-----------P---L------------N---S---F------F--E-L-D--K---D--
----------------------D---------------V------Y--------------
-----F---N--------------H----H-------------E----Q-----------
-N--------------S-----N-----P---------F----------V----------
-S--T---------------D-----C--F-F-H--------H--S--NS-------F--
--------------TP-S--------------P----------------S----------
-H----P------P-----------V-L----------D-------Y-------------
----------I-S----T-N--------------------SKD-LV---R----------
----------------D----------Q-------EQ-----I-----------------
------Q-EE------------P------G--L---------------Q-----------
-------------Y--------------C------------D-D----------------
--------------------------------------Y-------ND-L----------
-----------------------------L----E--S-VV-----Y-Q----P----R-
------KK---I-----V-------T--L----KKDGHSKIDTAQGPRGRRVRLSIDIAR
KFFVLQDLLGFDKASKTLDWLFTKSKTAIKDLVEE-----TK------------H-----
----------S------S--S---S------T---------------------T-D----
-E-CE---L-------------------------------A------FLE----------
-------------------N---------I----Q-----G-----G----S----A---
-P------D-----------------K-------E--P----------------------
--K--------K------------------S---A---LK-------F----L-------
--D-A----K-------R---------K--K-------M----------T---Q------
---------K---Y----K-------S------G----F-----H-D------N------
LA--RDQS-RAEARARARER----TKEK
>AcCYC2c
------------------M----F-----------SS---N----------P---F----
-PQ--I---------------------P-----SPI-------H-------V--S---H-
-----------P---F------------N---S---F------F--D-L-E--K---D--
----------------------G---------------V------Y--------------
-----F---N--------------H----P-------------E----D-----------
-N--------------N-----N-----P---------F----------L----------
-S--G---------------D-----S--F-F-H--------S--Y--NG-------F--
--------------SP-P--------------P----------------P--V-------
-P----H------P-----------V----------------------------------
-----------------T-D--------------------TQE-LD---S----------
----------------H----------E-------QL-----L-----------------
------Q-DG------------S------G--L---------------Q-----------
-------------Y--------------W------------D-P----------------
--------------------------------------Y-------ND-L----------
-----------------------------L----E--S-VV-----Y-P----S----K-
------KK---E-----V-------T--A----KKDGHSKIYTAQGPRDRRVRLSIDIAR
KFFVLQDLLGFDKASKTLDWLFTKSKKAIKELIEE-----AK------------H-----
----------S------S--S---S------T----------V--------S-T-D----
-Q-CE---M-------------------------------A------FLE----------
-------------------T---------M----K-----G-----G----S----E---
-G------D-----------------K-------G--Q----------------------
--K--------K------------------S---T---LK-------F----L-------
--D-G----E-------R---------K--K-------M----------T---Q------
---------K---C----K-------S------G----F-----H-A------T------
AA--KDQS-RAEARARARER----TKQK
>GpaCYC2c
------------------------------------------------------------
--Q--I---------------------P-----SPI-------H-------V--S---H-
-----------P---L------------N---P---F------F--D-L-E--N---D--
----------------------G---------------V------Y--------------
-----F---S--------------H----H-------------E----D-----------
-N--------------N-----N-----P---------L----------V----------
-S--G---------------D-----S--F-F-H--------S--Y--NN-------S--
--------------SP-L--------------P----------------S--V-------
-P----P------P-----------V-Q----------D-------Y-------------
----------I-A----S-D--------------------SQE-LD---S----------
----------------Q----------K-------QL-----L-----------------
------C-EG------------S------D--L---------------Q-----------
-------------Y--------------C------------D-D----------------
--------------------------------------Y-------ND-L----------
-----------------------------L----E--S-VV-----Y-P----S----K-
------KK---A-----V-------T--T----KKDGHSKIYTAQGPRDRRVRLSIDIAR
KFFVLQDLLGFDKASKTLDWLFTKSKKAIKELIEE-----TK------------H-----
----------S------S--S---S------T----------V--------S-S-D----
-Q-CE---M-------------------------------V------FLE----------
-------------------T---------I----K-----G-----G----S----D---
-E------G-----------------E-------G--H----------------------
--K--------K------------------S---G---HK-------L----L-------
--D-G----E-------R---------K--K-------M----------T---Q------
---------K---C----K-------S------G----F-----H-A------T------
LV--KDQS-RAEARARARER----TKLK
>FbCYC2c
------------------M----F-----------SS---N----------P---F----
-LQ--I---------------------P-----SPI-------H-------V--S---H-
-----------P--------------------S---F------F--D-L-E--K---D--
----------------------G---------------V------Y--------------
-----F---N--------------H----H-------------E----Y-----------
-N--------------S----IN-----P---------F----------V----------
-S--G---------------D-----S--L-F-H--------S--Y--NS-------F--
--------------SP-PR-------------P----------------S--V-------
-P---AP------P-----------V-I----------D-------Y-------------
----------M-A----P----SN----------------TQD-FD---T----------
----------------Q----------N-------QL-----L-----------------
------H-EG------------S------G--M---------------Q-----------
-------------Y--------------C------------D-S----------------
--------------------------------------Y-------ND-L----------
-----------------------------L----E--S-VV-----Y-P----S----K-
------KK---V-----V-------A--S----KKDGHSKIYTAQGPRDRRVRLSIDIAR
KFFVLQDLLGFDKASKTLDWLFTKSKKAIKELIEE-----TK------------H-----
----------S------S--S---S------S----------V--------S-T-N----
-Q-CE---M-------------------------------A------FLE----------
-------------------T---------I----H-----G-----G----S----D---
-E------D-----------------K-------G--Q----------------------
--K--------K------------------S---A---LK-------F----L-------
--D-G----E-------R---------K--K-------M----------T---Q------
---------R---C----K-------SA-----G----F-----H-A------T------
LA--KDQS-RAEARARARER----TKQK
>TpCYC2c
------------------M----F-----------SS---N----------P---F---P
-HE--I---------------------P-----SPI-------L-------V--S---H-
-----------P---L------------N---S---F------F--D-L-E--K---D--
----------------------G---------------L------Y--------------
-----F---N--------------H----H-------------Q----H-----------
-N--------------N-----N-----Q---------F----------V----------
-S--D---------------S-----N--F-F-H--------G--------------F--
--------------SP------------------------------------V-------
-P---PP------P-----------V-P----------D-------Y-------------
----------I-D----H-D--SI----------------TQE-FD---A----------
----------------H----------K-------QQ-----L------------QLDH-
------H-QV------------S------G--M---------------Q-----------
-------------F--------------C------------D-N----------------
--------------------------------------Y-------ND-L----------
-----------------------------L----E--S-VV-----Y-P----S----K-
------KK---V-----V-------A--S----KKDGHSKIYTAQGPRDRRVRLSIDIAR
KFFVLQDLLGFDKASKTLDWLFTKSKKAIKELIEE-----TK------------H-----
----------S------S--S---S------S----------V--------S-T-N----
-Q-CE---M-------------------------------A------FLE----------
-------------------T---------I----K-----G-----G----S----D---
-E------D-----------------N--E----G--H----------------------
--K--------K------------------S---A---LK-------F----L-------
--D-G----E-------R---------K--K-------M----------T---Q------
---------K---C----K-------S------G----F-----H-A------AH-----
VA--KDQS-RAEARARARER----TRQK
>HaCYC2c
------------------M----F-----------SS---N----------P---F----
-PQ--I---------------------P-----SPI-------H-------V--S---H-
-----------P---F------------N---S---F------F--D-L-E--R---N--
----------------------D---------------V------Y--------------
-----F---N--------------H----H-------------E----D-----------
-N--------------N-----N-----P---------F----------V----------
-S--G---------------D-----S--F-L-H--------S--Y--SS-------F--
--------------AP-Q--------------P----------------S--T-------
-L----P------P-----------V-T----------D-------Y-------------
----------I-P----S-N--------------------AQE-LD---S----------
----------------Q----------N-------QL-----L----------------D
------H-EG------------S------G--L---------------Q-----------
-------------Y--------------C------------D-N----------------
--------------------------------------Y-------SD-L----------
-----------------------------L----E--S-VV-----Y-P----S----K-
------KK---V-----A-------I--S----KKDGHSKIYTAQGPRDRRVRLSIDIAR
KFFVLQDLLGFDKASKTLDWLFTKSKKAIKELIEE-----TK------------H-----
----------S------S--S---S------T----------V--------S-T-N----
-Q-CE---M-------------------------------A------FLE----------
-------------------T---------I----K-----G-----G--SGS----D---
-E------D-----------------K-------G--Q----------------------
--K--------M------------------S---A---LR-------F----L-------
--D-G----E-------K---------K--K-------M----------T---Q------
---------K---C----K-------S------G----F-----H-A------S------
LA--RGQS-RAEARARARER----TKQK
>IvaCYC2c
------------------M----F-----------SS---N----------P---F----
-PQ--I---------------------T-----SPI-------H-------V--S---H-
-----------P---F------------N---S---F------F--D-L-E--K---D--
----------------------S---------------V------Y--------------
-----F---N--------------H----H-------------E----S-----------
-N--------------N-----N-----P---------F----------G----------
-Y--G---------------N-----P--C-F----------------------------
---------------P-Q--------------P----------------S--A-------
-L----P------P--------------------------------Y-------------
----------IIA----S-N--------------------TEDQLD---T----------
----------------Q----------N-------QP-----L----------------D
------HLEG------------S-----AG--M---------------Q-----------
-------------Y--------------C------------D-N----------------
--------------------------------------Y-------SD-L----------
-----------------------------L----E--S-VV-----Y-P----S----K-
------KK---V-----A-------I--S----KKDGHSKIYTAQGPRDRRVRLSIDIAR
KFFVLQDLLGFDKASKTLDWLFTKSKKAIKELIEE-----TK------------H-----
----------S------S--S---S------T----------V--------S-T-N----
-Q-CE---M-------------------------------V------FLE----------
-------------------T---------I----N-----G-----G--SGS----D---
-E------D-----------------K-------G--H----------------------
--K--------N------------------S---A---LK-------F----L-------
--N-G----E-------K---------K--K-------M----------T---Q------
---------K---C----K-------S------G-------------------S------
LA--RGQS-RAEARARARER----TKQK
>BpCYC2c
------------------M----F-----------SS---N----------P---F----
-PQ--I---------------------P-----SPI-------H-------V--S---H-
-----------P---F---------------------------F--D-L-Q--K---D--
----------------------D---------------V------Y--------------
-----F---T--------------H----H-------------E-H--N-----------
-N--------------N-----N-----P---------F----------V----------
-T--G--------------GD-----S--FNF-H--------S--Y--NG-------F--
------------------------------------------------------------
------P------P---------------------------PPPAVC-------------
-------------------------------------------------T----------
-----------------------------------------------------------D
E-----H-EG------------G-----AG--L---------------Q-----------
-------------Y--------------C------------E-D---------Y------
--------------------------------------Y-------ND-L----------
-----------------------------L----E--S-VV-----Y-P----S----K-
------KK---V-----V-------T--S----KKDGHSKIYTAQGPRDRRVRLSIDIAR
KFFVLQDLLGFDKASKTLDWLFTKSKKAIKELTEE-----TK------------Q-----
----------S------S--S---S------T----------V--------S-T-N----
-Q-CE---M-------------------------------A------FLE----------
-------------------T---------I----K-----G-----GSGSGS----D---
-E------D-----------------K---L---G--Q----------------------
--K--------N------------------S---A---LK-------F----L-------
--D-G----E-------K---------K--K-------M--------T-T---Q------
---------K---C----K-------S------G-T--F-----H-A------N------
LA--RDQS-RAEARARARER----TKQK
>CbiCYC2c
------------------M----F-----------SS---N----------P---F--N-
-PQ--I---------------------P-----SPI-------H-------V--S---H-
-----------P---F------------N---S---L------H--D-L-Q--K---D--
----------------------D---------------V------Y--------------
-----F---T--------------H----H-------------E-H--N-----------
-NII------------N-----NHHH--P---------F----------V----------
-A--T---------------D-----S--LNF-H--------S--Y--NG-------F--
--------------NS-T--------------P----------------S--I-------
-V----P------P---------------------------APAAAY-------------
----------V-G----S-N------------------------LN---T----------
-----------------------------------------------------------D
------H-E-----------------------M---------------Q-----------
-------------Y--------------C------------E-D----------------
--------------------------------------Y-------ND-L----------
-----------------------------L----E--S-VV-----Y-R----S----K-
------KK---V-----V-------A--S----KKDGHSKIYTAQGPRDRRVRLSIDIAR
KFFVLQDLLGFDKASKTLDWLFSKSKKAIKDLIEE-----TK------------Q-----
----------S------S--S---S------T----------V--------STT-N----
-Q-CE---M-------------------------------A------FLE----------
-------------------T---------I----K-----G-----G--SGS----D---
-E------D-----------------K---L---G--H----------------------
--K--------K------------------S---V----A-------V----L-------
--D-G----E-------K---------K--K-------M----------T---P------
---------K---Y----K-------S------G-A--F-----H-A------N------
LA--RDQS-RAEARARARER----TKQK
>GpuCYC2c
------------------M----F-----------SS---N----------P---F----
------------------------------------------------------------
----------------------------N---S---F------F--D-H-E--K---E--
----------------------G---------------V------Y--------------
-----F---S--------------H----N-------------D----H-----------
-N--------------H-----N-----P---------F----------P----------
-S--T---------------D-----C--F------------------------------
-------------------------------------------------N--F-------
-P----P------P-----------V-T----------D-------Y-------------
----------F-A----S-N--------------------TQD-LD---G----------
----------------Q----------M-------QV-----L-----------------
------E-KG------------V-----CG--L---------------Q-----------
-------------N--------------C------------D-D----------------
--------------------------------------Y-------ND-L----------
-----------------------------L----E--S-VV-----Y-P----P----K-
------KK---V-----V-------T--Q----KKDGHSKIYTAQGPRDRGVRLSIDIAR
KFFVLQDLLGFDKASKTLDWLFTKSKKAIKELVEE-----TK------------Q-----
----------S------S--S---S------T----------V--------S-T-N----
-Q-CE---I-------------------------------A------FLD----------
-------------------T---------I----N-----G-----G----S----E---
-E------D-----------------K-------G--Q----------------------
--K--------N------------------L---A---HK-------F----L-------
--D-G----E-------R---------K--K-------V----------T---Q------
---------K---Y----K-------S------G----V-----H-A-------------
----RDQS-RAEARARARER----TKQK
>CsoCYC2c
---------------ET-P----Y-----------SS---I----------P--------
------------------------------------------------------------
---------------F------------S---S---F------F--D-L-D--I---N--
----------------------G---------------D------Y--------------
-----F---I--------------H----H-------------E----H-----------
-T--------------S---Y-N-----P---------VH---------V----------
-S--A---------------D-----S--F-L-N--------S--Y--KS------TT--
--------------VP-P--------------S----------------S--P-------
-P----P--PPPLP-----------L-P--------------------------------
-----------------A-N--------------------SQD-LI---C----------
----------------Q-------------------------------------------
--------------------------------Q---------------Q-----------
-------------I--IHE---------T------------D-D----------------
--------------------------------------Y-------DD-L----------
-----------------------------L----E--S-IV-----Y-P----C----K-
------KK---P-----V-------N--S----KEDGHSKIYTAQGPRDRRVRLSIDIAR
KFFELQNLLGFDKASKTLDWLFTKSKVAIRELVEE-----TK------------H-----
----------S------S--S---S------T----------G--------T-T-T---T
AQ-CE---L-------------------------------A------FL-----------
--------------------------------------------------------D---
-EL-----D-----------------E-------D--E-----GR---------------
--K--------K------D-----------A---E---FK-------F----V-------
--N-G----R-------L---------K--K-------V----------N---Q------
---------K---H----K-------------------------H-V------D------
LA--REQL-RAEARSRARER----TKEK
>LaCYC2c1
------------------M----F-----------SS---N----------P--------
------------------------------------------------------------
---------------F------------P---SSNPF------F--D-H-N--I---N--
----------------------G---------------D------Y--------------
-----F---I--------------H----H-------------E--QQH-----------
-T--------------S---Y-N-----P---------VH---------V----------
-S--A---------------D----YC--F-L-N--------S--F--KS-------T--
--------------V---------------------------------------------
-------------P-----------V-T--------------------------------
-----------------E-N--------------------SQD-LN---C----------
----------------Q-------------------------------------------
--------------------------------E-----KIHEESNLL-Q-----------
-------------Y--------------S------------D-D----------------
--------------------------------------Y-------DD-L----------
-----------------------------L----E--S-IV-----Y-P----C----K-
------KK---P-----A-------N-SS----KKDGHSKIYTAQGPRDRRVRLSIDIAR
KFFELQNLLGFDKASKTLDWLFTKSKVAIRELVEE-----TK------------H-----
----------S------S--S---S------T----------G--------T-I-S----
-Q-CE---S-------------------------------A------FL-----------
--------------------------------------------------------DY--
-D------D-----------------E-------D--E-----GK---------------
--K--------K------E----------------------------F----V-------
--N-G----K-------L---------K--K-------L----------T---Q------
---------K---N----KPG-----N------G----N-----H-V------D------
VA--REMS-RAEARSRARER----TKEK
>LaCYC2c2
------------------M----F-----------SS---N----------P--------
------------------------------------------------------------
---------------F------------P---SSNPF------F--D-H-NI-I---N--
----------------------G---------------D------Y--------------
-----F---I--------------H----H-------------E--QQH-----------
-S--------------S---Y-N-----P---------V---------------------
----A---------------D-----C--F-L-N--------S--Y--KS-------T--
--------------VP-P--------------S----------------S--P-------
-P----P--L--LP-----------V-T--------------------------------
-----------------E-N--------------------SQD-LI---C----------
----------------Q-------------------------------------------
--------------------------------Q---------------Q-----------
-------------Y--------------S------------D-D----------------
--------------------------------------Y-------DD-L----------
-----------------------------L----E--S-IV-----Y-P----C----K-
------KK---P-----V-------N--S----KKDGHSKIHTAQGPRDRRVRLSIDIAR
KFFELQNLLGFDKASKTLDWLFSKSKVAIRELVEE-----TK------------H-----
----------S------S--S---S------T----------G--------T-I-S----
-Q-CE---S-------------------------------A------FL-----------
--------------------------------------------------------D---
-D------D-----------------E-------D--E-----GK---------------
--K--------K------E----------------------------F----V-------
--N-G----R-------L---------K--K-------L----------T---Q------
---------K---N----KPG-----N------G----N-----H-V----H-D------
VA--REQS-RADARSRARER----TKEK
>TmCYC2c
------------------M----F-----------SS---N----------P---S----
-QE--I---------------------P-----YSS-----V-H-------V--P---P-
-----------P---F------------S---S---F------F--D-H-D--I---N--
----------------------G---------------D------Y--------------
-----F---I--------------H----Q-------------E----H-----------
-G--------------S--TN-N-----P---------VN---------V----------
-P--A---------------D-----C--F-L-N--------S--Y--ES-------T--
------------------------------------------------------------
-P----Y--PPPL-----------------------------------------------
-----------------S-N--------------------SQD-LI---C----------
----------------Q----------I-------NR-----------------------
--------EG------------C------L--L---------------Q-----------
-------------Y--------------G------------D-D----------------
--------------------------------------Y-------DD-L----------
-----------------------------L----E--S-IV-----Y-P----C----K-
------KK---P-----V-------N--S----KKDGHSKIYTAQGPRDRRVRLSIDIAR
KFFELQNMLGFDKASKTLDWLFTKSKVAIKELVAE-----TK------------P-----
SCG-------S------S--S---S------N----------G------------P----
-Q-CE---L-------------------------------V------FL-----------
--------------------------------------------------------D---
-D------D-----------------E-------D--Q----------------------
--K--------K------E-----------D---Q---FK-------F----I-------
--N-G----K-------T---------K--K-------T-------T--T---Q------
---------K---H----K-------S------G----N-----H-V------D------
LA--REKS-RAEARARARER----TKEK
>LsCYC2c
------------------M----F-----------SS---N----------L---S----
-QK--I---------------------P-----SSS-------H-------V--S---P-
-----------T---F------------S---S---F------F--E-K--------V--
----------------------G---------------F------Y--------------
-----F---S--------------H----H-------------E----N-----------
-N--------------S-----N-----P---------F----------V----------
-S--P-------------------------------------------------------
---------------P-P--------------S----------------S--P-------
-P----P------E-----------V-T--------------------------------
-----------------A-N--------------------TQD-LT---C----------
----------------Q----------Q-------VQ-----------------------
--------EG------------S------V--L---------------Q-----------
-------------Y--------------S------------D-D----------------
--------------------------------------Y-------DD-L----------
-----------------------------L----E--S-IV-----Y-P----C----K-
------KK---T-----V-------N--S----KKDGHSKINTAQGPRDRRVRLSIDIAR
KFFELQNMLGFDKASKTLDWLFTKSKVAIKELVKE-----TK------------H-----
----------S------S--S---S------T----------V--------S-T-G----
-Q-CE---L-------------------------------A------FL-----------
--------------------------------------------------------D---
-D------D-----------------E-------G--E----------------------
--N--------K------------------S---E---FR-------F----V-------
--N-G----K-------M---------K--K-------I----------T---Q------
---------K---Q----K-------S------G----H-----R-V------D------
VA--REQS-RAEARARARER----TKEK
>CcoCYC2c
------------------M----F-----------SS---N----------P---S----
-TQ--I---------------------P-----SPI-------H-------A--S---R-
-----------P---L------------I---S---F------I--D-------------
------------------------------------------------------------
------------------------D----H-------------E----D-----------
-N--------------S-----N-----P---------F----------VL---------
-S--G---------------D-----G--F-F-H--------------------------
----------------------------------------------------P-------
-V----L------P-----------V-T----------D-------Y-------------
----------I-A----S-N--------------------TKD-CF---F----------
----------------Q----------K-------QL-----H-----------------
------D-KG------------F------G--V--------------HE-----------
-------------S--------------C------------D-D----------------
--------------------------------------Y-------DD-L----------
-----------------------------L----E--S-VV-----Y-S----S----N-
------KK---T-----L-------I--T----KTDGHSKIFTAQGHRDRRVRLSIEISK
KFFFLQDLLGYARASDTIDWLFAKSKKSIKELVEE-----KK------------L-----
----------S------S--S---T------T----------V--------R-T-G----
-E-GE---L-------------------------------V------FYG----------
-------------------T---------I----Y-----G-----G----S----D---
-D----------------------------------------------------------
------------------------------------------------------------
---------R-------S---------K--K-------M----------I---Q------
---------K---T----K-------Y------R----C-----H-V------N------
LA--KDQL-RTEARARARER----TKEK
>GhCYC2c
------------------M----F-----------SS---N----------P---F----
-PQ--I---------------------P-----NSI-------H-------V--SP--H-
-----------P---S------------S---S---F------F--N-H-E--E---N--
----------------------G---------------I------Y--------------
-----L---N--------------H----H-------------G----H-----------
-N--------------S-----N-----L---------F----------V----------
-S--G---------------D-----C--F-F-H--------A--Y--NS-------I--
--------------AP-P--------------A----------------S--P-------
-P----P------L-----------L-T----------N-------Y-------------
----------M-A----T-N--------------------TQD-LF---R----------
----------------Q----------Q-------QQ-----L-----------------
------S-EG------------S------G--F---------------H-----------
-------------S--------------C------------D-N----------------
--------------------------------------H-------ND-L----------
-----------------------------L----E--S-VI-----Y-P----S----K-
------KK---R-----E-------T--S----KKDGHSKIYTAQGPRDRRVRLSIEIAQ
KFFVLQDLLGFDKASKTLDWLFTKPKTAIKELVEE-----TK------------Q-----
----------C------S--Y---S------T----------V--------S-T-D----
-Q-CE---V-------------------------------V------FQE----------
-------------------T---------F----K-----G-----R----S----Y---
-E------D-----------------K-------C--Q----------------------
--K-------KK------------------S---P---LM-------C----V-------
--E-G----K-------R---------K--K-------M----------A---Q------
---------K---Y----K-------S------G----Y-----H-V------N------
HA--RDLS-RAEARARARER----TKEK
>LdCYC2c
------------------------------------------------------------
--Q--I---------------------L-------I-------H-------P--SP--L-
-----------P---V------------S---S---L-----------------------
------------------------------------------------------------
------------------------------------------------------------
-K--------------R-----V-----V---------F----------I----------
-S-----------------------------I-T--------T--N--TT-------ITL
LSPVMIFSCLQQYCST-P--------------F----------------S--T-------
-T----P------------------V-T----------D-------Y-------------
----------V-T----T-S--------------------TQD-LV---R-------RRR
RQPQQ-----------Q----------Q-------QQ-----L-----------------
------S-EG------------S------E--L---------------Q-----------
-------------Y--------------C------------D-D----------------
--------------------------------------H-------ND-L----------
-----------------------------L----E--S-VI-----Y-P----S----K-
------KK---M-----V-------T--S----KKDGHSKIYTAQGPRDRRVRLSIEIAQ
KFFVLQDLLGFDKASKTLDWLFTKSKTAIKELVEE-----TK------------Q-----
----------C------S--S---S------T----------V--------S-T-H----
-R-CE---V-------------------------------A------FLE----------
-------------------T---------I----K-----G-----G----S----D---
-E------D-----------------K-------E--Q----------------------
--K-------KK------------------S---A---LK-------C----L-------
--H-G----K-------R---------K--K-------M----------T---Q------
---------K---Y----K-------S------G----F-----H-V------N------
LA--GDQS-RAEARARARER----TKEK
>CoCYC2d
------------------M----F-----------SS---N----------P---F----
-QQ--L---------------------P-----STT-------Y----P--V--L---P-
-----------P---T------------D---Y---I------L--G-Y-E--K---D--
----------------------G---------------F------H--------------
-----L---D--------------H----N------------------------------
----------------------N-----H---------F----------V----------
-N--G--------------------------------------------G-------L--
--------------APLP--------------A---------------------------
-------------------------V-T----------D-------Y-------------
-------------------------------------------------A----------
----------------Q----------Q-------QH-----L-----------------
------S-LA-----------SL------G--L---------------R-----------
-------------N--------------C------------D-D----------CR----
--------------------------------------N-------PY-D----------
-----------------------------D----Q--S-VF-------------------
-----------E-------------K--N---MRKDGQGKIHTDQGPRHRRVRLSIDIAK
KFFHLQDLLGYDKASKTIDWLLSKSKSAIKELVED-----LK------------H-----
----------T------S--F---S------G----------A------------D----
-Q-RE---R-------------------------------T------FQE----------
-------------------T---------I----R-----R----SG----S----D---
-V--E---D-----------------R-------G--E----------------------
--N---------------------------------------------------------
--E-G----K-------K---------K--K-------S----------T---R------
---------K---Y----K-------S------G----A-----D-V------N------
------QS-RAEARARARER----TKHK
>AacCYC2d
------------------------------------------------------------
--QQ-V---------------------P-----SSI-------Y-------V--F---Q-
-----------P---S------------S-------F------F--D-L-E--K---D--
----------------------G---------------V------Y--------------
-----V---N--------------H----Q------------------------------
----------------------N-----H-N---S-Q-F----------D----------
-T--G---------------D-----C--F-H-Y--------------------------
--------------AP-P--------------P---------V-----------------
-------------------------V-N----------G-------NI--------M---
-----D-------------------------------------------R----------
----------------P----------Q--------Q-----V-----------------
------C-KE-----------S-------E--F---------------Q-----------
-------------Y--------------C------------D-D----------------
--------------------------------------N-------SQ-L----------
-----------------------------L----E--S-VI-----Y-P----S----K-
------KK---T-------------V--N---SKKDGHSKIHTAQGPRDRRVRLSIDVAR
KFFCLQDLLGFDKASKTLDWLFAKSKTAIKDLVEE-----MK------------H-----
----------C------S--S---S------S----------A----------T-D----
-Q-CE---M-------------------------------V------FQE----------
-------------------T---------I----S-----K-----G----S----D---
-K--E---D-----------------K-------Y--Q----------------------
--R-------KK------------------S---A---AT-------F----F-------
--D-A----K-------R---------K--K-------M----------T---R------
---------K---Y----K-------S------G----A-----D-V------N------
------QS-RAEARARARER----TKEK
>GcCYC2d
------------------M----F-----------SS---N----------P---F----
-HQQ-I---------------------P-----SSI-------H-------V--F---Q-
-----------P---S------------S-------F------F--D-H-E--K---D--
----------------------G---------------V------Y--------------
-----V---N--------------H----Q------------------------------
----------------------N-----H-N---N-Q-V----------D----------
-T--G---------------D-----C--Y-Y-Y--------------------------
--------------AP-P--------------P---------V-----------------
-------------------------V-N----------S-------NI--------M---
-----D-------------------------------------------R----------
----------------Q----------Q--------Q-----V-----------------
------C-KE-----------S-------E--F---------------L-----------
-------------Y--------------C------------D-D----------------
--------------------------------------N-------NQ-L----------
-----------------------------L----E--S-VI-----Y-H----T----K-
------KK---M-------------V--N---SKKDGHSKIHTAQGPRDRRVRLSIDVAR
KFFCLQDLLGFDKESKTLDWLFAKSKTAIKDLVEE-----MK------------H-----
----------C------S--S---S------S----------A----------T-D----
-Q-CE---M-------------------------------V------FQE----------
-------------------T---------I----R-----K-----G----S----D---
-E--E---D-----------------E-------H--Q----------------------
--R-------KK------------------S---A---TK-------F----F-------
--E-A----K-------R---------K--K-------M----------M---R------
---------K---Y----K-------S------G----V-----D-V------N------
------QS-RAEARARARER----TKEK
>ClCYC2d
------------------M----F-----------SS---N----------P---F----
-HQQ-V---------------------P-----SSI-------H-------V--F---Q-
-----------P---S------------S-------F------F--D-L-E--K---D--
----------------------G---------------V------Y--------------
-----V---N--------------H----Q------------------------------
----------------------N-----C-N---S-Q-F----------N----------
-T--G---------------D-----C--F-Y-Y--------------------------
--------------AP-P--------------P---------V-----------------
-------------------------V-N----------S-------NI--------L---
-----D-------------------------------------------R----------
----------------Q----------Q--------Q-----A-----------------
------C-KE-----------S-------E--F---------------E-----------
-------------Y--------------C------------D-D----------------
--------------------------------------N-------SQ-L----------
-----------------------------L----E--S-VI-----Y-H----N----K-
------KK---M-------------V--N---NKKDGHSKIHTAQGPRDRRVRLSIDVAR
KFFCLQDLLGFDKASKTLDWLFSKSKTAIKDLVEE-----MK------------H-----
----------C------S--S---S------S----------A----------T-D----
-R-CE---M-------------------------------V------FQE----------
-------------------T---------I----R-----N-----G----S----D---
-E--E---D-----------------K-------H--Q----------------------
--R-------KR------------------S---A---TK-------L----F-------
--D-A----K-------P---------K--K-------M----------M---R------
---------K---Y----K-------S------G----V-----D-V------N------
------QS-RAEARARARER----TKEN
>BpuCYC2d
-MDSAKPLDQGEEVF---I----F--KVASIALLESM---D----------P---F----
-HQ--L---------------------P-----SSI-------H-------V--F---P-
-----------P---S------------S---S---F------F--D-L-E--K---D--
----------------------G---------------V------Y--------------
-----F---N--------------H----H------------------------------
----------------------N-----P-N---N-Q-F----------V----------
-T--G---------------D-----C--F-F-H--------A--Y--NN-------L--
--------------AP-P--------------P---------V-----------------
-------------------------V-T----------D-------NI--------M---
-----V-------------------------------------------R----------
----------------Q----------H--------Q-----L-----------------
------G-KG-----------S-------G--L---------------Q-----------
-------------Y--------------C------------D-D----------------
--------------------------------------N-------NH-L----------
-----------------------------L----E--S-VI-----Y-P----S----R-
------KK---V-------------A--N---TKKDGHSKINTAQGPRDRRVRLSIEVAQ
KFFYLQDLLGFDKASKTLDWLFTKSQTAIKELVEE-----MK------------H-----
----------C------S--S---S------S----------A----------T-D----
-Q-CE---V-------------------------------V------FQE----------
-------------------T---------I----K-----R-----G----T----D---
-E--E---D-----------------K-------G--Q----------------------
--K-------KK------------------S---A---PK-------Y----V-------
--E-G----K-------R---------K--K-------M----------T---R------
---------K---Y----K-------S------G----V-----D-V------N------
------QS-RAEARARARER----TKEK
>MdCYC2d
--------------H---S----F--------LHPSM---S-------------------
------------------------------------------------------F---P-
-----------P---S------------S---S---F------F--D-L-E--K---D--
----------------------G---------------V------Y--------------
-----F---N--------------H----H------------------------------
----------------------D-----H-N---Y-Q-F----------V----------
-T--G---------------D-----S--F-F-H--------A--Y--NS-------V--
--------------AP-P--------------P---------V-----------------
-------------------------V-T----------D-------NITTDKQDLVM---
-----Q-------------------------------------------Q----------
----------------Q----------Q--------Q-----L-----------------
------S-EG-----------S-------V--L---------------Q-----------
-------------Y--------------C------------D-D----------------
--------------------------------------N-------NH-L----------
-----------------------------L----E--S-VV-----Y-P----S----R-
------KK---T-------------A--N---TKKDGHSKIHTAQGLRDRRVRLSIEVAR
KFFYLQDLLGFYKASKTLDWLFTKSETGIRELIEE-----MK------------H-----
----------Y------S--S---S------S----------TV---------T-D----
-Q-RE---V-------------------------------V------FQE----------
-------------------T---------I----K-----G-----G----S----D---
-E--E---D-----------------K-------G--Q----------------------
--K-------KK------------------S---A---PK-------C----V-------
--E-G----K-------R---------K--K-------L----------T---R------
---------K---Y----K-------P------E----V-----D-V------N------
------QS-RAKARARARER----TKEK
>OeCYC2d
------------------M----F-----------SS---N----------P---F----
-QQ--L---------------------P-----STI-------H-------V--Y---P-
-----------P---S------------G---S---L------F--D-L-E--K---D--
----------------------G---------------V------H--------------
-----------------------------L------------------------------
----------------------N-----Q-N---N-H-F----------V----------
-T--G---------------D-----C--F-Y-H--------A--P---L----------
--------------------------------P---------V-----------------
-------------------------V-T----------D-------HM--------V---
-----R------------------------------------------------------
------------------------------------------------------------
------------------------------------------------H-----------
-------------Y--------------C------------D-Y----------------
--------------------------------------N-------NN-L----------
-----------------------------L----E--S-VT-----Y-P----S----K-
------KK---M-------------T--N---LKKDGHSKIHTAQGPRDRRVRLSIEVAR
KFFYLQDLLGFDKASKTLDWLFTKSKTAIKELVEE-----MK------------H-----
----------S------S--S---S------G----------A----------T-D----
-Q-CE-----------------------------------V------FQE----------
-------------------T---------I----M-----R-----I----S----N---
-E--K---D-----------------K-------G--E----------------------
--K-------KK------------------S---V---PN-------V----L-------
--E-G----K-------R---------K--K-------T----------A---R------
---------K---Y----K-------S------G----V-----D-V------N------
------QS-RVEARARARER----TKEK
>AiCYC2d
------------------M----F-----------SS---N----------P---F----
-QQ--F---------------------P-----SSI-------H-------V--F---P-
-----------S---S------------S---S---F------F--D-L-E--K---D--
----------------------G---------------V------H--------------
-----F---N--------------HPNPNL------------------------------
----------------------S-----H-N---S-H-F----------V----------
-T--G---------------D-----R--F-F-H--------A--Y--NSLPPS------
--------------------------------P---------V-----------------
-------------------------I-T----------D-------NT--------V---
-----V-------------------------------------------M----------
----------------Q----------Q-------EM-----L-----------------
------S-KR-----------S-------A--F---------------Q-----------
-------------Y--------------Y------------D-D----------------
--------------------------------------N-------SN-L----------
-----------------------------L----E--S-VI-----Y-P----S----K-
------KK---M-------------S--N---MKKDGHSKIHTAQGPRDRRVRLSIEVAR
KFFYLQDLLGFDKASKTLDWLFTKSRTAIRELVEE-----MK------------Q-----
----------C------S--S---S------G----------A----------T-D----
-Q-CE---V-------------------------------V------FQE----------
-------------------T---------I----K-----R-----G----S----D---
-E--E---D-----------------K-------E--E----------------------
--K-------KK------------------P---S---LK-------Y----V-------
--D-A----R-------K---------K--K-------A----------T---R------
---------K---Y----K-------S------G----L-----D-V------N------
------QS-RAEARARARER----TKEK
>EbCYC2d
------------------M----F-----------SS---N----------P---F----
-QQ--L---------------------P-----SSI-------H-------V--F---P-
-----------S---S------------S---S---F------F--D-L-E--K---D--
----------------------G---------------V------H--------------
-----F---N--------------HPNPNL------------------------------
----------------------N-----H-N---STH-F----------V----------
-T--G---------------D-----C--F-F-H--------A--P--NC----------
--------------------------------P---------V-----------------
-------------------------V-T----------D-------NT--------V---
-----IN------------------------------------------R----------
----------------Q----------Q-------EM-----L-----------------
------S-KR-----------S-------A--F---------------Q-----------
-------------Y--------------S------------D-D----------------
--------------------------------------N-------IT-F----------
-----------------------------L----E--P-EI-----S-PA---S----K-
------KK---M-------------P--N---MKKDGHSKIHTAQGPRDRRVRLSIEVAR
KFFYLQDLLGFDKASKTLDWLFNKSRTAIRVLVEE-----MK------------Q-----
----------C------S--S---S------G----------A----------T-D----
-Q-CE---V-------------------------------V------FQE----------
-------------------T---------I----K-----R-----G----L----D---
-D--D---E-----------------E-------E--E----------------------
--K-------KT-----------------SS---S---LK-------Y----V-------
--D-V----R-------K---------K--K-------A----------M---R------
---------K---Y----K-------S------G----L-----D-V------N------
------QS-RAAARARARER----TKEK
>SoCYC2d
------------------M----F-----------SS---N----------P---F----
-QH--I---------------------P-----SSI-------H-------V--Y-----
-----------P---S------------S---S---F------F--D-L-E--K---D--
----------------------G---------------V------S--------------
-----F---N--------------H-----------------------------------
----------------------------H-N-DIN-Q-F----------V----------
-S--G---------------D-----C--I-F-D--------A--Y--GS-------L--
--------------VR-P--------------P---------V-----------------
-------------------------I-A----------D-------NI--------M---
-----V-------------------------------------------R----------
----------------Q----------Q-------DL-----------------------
------T-KE-----------S-------G--F---------------H-----------
-------------Y--------------C------------D-D----------------
--------------------------------------K-------SN-L----------
-----------------------------L----E--S-VI-----Y-S----S----K-
------KK---M-------------T--N---MKKDGHSKIHTAQGPRDRRVRLSIEVAR
KFFSLQDLLGFDKASKTLDWLFTKSKTSIKELVEE-----MK------------H-----
----------G------S--S---S------G----------A----------T-D----
-H-CE---V-------------------------------V------FQE----------
-------------------T---------I----R-----S-----E----S----D---
-E--E---N-----------------K-------A--Q----------------------
--K-------KK------------------S---V---PK-------Y----V-------
--E-G----K-------E---------R--K-------M----------S---R------
---------K---Y----K-------L------G----V-----D-V------N------
------QT-RAEARARARER----TREK
>TrCYC2d
------------------M----F-----------SS---N----------P---F----
-QH--I---------------------P-----SSI-------H-------V--Y-----
-----------P---S------------S---S---F------F--D-L-E--K---D--
----------------------G---------------V------P--------------
-----F---N--------------H-----------------------------------
----------------------------H-N-DIN-Q-F----------V----------
-S--G---------------D-----C--I-F-D--------A--Y--GG-------L--
--------------VH-P--------------P---------V-----------------
-------------------------I-E----------D-------NI--------I---
-----V-------------------------------------------R----------
----------------Q----------Q-------EL-----I-----------------
------T-EE-----------S-------G--F---------------H-----------
-------------Y--------------C------------D-D----------------
--------------------------------------K-------SN-L----------
-----------------------------L----E--S-VI-----Y-S----S----K-
------KK---M-------------T--N---MKKDGHSKIHTAQGPRDRRVRLSIEVAR
KFFSLQDLLGFDKASKTLDWLFTKSKTAIKELVEE-----MK------------Q-----
----------C------S--S---S------G----------A----------T-D----
-H-CE---V-------------------------------V------FQE----------
-------------------T---------I----K-----S-----G----S----D---
-E--E---N-----------------K-------G--Q----------------------
--K-------KK------------------S---T---QK-------Y----D-------
--E-G----K-------K---------R--K-------M----------S---R------
---------K---Y----K-------S------G----V-----D-V------N------
------QS-RAEARARARERARERTREK
>SscCYC2d
------------------M----F-----------SS---N----------P---F----
-NQ--I---------------------P-----SSI-------H-------V--F---S-
-----------P---S------------S---S---F------F--D-H-E--K---D--
----------------------G---------------V------H--------------
-----F---N--------------H-----------------------------------
----------------------------H-N-DIN-Q-F----------V----------
-S--E---------------D-----C--I-F-D--------A--Y--NN-------L--
--------------AP-P--------------P---------V-----------------
-------------------------I-A----------D-------NI--------L---
-----V-------------------------------------------R----------
----------------Q----------Q-------DQ-----L-----------------
------G-KE-----------S-------G--F---------------H-----------
-------------F--------------C------------D-D----------------
--------------------------------------K-------SN-L----------
-----------------------------L----E--S-VI-----Y-S----S----K-
------RK---I-------------A--N---MKKDGHSKIHTAQGPRDRRVRLSIEVAR
KFFSLQDLLGFDKASKTLDWLFTKSKTAIKELVEE-----MK------------H-----
----------C------S--S---S------G----------A----------T-D----
-H-CE---V-------------------------------V------FQE----------
-------------------T---------I----N-----R-----G----S----D---
-E--E---D-----------------K-------G--Q----------------------
--K-------KK------------------S---G---TK-------Y----V-------
--E-G----K-------K---------K--K-------M----------S---R------
---------K---F----K-------Y------G----V-----D-V------N------
------QS-RAEARARARER----TREK
>AcCYC2d
------------------M----F-----------SS---N----------P---V----
-QQ--F---------------------P-----SSI-------H-------G--F---P-
-----------P---S------------N---S---F------F--D-L-E--R---D--
----------------------G---------------I------H--------------
-----F---N--------------H----H------HYHHH-H-----------------
----------------------H-----N-NT--N-Q-F----------V----------
-N--G---------------D-----C--F-F-H--------A--Y--NS-------L--
--------------AP-P--------------P-VITDNLMV------------------
------------------------------------------------------------
-------------------------------------------------R----------
-----------------------------------QQ-----L-----------------
------S-KG-----------S-------G--F---------------H-----------
-------------Y--------------S------------D-D----------------
--------------------------------------N-------SS-L----------
-----------------------------L----E--S-VI-----Y-P----P----K-
------KK---V-------------A--N---MKKDGHSKIHTAQGPRDRRVRMSIEVAR
KFFYLQDLLGFDKASKTLDWLFTKSKTAIKELVEE-----RK------------H-----
----------C------S--S---R------G----------A----------T-D----
-Q-CE---D-------------------------------V------FQE----------
-------------------N---------R----E-----R-----R----S----D---
-E--E---D-----------------K-------G--L----------------------
----------RK------------------L---A---PK-------C----V-------
--D-G----K-------N---------R-------------------------R------
---------K---Y----R-------S------V----V-----D-V------N------
------HS-RAEARARARER----TKEK
>TpCYC2d
------------------M----F-----------PS---N----------L---V----
-QQ--F---------------------P-----SSI-------H-------V--F---P-
-----------P---S--T---------T---S---F------F--D-L-E--K---D--
----------------------G---------------I------H--------------
-----F---N--------------H----H------HYHHH-H-----------------
----------------------H-----H-N---N-Q-F----------L----------
-N--G---------------D-----C--F-L-H--------A--Y--NA-------L--
--------------AP-P--------------P-VVTDNIMV------------------
------------------------------------------------------------
-------------------------------------------------R----------
----------------Q----------P-------QQ-----V-----------------
------S-KG-----------S-------G--F---------------H-----------
-------------Y--------------S------------D-D----------------
--------------------------------------N-------SS-L----------
-----------------------------L----E--S-VI-----Y-P----S----N-
------KK---L-------------S--N---IKKDGHSKIHTAQGPRDRRVRMSIDVAR
KFFYPQDLLGFDKASRTLDWLFTKSKTAIMELVEET----RR------------G-----
----------C----TSS--T---R------A----------T----------T-D----
-Q-YE---L-------------------------------V------FQE----------
-------------------N---------V----K-----R---S-R----S----D---
-E--D---D-----------------K-------G--Q----------------------
----------KK------------------P---G---SK-------C----F-------
--E-G----K-------K---------K-------------------------R------
---------K---Y----R-------S------V----V-----D-V------N------
------HS-RTEARARARER----TKEK
>GpaCYC2d
------------------M----F-----------SS---N----------P---F----
-QQ--L---------------------P-----SSI-------H-------V--F---P-
-----------P---S------------S---S---F------F--E-P-E--K---D--
----------------------G---------------F------H--------------
-----F---N--------------H----H------HYHHH-H-----------------
----------------------H-----H-N---N-Q-F----------G----------
-N--G---------------D-----C--F-F-H--------A--Y--NS-------L--
--------------AP-P--------------P-VITDNIMV------------------
------------------------------------------------------------
-------------------------------------------------R----------
----------------Q----------H-------Q------------------------
------------------------------------------------------------
-------------Y--------------S------------D-D----------------
--------------------------------------N-------SS-L----------
-----------------------------L----E--S-VI-----Y-P----C----K-
------KK---M-------------S--N---MKKDGHSKIHTAQGPRDRRVRMSIEVAR
KFFYLQDLLGFDKASKTLDWLFTKSKTAIKEVVEA-----GK------------H-----
----------R------S--S---Q------G----------A----------T-D----
-Q-YE---V-------------------------------V------FQE----------
-------------------T---------L----K-----R-----R----S----D---
-E--E---D-----------------K-------G--Q----------------------
----------KK------------------S---A---LK-------C----V-------
--D-G----K-------K---------K-------------------------R------
---------K---H----R-------S------V----V-----D-V------N------
------QS-RAEARARARER----TKEK
>HaCYC2d
------------------M----F-----------PS---N----------L---V----
-QP--H---------------------P-----SSI-------H-------V--F---P-
-----------S---S------------S---S---L------F--D-L-E--K---D--
----------------------G---------------V------H--------------
-----F------------------H----H------HYHHH-------------------
----------------------------H-N---N-Q-F----------I----------
-N--G---------------D-----C--F-F-H--------G--Y--NT----------
---------------A-P--------------P---------------------------
------------------------------------------------------------
-------------------------------------------------P----------
----------------V----------L-------TD-----N-----------------
------I-KG-----------S-------G--F---------------H-----------
-------------Y--------------S------------D-D----------------
--------------------------------------H-------NS-L----------
-----------------------------L----E--A-VI-----Y-P----S----K-
------KK---V-------------A--N---MKKDGHSKIHTAQGPRDRRVRMSIDVAR
KFFYLQDLLGFDKASKTLDWLFTKSKIAIKELVEE-----MK------------H-----
----------C------S--S---P------G----------A----------T-D----
-Q-CE---D-------------------------------V------FQE----------
-------------------T---------L----K-----------R----S----G---
-E--E--LD-----------------K-------G--E----------------------
--K-------KK------------------S---A---PK-------F----V-------
--D-A----K-------K---------K-------------------------R------
---------K---Y----R-------S------V----V-----D-V------N------
------QS-RAEARARARER----TKEK
>BpCYC2d
------------------M----F-----------SS---N----------P---F----
-QQ--L---------------------P-----SSI-------H-------V--F---P-
-----------P---S------------T---S---F------F--D-L-E--K---D--
----------------------G---------------V------H--------------
-----F---N--------------H----H------HYHHHLH-----------------
----------------------H-----H-N---N-Q-C----------V----------
-N--G---------------E-----C--F-Y-H--------A--Y--NT-------L--
--------------AP-P--------------P---------------------------
------------------------------------------------------------
-------------------------------------------------Q-----QL---
----------------Q----------H-------QQ-----P-----------------
------C-----------------------------------------H-----------
-------------Y--------------S------------D-D----------------
--------------------------------------N-------SN-L----------
-----------------------------L----E--S-VI-----Y-P----S----K-
------KK---V-------------P--N---TKKDGHSKIHTAQGPRDRRVRMSIDVAR
KFFYLQDLLGFDKASKTLDWLFTKSKTAIKELVEE-----MK------------H-----
----------C------S--S---P------G----------A----------T-D----
-N-CE---V-------------------------------V------FQE----------
-------------------T---------L----K-----T-----R----S----D---
-E--E---D-----------------K-------G--Q----------------------
--K-------KK------------------P---A---PK-------Y----V-------
--D-G----K-------K---------K-------------------------R------
---------K---Y----R-------S------V----V-----D-V------N------
------HS-RAEARARARER----TKEK
>CbiCYC2d
------------------M----F-----------SS---N----------P---F----
-QQ--L---------------------P-----SSI-------H-------V--F---H-
-----------P---S------------T---S---F------F--D-L-E--K---D--
----------------------G---------------V------H--------------
-----F---N--------------H----H------HYHHHHH-----------------
----------------------H-----H-N---N-Q-F----------V----------
-N--G---------------D-----C--F-H-H--------A--Y--NS-------L--
--------------PP-P--------------P---------------------------
------------------------------------------------------------
-------------------------------------------------P----------
----------------Q----------H-------QQ-----S-----------------
------Y-KG-----------S-------G--L---------------H-----------
-------------Y--------------S------------D-E----------------
--------------------------------------N-------SS-L----------
-----------------------------L----E--S-VI-----Y-P----S----K-
------KK---V-------------P--N---MKKDGHSKIHTAQGPRDRRVRMSIDVAR
KFFYLQDLLGFDKASKTLDWLFTKSKTAIKELVEE-----MK------------H-----
----------C------S--S---P------G----------A----------T-D----
-K-CE---V-------------------------------V------FQE----------
-------------------T---------L----K-----S-----R----S----D---
-E--------------------------------G--Q----------------------
--K-------KK------------------P---T---PK-------Y----V-------
--E-G----K-------K---------K-------------------------R------
---------K---Y----R-------S------I----V-----D-V------N------
------QS-RAEARARARER----AKEK
>GpuCYC2d
------------------M----F-----------SS---N----------P--------
------------------------------------------------------------
------------------------------------F------I--D-H-E--K---D--
----------------------G---------------V------H--------------
-----F---N--------------H----H------HHHHHHH-----------------
----------------------H-----H-S---N-Q-F----------A----------
-N--G---------------D-----S--C-F-H--------A--Y--NT-------C--
--------------IS-P--------------P---------------------------
------------------------------------------------------------
-------------------------------------------------T----------
----------------L----------I-------PE-----N-----------------
-GTGNTN-KA-----------S-------S--F---------------N-----------
-------------L--------------S------------D-G----------------
--------------------------------------N-------SY-L----------
-----------------------------L----D--S-VI-----Y-P----S----K-
------KK---M-------------T--N---IKKDGHSKIHTAQGPRDRRVRMSIEVAR
KFFYLQDLLGFDKASKTLDWLFTKSKTAIKELVEE-----MK------------Q-----
----------C------S--S---P------G----------V----------T-D----
-Q-CE---V-------------------------------V------FHE----------
-------------------T---------L----N-----R-----R----L----D---
-D--E---Q-----------------K-------G--Q----------------------
--D-------KK------------------L---G---QK-------F----V-------
--D-A----K-------K---------K-------------------------R------
---------K---Y----R-------S------E----F-----D-V------N------
------QS-RAEARARARER----TKEK
>AhCYC2d
------------------M----F-----------SS---N----------P---F----
-PQ--L---------------------P-----SSF-------H-------V--F---P-
-----------P---Q------------N---S---F------F--E-L-E--K---D--
----------------------G---------------V------F--------------
-----F---N--------------H----H------------------------------
----------------------K-----H-N---N-Q-F----------V----------
-S--G---------------D-----C--F-L-H--------A--Y--NN-------L--
--------------AP-P--------------P---------------------------
-------------------------I-T----------D-------NI--------TPCK
QDFVRE-------------------------------------------Q----------
------------------------------------------------------------
------------------------------------------------Q-----------
-------------Y--------------C------------D-D----------------
--------------------------------------N-------SH-L----------
-----------------------------L----E--S-VI-----Y-S----P----K-
------KK---M-------------T--T---SKKDGHSKIYTAQGPRDRRVRLSIEIAK
KFFVLQDLLGFDKASKTLDWLFSKSKTAIKELVEE-----MK------------H-----
----------C------S--S---S------S----------V----------T-D----
-Q-CE---V-------------------------------V------FQE----------
-------------------T---------M----K-----D-----G----S----D---
-E--E---D-----------------K-------V--Q----------------------
--K-------KK------------------S---V---LM-------C----V-------
--K-G----K-------R---------K--K-------T----------T---R------
---------K---Y----K-------S------G----V-----H-V------N------
------QS-RAEARARARER----TKEK
>GhCYC2d
------------------M----F-----------SS---N----------P---F----
-PQ--L---------------------P-----PSI-------H-------V--F---P-
-----------P---Q------------N---S---F------F--E-L-E--K---D--
----------------------G---------------D------Y--------------
-----L---N--------------N----H------------------------------
----------------------D-----H-N---N-Q-F----------V----------
-S--G---------------D-----C--F-F-N--------A--Y--NN-------I--
--------------AP-P--------------P---------------------------
-------------------------V-T----------D-------NI--------T---
-----E-------------------------------------------H----------
----------------Q----------N-------QQ-----L-----------------
------S-KG-----------S-------G--L---------------Q-----------
-------------Y--------------C------------D-D----------------
--------------------------------------N-------NH-F----------
-----------------------------L----E--S-VA-----Y-S----S----K-
------KK---M-------------G--T---SKKDGHSKIYTAQGPRDRRVRLSIEIAQ
KFFVLQDLLGFDKASKTLDWLFTKSKTAIRELVEE-----MK------------H-----
----------C------S--S---S------S----------V----------T-D----
-Q-CE---V-------------------------------V------FQE----------
-------------------T---------M----K-----E-----G----S----D---
-E--E---D-----------------K-------G--Q----------------------
--Q-------KK------------------S---A---PM-------C----L-------
--D-G----K-------K---------K--K-------T----------T---R------
---------K---Y----K-------S------G----V---------------------
-------S-RAEASARARER----TKEK
>CaCYC2e
------------------M----F-----------SA---N----------P---YS---
-PR--F---------------------T-----SSI-------Y-------C--F---P-
-----------P---P------------N---P---F------F--DD------------
----------------------G---------------V------C--------------
-----F---S--------------H----H------------------------------
----------------------------P---------F----------V----------
-S--G---------------D-----CS-F-L-H--------A--Y--SN-------L--
--------------AP-P--------------P----------PP---------------
-------------------------V-T----------T-------N-------------
-------------------------------------------------Q----------
----------------E----------E-------EFTR---R-----------------
------Q-QE-----------EE------E--E---------------E-----------
-------------D--------------C------------D-D----------------
--------------------------------------Q-------DH-V----------
-----------------------------F----E--S-PV-----S-P----P----T-
------KK---M-------------T--T---QKKDHHSKIYTAKGFRDRRVRLSIEIAR
KFFCLQDLLGFDKASKTLDWLFTKSKTAIKDLVEE-----TK------------H-----
----------C------S--S---S------G----------V----------T-E----
-D-CQ---V-------------------------------V------FSE----------
-------------------T---------I----N-----G-----G----S----D---
-E--D---K-----------------Y-------Q--K----------------------
--K-------KP------------------V---V---VE-------C----V-------
--D-G----K-------R---------K--K-------V----------A---R------
---------K---G----K-------S------G----F-----H-V------N--TARD
------QS-RAEARARARER----TKEK
>DoCYC2e
------------------M----F-----------SA---N----------P---YS---
-PR--L---------------------A--------------------------F---P-
----------------------------------------------DDD-E--T---D--
----------------------G---------------V------F--------------
-----F--IG--------------H----H------------------------------
----------------------------P---------F----------L----------
-S--G---------------D-----CS-F-L-P--------P--P--SP-------L--
--------------PP-P--------------P----------LPPEAL-----------
-------------------------V-T----------A-------I-------------
-------------------------------------------------Q----------
----------------E----------E-------EW-----W-----------------
------P-PE-----------PE------E--E---------------Y-----------
-------------Y--------------D------------D-D----------------
--------------------------------------Q-------DQ-V----------
-----------------------------L----E--A-PF-----S-P----AKNTKT-
------PA---A-------------T--Q---QKKDHHSKICTAKGFRDRRVRLSIDIAR
KFFCLQDLLGFDKASKTLDWLFRKSKSAIKDLVEE-----TK--QL--------H-----
----------C------S--S---S------S---TGV----V----------T-E----
-D-CQ---L-------------------------------V------FSE----------
-------------------T---------I----N-----G-----G----S----D---
-V--D---E-----------------C-------Q--K----------------------
--K-------K-------------------------------------------------
---------------------------K--K-------V----------A---R------
---------K---G----K-------S------G--V-V-----H-V------N--ASRD
------QS-RAEARARARER----TKEK
>SlCYC2e
------------------M----F-----------SS---N----------P---FPP--
-PQ--F---------------------T-----SSI-------H-------V--F---P-
-----------P---P------------N---P---F------F--H-H-E--K---D--
----------------------G---------------V------Y--------------
-----F---T--------------H----H------------------------------
----------------------D-----P---------F----------V----------
-S--G---------------D-----CT-F-L-Q--------G-----------------
------------------------------------------------------------
------------------------------------------------------------
------------------------------------------------------------
------------------------------------------------------------
------------------------------------------------Q-----------
-------------H--------------Y------------E-D----------------
--------------------------------------Q-------DH-G----------
-----------------------------L----E--A-LI-----S-Q----S----T-
------KK---T-------------I--A---QKKDHHSKIYTASGPRDRRVRLSIEIAK
KFFCLQDLLGFDKASKTLDWLFKNSRTAIKELVEE-----AK------------Q-----
----------C------S--S---S------G----------V----------T-D----
-Q-CE---M-------------------------------I------FLE----------
----------------------------------------------G----S----D---
-E--D---E-----------------E-------G--P----------------------
--K-------KK------------------S---L---VE-------F----V-------
--D-G----K-------K---------K--K-------M----------T---R------
---------K---S----K-------S-------------------------------RD
------QL-RVEARARARER----TKEK
>AacCYC2e1
------------------M----F-----------SP---N----------H---F----
-PH--L---------------------I-----SPT-------Q-------D--S---P-
-----------P---S------------N---S---F------L--D-Y-E--Q---D--
----------------------D---------------L------Y--------------
------------------------------------------------------------
-N--------------N-----S-----P---------F----------V----------
-S--A---------------D-----G---------------------------------
------------------------------------------------------------
----------------------------------------------L-------------
-------------------------------------------------V----------
----------------D-------------------------------------------
---------G------------L------G--L---------------D-----------
-------------Q--------------C------------D-E----------------
--------------------------------------C-------NH-D----------
-----------------------------L----G--A-ET-----------------K-
------KK---I-------------S--I----KKDHHSKIYTAQGPRDRRVRLSIEVSR
KFFFLQDLLGFDKASKTLDWLFTKSKIPIDELVKE-----KD------------Q-----
----------S------S--S---S------S----------I----------T-D----
-Q-SE---V-------------------------------V------FPE----------
-------------------I---------L----D-----E-----R----S----D---
-V--Q---G-----------------K-------G--F----------------------
--K-------KK------------------T---G---KR-------M----A-------
--E-G----K-------R---------K--K-------I----------A---Q------
---------T---C----N-------S------G----S-----P-M------N------
------QS-RVEARARARER----TKEK
>ClCYC2e1
------------------M----F-----------SP---N----------H---F----
-PH--L---------------------I-----SPT-------R-------D--S---P-
-----------P---P------------N---S---F------L--D-Y-E--Q---D--
----------------------D---------------L------Y--------------
------------------------------------------------------------
-S--------------K-----N-----P---------F----------V----------
-S--A---------------D-----G---------------------------------
------------------------------------------------------------
----------------------------------------------L-------------
-------------------------------------------------V----------
----------------N-------------------------------------------
---------G------------L------G--L---------------D-----------
-------------Q--------------C------------D-E----------------
--------------------------------------Y-------NH-D----------
-----------------------------L----G--L-HI-----------------K-
------KK---K-------------S--S----KKDHHSKIHTAQGPRDRRVRLSIEVSR
KFFFLQDLLGFDKASKTLDWLFSKSKIPIEELVKE-----KD------------Q-----
----------G------L--S---S------S----------I----------S-D----
-Q-SE---V-------------------------------V------FPE----------
-------------------I---------V----E-----E-----R----S----G---
-V--Q---D-----------------K-------R--V----------------------
--K-------MK------------------P---G---TK-------S----V-------
--E-G----K-------R---------K--K-------I----------T---Q------
---------K---Y----S-------S------G----S-----P-M------N------
------QS-RAEARARARER----TKEK
>GcCYC2e1
------------------M----F-----------SP---N----------H---F----
-RH--P---------------------I-----SPP-------H-------D--S---P-
-----------P---P------------H---S---F------L--D-S-E--Q---G--
----------------------D---------------L------Y--------------
------------------------------------------------------------
-S--------------N-----N-----A---------F----------L----------
-S--A---------------D-----G---------------------------------
------------------------------------------------------------
----------------------------------------------L-------------
-------------------------------------------------V----------
----------------E-------------------------------------------
---------G------------L------G--L---------------D-----------
-------------Q--------------C------------D-E----------------
--------------------------------------E-------NH-D----------
-----------------------------L----C--S-ES-----------------K-
------KK---K-------------S--T----KKDHHSKIHTAQGPRDRRVRLSIEVSR
KFFFLQDLLGFDKASKTLDWLFTKSKIPIEELVKE-----KD------------Q-----
----------S------S--S---S------T----------V----------T-D----
-H-SE---V-------------------------------V------FPE----------
-------------------I---------V----E-----E-----Q----S----D---
-V--L---G-----------------K-------G--V----------------------
--R-------KK------------------P---R---TK-------T----G-------
--E-G----K-------S---------K--K-------V----------S---Q------
---------K---Y----S-------S------G----S-----P-V------N------
------QS-RAEARARARER----TKEK
>AacCYC2e2
------------------M----F-----------ST---N----------P---Y----
-SQ--L---------------------A-----SSI-------H-------V--I---P-
-----------T---Y------------N---S---L------L--E-H-E--N---D--
----------------------D---------------I------Y--------------
-----INY-N--------------H----H-------------H----------------
-S--------------N-----S-----P---------G----------L----------
----A---------------E-----G--S-L-N--------P--F--------------
------------------------------------------------------------
-----------------------------------GEKD-------F-------------
-------------------------------------------------V----------
----------------E-------------------------------------------
---------G------------L------G--F---------------E-----------
-------------Q--------------C------------E-E----------------
--------------------------------------S-------NH-V----------
-----------------------------I----R--S-EV-----------------K-
------KE---K-------------I--S----MKDHHSKVLTAQGPRDRRVRLSIEVSR
KFFFLQDLLGFDKASKTLDWLFTKSKISIDELVER-----NR------------L-----
----------S------S--S---S------T----------V----------A-D----
-Q-SE---V-------------------------------V------FQK----------
-------------------T---------V----K-------------------------
--------D-----------------K-------G--L----------------------
--K-------KK------------------A---A---PK-------S----A-------
--E-D----K-------R---------K--K-------S----------T----------
---------R---Y----N-------S------G----S-----L-L------T------
------QS-RAEARARARER----TKEK
>ClCYC2e2
------------------M----F-----------ST---N----------P---Y----
-SQ--L---------------------A-----SSN-------H-------V--I---P-
-----------T---S------------N---S---L------F--E-H-E--N---D--
------------------------------------------------------------
------NY-N--------------D----Y-------------Q----------------
-S--------------N-----T-----S---------L----------L----------
----A---------------E-----G--C-I-D--------P--F--------------
------------------------------------------------------------
-----------------------------------GEKD-------F-------------
-------------------------------------------------L----------
----------------E-------------------------------------------
---------G------------L------G--F---------------E-----------
-------------Q--------------C------------E-E----------------
--------------------------------------Y-------NH-V----------
-----------------------------L----G--S-EE-----------------K-
------KG---K-------------I--S----KKDHHSKIHTAQGPRDRRVRLSIEVSR
KFFFLQDLLGFDKASKTLDWLFTKSKISIDELVER-----KK------------L-----
----------S------S--S---S------I----------V----------T-D----
-Q-SE---V-------------------------------V------FQE----------
-------------------T---------V----K-----E-----R----S----N---
-E--Q---D-----------------K-------G--L----------------------
--K-------KK------------------A---A---PK-------S----A-------
--E-G----K-------R---------K--K-------L----------T----------
---------R---Y----N-------S------G----S-----L-V------T------
------QS-RAEARARARER----TKEK
>GcCYC2e2
------------------MSVSAF-----------LL---N----------R---S----
-SD--L----FLNMKMMIFTLTTTTTTA-----TPQ-------F-------V--------
------------------------------------------------------------
------------------------------------------------------------
------------------------------------------------------------
------------------------------------------------------------
----A---------------E-----G--S-I-D--------P--F--------------
------------------------------------------------------------
-----------------------------------SEIN-------F-------------
-------------------------------------------------V----------
----------------E-------------------------------------------
---------G------------L------G--F---------------E-----------
-------------Q--------------C------------E-E----------------
--------------------------------------S-------NH-A----------
-----------------------------I----G--S-EV-----------------R-
------QE---K-------------I--S----KKDHHSKIHTAQGPRDRRVRLSIEVSR
KFFFLQDLLGFDKASKTLDWLFTKSKISIDELVNK-----KM------------Q-----
----------S------S--S---S------T----------V----------A-D----
-Q-SE---A-------------------------------V------FQE----------
-------------------T---------V----K-----D-----R----S----K---
-E--Q---E-----------------R-------G--L----------------------
--K-------KK------------------A---A---SK-------S----A-------
--E-G----K-------R---------K--K-------L----------T----------
---------R---Y----N-------S------G----S-----L-L------T------
------QS-RAEARARARER----TKEK
>OeCYC2e
------------------M----F-----------SS---N----------P---F----
-P---------------------------------H-------H-------V--F---P-
-----------P---S------------N---S---F------L--D-Q-E--K---D--
----------------------D---------------L------Y--------------
------------------------------------------------------------
----------------N-----S-----P---------F----------V----------
-S--S---------------D---------------------------------------
------------------------------------------------------------
--------------------------------------S-------V-------------
-------------------------------------------------V----------
----------------E-------------------------------------------
---------G------------L------G--L---------------Q-----------
-------------Q--------QQQQQEC------------D-E----------------
-------------------------------------------------I----------
-----------------------------C----G--F-EM-----------------N-
------KK---K-------------S--S----KKDHHSKIHTAQGPRDRRVRLSIEVAR
KFFYLQDLLGFDKASKTLDWLFHKSKIPIDELVQR-----NK------------Q-----
----------T------S--S---S------A--T-------V----------T-D----
-Q-CE---V-------------------------------V------FSD----------
-------------------E---------L----Q---------------------D---
-N--N---K-----------------K-------G--K----------------------
--K-------RK------------------S---------------------V-------
--E------K-------R---------K--K-------I----------I---R------
---------G---Y----K-------S------G----S-----P-V------V------
------QS-RAEARARARER----TKEK
>CoCYC2e
------------------M----F-----------SS---N----------P---F----
-PP--L---------------------A-----SFS-------H-------V--S---P-
-----------P---S------------N---S---F------L--N-H-E--Y---D--
----------------------D---------------L------Y--------------
---------N--------------H----H-------------Q----------------
-S--------------N-----N-----P---------C----------V----------
-S--GECFPASKQVTTSKH-D---------------------------------------
------------------------------------------------------------
--------------------------------------L-------V-------------
-------------------------------------------------V----------
----------------E-------------------------------------------
---------G------------L------G--L---------------Q-----------
-------------Q--------------C------------D-E----------------
--------------------------------------F-------NH-I----------
-----------------------------L----V--S-EL-----------------K-
------QI---K-------------T--S----KKDHHSKIDTAQGPRDRRVRLSTEVAR
KFFYLQDLLGFDKASKTLDWLFNKSKVPIDELVKQ-----KK------------Q-----
----------T------S--S---S------S--T-------V----------T-D----
-Q-SQ---V-------------------------------V------FSV----------
-------------------E----------------------------------------
-K--D---K-----------------K-------G--Q----------------------
--K-------RK------------------R--------------------VV-------
--E------K-------R---------K--K-------I----------T---R------
---------K---Y----K-------S------G----S-----P-V------N------
------QS-RAEARARARER----TKDK
>AiCYC2e
------------------M----F-----------SS---N----------P---F----
-SQ--L---------------------A-NS--SST-------H-------V--F---P-
-----------P---SI-----------N---S---L------L--D-D-E--K---N--
-------------------GLHN---------------Q------W--------------
---------N-------------------N------------------------------
----------------N-----S-----P---------F----------A-HENDKF---
-S--E---------------Q---------------------------------------
------------------------------------------------------------
--------------------------------------S-------I-------------
-------------------------------------------------V----------
----------------Q-------------------------------------------
---------G------------L------G--L---------------D-----------
-------------E--------------Y--Y---------N------------------
----------------------------------------------NH-L----------
-----------------------------L----E--P-EM-----------------K-
------K----K-------------S--P----KKDHHSKIHTSKGPRDRRVRLSIEVAR
KFFYLQDLLGFDKASKTLDWLFSKSKIPIGELIER-----KR------------Q-----
----------S------A--S---S------S--I-------L----------T-D----
-Q-SE---V-------------------------------V------FLE----------
-------------------S---------L----E---------------------D---
-G--P---D-----------------Q-------G--L----------------------
--K-------KK------------------C--------------------V--------
--DRS----K-------R---------K--K-------I----------T---R------
---------N---Y----K-------S------G----S-----P-A------N------
------QS-RAEARARARER----TREK
>EbCYC2e
------------------M----F-----------ST---N----------P---F----
-SQ--L---------------------S-SS--SST-------H-------V--F---P-
-----------P--PSI-----------N---S---L------F--D-D-E--K---N--
----------------------N---------------Q------YWN------------
---------N-------------------N------------------------------
----------------N-----S-----P---------F----------A-HENDKFNNN
SS--E---------------Q---------------------------------------
------------------------------------------------------------
--------------------------------------S-------L-------------
-------------------------------------------------V----------
----------------Q-------------------------------------------
---------GQ-----------L------G--L---------------E-----------
-------------N--------------Y--Y---------Y------------------
----------------------------------------------ND-L----------
-----------------------------F----G--PLDM-----------------K-
------K----K-------------S--P----KKDHHSKIHTAKGPRDRRVRLSIEVAR
KFFYLQDLLGFDKASKTLDWLFNKSKIPIVELIKK-----KR------------Q-----
----------T-SSA--S--S---S------S--V-------I----------T-D----
-E-SE---V-------------------------------A------FLE----------
-------------------S---------L----E---------------------D---
-E--Q---D-----------------NQG-----G--L----------------------
--K-------KK------------------S--------------------VA-------
--ERS----K-------R---------K--K-------I---------IT---R------
---------NNC-Y----K-------S------G----S-----P-E--VI--N------
------QS-RAEARARARER----TTEK
>GafCYC2e
------------------M----F-----------SS---N----------P---F----
-SQ--L---------------------A-----SST-------H-------V--F---P-
-----------P---S------------Y---S---F------L--D-H-E--K---H--
----------------------D---------------L------Y--------------
---------N-------------------H-------------L----------------
-S--------------N-----S-----P---------F--------QIA-CEN-KF---
-R--Q---------------D---------------------------------------
------------------------------------------------------------
--------------------------------------L-------G-------------
-------------------------------------------------V----------
----------------E-------------------------------------------
---------G------------L------G--L---------------E-----------
-------------Q--------------S--F---------N-E----------------
--------------------------------------H-------NH-V----------
-----------------------------F----G--S-EK-----------------K-
------K----K-------------A--P----KKDHHSKIRTSKGPRDRRVRMSIEVAR
KFFYLQDLLGFDKASKTLDWLFNKSKIPIDELVKR-----KK------------Q-----
----------S------S--S---S------------------------------D----
-Q-SE---V-------------------------------V------FLE----------
-------------------K---------V----K---------------------D---
-G--S---DEVLQDH-----------K-------G--Q----------------------
--K-------RK------------------S--------------------SC-------
--VNG----K-------R---------K--N-------I---------VT---G------
---------S---Y----K-------S------G----S-----P-V------N------
------QS-RAEARARARER----TREK
>SoCYC2e
------------------M----F-----------SS---N----------P---F----
-PH--L---------------------T-----STI-------Q-------V--F---P-
-----------P---S------------T---S---F------L--D-Y-E--K---E--
----------------------D---------------L------D--------------
---------NHH------------H----H-------------R----------------
-S--------------N-----N-----P---------Y----------V----------
-S--G---------------D--------Y-F----------------------------
--------------------------------P---------------------------
-------------------------A-REN-ITS-RKQD-------L-------------
-------------------------------------------------L----------
----------------A-------------------------------------------
---------G------------L------G--F---------------E-----------
-------------Q--------------C------------D-E----------------
--------------------------------------Y-------NH-L----------
-----------------------------L----W--S-EK-----------------K-
------KN---K-------------I--S----KKDHHSKIYTAQGPRDRRVRLSIEVAK
KFFYLQDLLGFDKASKTLDWLFNKSKIPINELVKT-----KK------------K-----
----------T------S--S---S------S----------V----------S-D----
-Q-SE---V-------------------------------V------FGE----------
-------------------N---------F----K-----E-----G----S----D---
-E--Q---D-----------------K-------G--Q----------------------
--K-------KK------------------K--------------------CA-------
--DG-----K-------R---------K--K-------I----------T---R------
---------K---Y----P-------Y------A----S-----P-A------N------
------QS-RAEARARARER----TKEK
>TrCYC2e
------------------M----F-----------SS---N----------P---F----
-PH--L---------------------T-----SPI-------Q-------V--F---P-
-----------P---S------------T---S---F------L--D-H-E--K---E--
----------------------D---------------V------Y--------------
---------NYH------------H----H-------------R----------------
-S--------------N-----N-----P---------F----------V----------
-S--G---------------D--------C-F----------------------------
--------------------------------P---------------------------
-------------------------A-REK-ITS-SKQD-------L-------------
-------------------------------------------------L----------
----------------A-------------------------------------------
---------G------------L------G--L---------------E-----------
-------------Q--------------C------------D-E----------------
--------------------------------------Y-------NH-L----------
-----------------------------L----W--S-EK-----------------K-
------KN---K-------------I--S----KKDHHSKIYTAQGPRDRRVRLSIEVAK
KFFYLQDLLGFDKASKTLDWLFNKSKIPINELVKT-----KK------------K-----
----------T------S--S---S------S----------V----------S-D----
-Q-SE---V-------------------------------V------FGE----------
-------------------T---------S----K-------------------------
-E--Q---D-----------------K-------G--Q----------------------
--K-------KK------------------K--------------------CV-------
--DG-----K-------R---------K--K-------I----------T---R------
---------K---Y----P-------S------A----S-----P-V------N------
------QS-RAEARARARER----TKEK
>SscCYC2e
------------------M----F-----------SS---N----------P---F----
-PH--L---------------------T-----STI-------Q-------V--F---P-
-----------P---S------------T---S---F------L--D-H-E--K---E--
----------------------D---------------V------N--------------
---------N--------------H----H-------------M----------------
-G--------------N-----N-----P---------F----------V----------
-S--G---------------D--------C-F----------------------------
--------------------------------P---------------------------
-------------------------A-R--------------------------------
-------------------------------------------------V----------
----------------E-------------------------------------------
---------G------------L------G--L---------------E-----------
-------------Q--------------C------------D-E----------------
--------------------------------------Y-------NH-L----------
-----------------------------L----W--S-ET-----------------K-
------NI---K-------------I--S----KKDHHSKIHTAQGPRDRRVRLSIEVAK
KFFYLQDLLGFDKASKTLDWLFNKSKIPINELVQT-----KK------------Q-----
----------S------L--S---S------T----------V----------S-D----
-Q-SE---V-------------------------------V------FRE----------
-------------------T---------D----K-----E-----G----S----D---
-E--Q---D-----------------K-------G--E----------------------
--K-------KK------------------K--------------------FV-------
--EG-----K-------R---------K--K-------I----------T---R------
---------K---Y----K-------S------G----P-----P-V------N------
------QS-RVEARARARER----TKEK
>DooCYC2e
------------------M----F-----------SS---N----------P---F----
-PH--L---------------------T-----SSI-------H-------V--F---P-
-----------P---S------------N---S---F------L--D-N-E---------
------------------------------------------------------------
------------------------------------------------------------
----------------N-----N-----P---------F----------V----------
-S--G---------------D--------C-F----------------------------
--------------------------------P---------------------------
-------------------------A-PDK-FTT-SNHA-------L-------------
-------------------------------------------------V----------
----------------Q-------------------------------------------
---------G------------L------G--L---------------A-----------
-------------Q--------------C------------D-V----------------
--------------------------------------Y-------NH-L----------
-----------------------------F----V--S-EE-----------------K-
------KK---K-------------T--S----KRDHHSKIHTAQGPRDRRVRLSIEVAR
KFFYLQDLLGFDKASKTLDWLFNKSKIQIDELVKI-----KK------------Q-----
----------C------S--S---S------S----------V----------T-D----
-Q-SE---V-------------------------------I------FME----------
-------------------S---------V----K-----E-----G----P----D---
-E--QDL-D-----------------K-------V--Q----------------------
--K-------KK---------------------------------------CV-------
--ERI----K-------I---------K--K-------I----------K---R------
---------N---Y----N-------S------G----F-----P-A------T------
------QS-RADARARARER----TRNK
>AcCYC2e
------------------M----F-----------PS---N----------P---F----
-P-----------------------------------------N-------T--L---L-
-LTILSL----P---S------------F---Q---F------LS-E----------D--
----------------------D---------------H------Y--------------
-INHR----S--------------------------------------------------
--------------------------------------T----------N----------
-S--G---------------D--------C-F----------------------------
--------------------------------P---------------------------
-------------------------A-KEN-FTT-SKQD-------L-------------
-------------------------------------------------V----------
----------------E-------------------------------------------
---------G------------L------G--L---------------E-----------
-------------Q--------------C------------D-E----------------
--------------------------------------Y-------GH-L----------
-----------------------------F----W--S-EV-----------------K-
------NK---K-------------T--S----KKDHHSKIHTAQGPRDRRVRLSIEVAK
KFFYLQDLLGVDKASKTLDWLFNKSKISIDELIKR-----KK------------Q-----
----------S------S--S---S------T----------A-----V----T-D----
-Q-SE---V-------------------------------I------FLE----------
-------------------T--------------------------G----S----D---
-E--Q---T-----------------K-------G--R----------------------
--K-------KK---------------------------------------RG-------
--E------E-------K---------KE-D-------Y----------N---S------
---------K---Y----K-------S------G----L--------------N------
------HL-RAEARARARER----TKEK
>BpCYC2e
------------------M----F-----------SS---N----------P---F----
-P-----------------------------------------H-------I--F---P-
-----------P---S------------D---S---L------IS-D-Q-P--K---D--
----------------------D---------------L------Y--------------
-IN------P--------------------------------------------------
--------------------------------------F----------L----------
-S--S---------------E--------C-F----------------------------
--------------------------------Q---------------------------
-------------------------A-K---------HD-------L-------------
-------------------------------------------------V----------
----------------Q-------------------------------------------
---------E------------L------D--L---------------DR----------
-------------Q--------------C------------D-E----------------
--------------------------------------Y-------NH-L----------
-----------------------------F----W--S-EL-----------------K-
------NK---K-------------G--S----KKDHHSKIHTAQGPRDRRVRLSIEVAK
KFFYLQDLLGNDKASKTLDWLFQQSKISIDELIER-----KK------------Q-----
----------S------S--G---S------S----------G----------T-D----
-Q-SE---A-------------------------------F------FME----------
-------------------T--------------------------G----S----D---
-E--H---D-----------------K-------G--K----------------------
--R-------KK---------------------------------------M--------
--------------------------------------I----------T---R------
---------K---Y----K-------S------G----L-----S-V------S------
------QL-RAEARARARER----TKEK
>CbiCYC2e
------------------M----F-----------SS---N----------P---F----
-P-----------------------------------------H-------L--------
---------------T------------S---A---F------L--D-H-E--K---D--
----------------------D---------------L------Y--------------
-IN------N--------------L-----------------------------------
----------------------N-----Q---------F----------L----------
-S--G---------------D--------Y-F----------------------------
--------------------------------P---------------------------
-------------------------A-NDNNITT-SKQD-------L-------------
-------------------------------------------------A----------
----------------Q-------------------------------------------
---------E------------L------G--L---------------KR----------
-------------Q--------------C------------N-E----------------
--------------------------------------Y-------NH-L----------
-----------------------------V----W--S-VVAN---------------N-
------NN---K-------------T--S----KKDHHSKIQTAQGPRDRRVRLSIEVAK
RFFYLQDLLGFDKGSKTLDWLFTKSKISIDELIKR-----KK------------Q-----
----------S------S--S---S------S----------L----------T-D----
-Q-SE---V-------------------------------V------FME----------
-------------------T----------------------------------------
-E--H---D-----------------K-------G--R----------------------
--K-------KK---------------------------------------CD-------
--E-G----E-------R---------KK-M-------I----------T---R------
---------K---H----K-------S------G----F-----T-V------S------
------QL-RAEARARARER----TKEK
>CcoCYC2e
------------------M----F-----------TS---N----------P---I----
-PQ--I---------------------T-----STL-------H-------V--F---P-
-----------P---P------------N---S---F------L--Y-H-E--K---D--
----------------------D---------------P------F--------------
-ID------R--PYQSII------L-----------------------------------
----------------------N-----P---------F----------L----------
-P--F---------------D--------G-F----------------------------
--------------------------------P---------------------------
-------------------------A-REN-FTA-SKNN-------L-------------
-------------------------------------------------V----------
----------------E-------------------------------------------
---------G------------L------G--L---------------K-----------
-------------Q--------------C------------D------------------
------------------------------------------------------------
----------------------------------------------------------K-
------NM---K-------------T--S----TKDHHCKIHTAQGPRDRRVRLSIEVAK
KFFYLQDLLEFDKASKTLDWLFNKSKISIDELIKR-----KK------------Q-----
----------S------S--P---S------S----------V------I---T-D----
-Q-SE---V-------------------------------I------FME----------
-------------------T--------------------------G----P----N---
-E--Q---P-----------------K-------G--R----------------------
--K-------KM---------------------------------------CD-------
--E-G----K-------G---------KK-I-------I----------I---R------
---------K---Y----K-------S------G----L--------------N------
------QL-RAAARARARER----TEEK
>GpaCYC2e1
------------------M----F-----------SS---N----------P---F----
-PQ--L---------------------T-----ST----------------C--F---P-
-----------P---S------------N---S---S------L--D-H-E--K---D--
----------------------D---------------L------Y--------------
-TN------Y--------------P-----------------------------------
----------------------N-----P---------F----------L----------
-P--G---------------D--------C-W----------------------------
------------------------------------------------------------
----------------------------GK-STT-SKHD-------L-------------
-------------------------------------------------V----------
----------------Q-------------------------------------------
---------E------------L------G--F---------------E-----------
-------------H--------------C------------D-D----------------
--------------------------------------Y-------SH-L----------
-----------------------------F----W--S-EV-----------------K-
------NM---K-------------P--S----KKDHHSKIHTAQGPRDRRVRLSIEVAK
RLFYLQDLLGYDKASKTLDWLFNKSKTSIDELIKR-----KK------------Q-----
----------S------S--S---S------T----------V----------T-D----
-Q-SE---V-------------------------------I------FLE----------
-------------------T--------------------------G----P----E---
-E--H---A-----------------K-------A--R----------------------
--K-------KK---------------------------------------CG-------
--E-G----K-------G---------K--T-------L----------T---R------
---------I---H----K-------S------G----Y-----T-A------T------
------RS-RAEARARARER----TKEK
>GpaCYC2e2
------------------M----F-----------SS---N----------P---F----
-Q-------------------------------------------------V--F---P-
-----------P---S------------N---P---F------Q--D-N-Q--K---D--
----------------------D---------------L------Y--------------
-IN---------------------------------------------------------
----------------------------P---------Y----------L----------
-S--R---------------D--------C-F----------------------------
------------------------------------------------------------
-----------------------------------PAKD-------L-------------
-------------------------------------------------V----------
----------------H-------------------------------------------
------------------------------------------------E-----------
-------------Q--------------C------------D-D----------------
--------------------------------------Y-------NH-V----------
-----------------------------F----W--S-EV-----------------K-
------NQ---K-------------P--S----KKDHHSKIHTAQGPRDRRVRLSIEVAK
KFFYLQDLLEVDKPSKTLNWLFNNSKIAIDELIKR-----KK------------Q-----
----------G------S--S---S------T----------F----------T-D----
-R-SE---D-------------------------------V------FLE----------
-------------------T--------------------------R----S----D---
-E--L---D-----------------Q-------G--R----------------------
--K-------K-------------------------------------------------
----G----K-------R---------K--I-------I----------K---R------
---------I---Y----K-------T------G----S-----T-A------N------
------RS-RAEARARARER----TKEK
>HaCYC2e
------------------M----S-----------SS---N----------P---F----
-PQ--V---------------------T-----SSS-------H--Y----V--F---P-
-----------P---S------------N---P---F------L--D-H-E--K---D--
----------------------D---------------L------Y--------------
-IN------N--------------F-----------------------------------
----------------------N-----P---------F----------L----------
-S--G---------------D--------C-F----------------------------
--------------------------------P---------------------------
-------------------------D-NEN-NTT-RKQD-------L-------------
-------------------------------------------------V----------
----------------E-------------------------------------------
---------E------------V------G--L---------------E-E---------
-------------E--------------C------------D-E----------------
--------------------------------------N-------DH-L----------
-----------------------------F----W--S-VV-----------------K-
------NN---K-------------G--S----NKDHHSKIHTAQGPRDRRVRLSIEVAK
RFFYLQDLLGFDKGSKTLDWLFNKSKNSIDELIKR-----KK------------E-----
----------S------S--S---S------S----------L----------T-D----
-Q-LE---V-------------------------------V------FLE----------
-------------------T------------------------------------D---
-E--Q---A-----------------K-------G--R----------------------
--K-------NK---------------------------------------CG-------
--E-G----K-------R---------K--K-------I----------A---R------
---------K---C----T-------S------G----V-----T-V------N------
------QS-RAEARARARER----TKEK
>IvaCYC2e
------------------M----S-----------ST---N----------P--------
------------------------------------------------------------
-----------P---S------------N---S---F------H--D-Q-E--K---D--
----------------------D---------------L------Y--------------
-IN---------------------------------------------------------
----------------------------P---------H----------L----------
-S--G---------------D--------C-F----------------------------
--------------------------------P---------------------------
-------------------------A-KEK-ITT-SKPD-------L-------------
------------------------------------------------------------
------------------------------------------------------------
-----------------------------G--L---------------E-----------
-------------E--------------C------------D-E----------------
--------------------------------------N-------DQ-H----------
-----------------------------F----W--S-VV-----------------K-
------KD---E-------------A--S----SKDHHSKIHTAQGPKDRRVRFSIEGAK
RFFYLQDLLGFDKGSETLDWLLNKSKNSISELIKR-----KK------------E-----
----------S------S--S---S------T----------L----------T-D----
-Q-FE---V-------------------------------V------FLE----------
-------------------T--------------------------G----S----E---
-Y--K---K-----------------K-------G--R----------------------
--K-------KK---------------------------------------CD-------
--E-E----K-------R------------K-------I----------T---G------
---------K---C----K-------S------G----V-----T-V------N------
------QS-RAEARARARER----TKEK
>CcoCYC2e2
------------------M----F-----------PT---N----------P---F----
-PE--L---------------------T-----STI-------Q-------V--F---P-
-----------P---S------------N---S---F------L--D-H-D--K---D--
----------------------D---------------H------H--------------
RSN------N--------------H-----------------------------------
----------------------S-----Q---------F----------H----------
-S--G---------------N--------C-F----------------------------
--------------------------------P---------------------------
-------------------------I-TEN-LTT-SRND-------L-------------
-------------------------------------------------V----------
----------------K-------------------------------------------
---------R------------P------G--L---------------E-----------
-------------Q--------------C------------H-G----------------
--------------------------------------Y-------NN-S----------
-----------------------------F----W--S-EF-----------------K-
------IE---K-------------P--T----QKDHHSKIYTSKGPRDRRVRLSIDVAK
KFFYLQDLLGFDKASKTLDWLLNKSMISIDELIKR-----KK------------E-----
----------S------S--S---S------T----------V----------T-D----
-R-SE---V-------------------------------F------FLQ----------
-------------------T--------------------------G----T----H---
-Q--Q---N-----------------K-------G--R----------------------
--N-------KK---------------------------------------LD-------
--E-G----K-------R---------K--K-------I----------T---R------
---------N---N----K-------S------G----L--------------N------
------HS-SAEARARARER----TKEK
>HaCYC2e2
M-----------------M----S-----------SS---N----------P---F----
-PH--P---------------------T-----STI-------H---Y---V--F---P-
-----------P---S------------N---C---Y------L--D-Q-E--K---D--
----------------------D---------------L------Y--------------
-TD------H--------------P-----------------------------------
----------------------N-----P---------F----------L----------
-S--G---------------D--------C-L----------------------------
--------------------------------M---------------------------
-------------------------A-KED-ITT-SKKD-------L-------------
-------------------------------------------------V----------
----------------E-------------------------------------------
---------E------------I------G--L---------------E-----------
-------------Q--------------C------------D-E----------------
--------------------------------------Y-------NN-L----------
-----------------------------F----W--S-EI-----------------Q-
------NK---K-------------S--S----KKDHHSKIHTAQGPRDRRVRLSIEVAK
KFFCLQDMLGVDKASKTLDWLFEKSKISIKELIKS-----KK------------E-----
----------G------S--S---S------T----------V----------T-D----
-Q-SE---V-------------------------------V------FLE----------
-------------------T--------------------------G----S----D---
-E--Q---D-----------------K-------G--V----------------------
--N-------KR---------------------------------------CG-------
--E-G----N-------R---------K--K-------I----------T---R------
---------K---F----K-------S------G----F-----S-V------N------
------QS-RAEARARARER----TKEK
>TpCYC2e
------------------M----F-----------SS---N----------P---F----
-----------------------------------------------H---V--F---P-
V----------P---S------------N---S---I------L--D-H-E--K---H--
----------------------N---------------L------Y--------------
---------N--------------S-----------------------------------
----------------------N-----P---------F----------H----------
-S----------------------------------------------------------
------------------------------------------------------------
-----------------------------------SKQD-------L-------------
-------------------------------------------------V-E--------
----------------E-------------------------------------------
---------E------------Q------G--L---------------E-----------
----------------------------C------------D------------------
----------------------------------------------HD-L----------
-----------------------------Y----W--S-EI-----------------K-
------KE---K-------------A--S----KKDHHSKIHTAQGPRDRRVRLSIEVAK
KFFYLQDLLENDKASKTLDWLLRKSKISIDELIKS-----KK------------Q-----
----SSS---A------S--S---S------T----------V----------T-D----
-R-SE---V-------------------------------V------FME----------
-------------------T--------------------------G----S----D---
-E--D---D-----------------Q-------D--L---------KGRK---------
--N-------KC---------------------------------------SG-------
--E-G----K-------R---------K--K-------I----------T---R------
---------T---Y----K-------S------G----F-----S-V------N------
------QL-RAEARARARER----TKKK
>GpuCYC2e2
------------------M----F-----------SS---N----------P--------
----------------------------------------------------------F-
-----------PNL-T------------N---S---V------L--N-N-E--E---D--
----------------------D---------------L------H--FNFNLTHPTTTT
---------T--------------H-----------------------------------
----------------------S-----P---------F----------L----------
-S--G---------------D--------G-F----------------------------
--------------------------------P---------------------------
-------------------------A-GEN-LTS-IEQD-------L-------------
-------------------------------------------------V----------
----------------E-------------------------------------------
---------E------------L------G--L---------------E-----------
-------------Q--------------C------------D-E----------------
--------------------------------------Y-----KYNN-L----------
-----------------------------F----W--S-VV-----------------K-
------NK---K-------------S--P----KKDHHSKIYTAQGPRDRRVRLSTEVAK
KFFYLQDLLGVDKASKTLEWLFKKSKISIDELITR-----KK------------Q-----
----------S------S--S---P------T----------V-------I--T-T----
-Q-SE---V-------------------------------I------FSE----------
-------------------T--------------------------G----S----D---
-E--------------------------------G--R----------------------
--K-------NK---------------------------------------CG-------
--K-E----K-------R---------K--R-------V----------T---R------
---------K---F----E-------S------W----T-----P-V------K------
------QS-RAEARARARER----TKEK
>GpuCYC2e1
------------------M----F-----------SS---N----------P---L----
--N--L---------------------T-----STQ-------H-------L--F---F-
-----------P---T------------N---S---I------L--D-N-L--K---V--
----------------------N---------------L------Y--------------
---------N--------------S-----------------------------------
----------------------D-----P---------F----------A----------
-T--G---------------D--------C-F----------------------------
--------------------------------P---------------------------
-------------------------A-SEN-VNS-TRKD-N-----V-------------
-------------------------------------------------V----------
----------------E-------------------------------------------
---------G------------L------G--L---------------Q-----------
-------------Q--------------S------------E-E----------------
--------------------------------------Y-----NYNN-L----------
-----------------------------F----W--S-EV-----------------K-
------NK---K-------------S--S--F-KKDHHSKIYTAQGPRDRRVRLSIGVAR
KFFCLQDLLGVDKASKTLEWLFSKSKISIDELIKT-----KK------------Q-----
----------T------S--P---S------T-----------------------K----
-E-SE---V-------------------------------I-----LFLE----------
---------------------------------------------------Q----D---
-E--------------------------------G--R----------------------
--K-------KN---------------------------------------HG-------
--K-E----K-------R---------K--K-------V----------T---R------
---------K---F----E-------S------W----T-----P-V------K------
------QS-RAEARARARER----TKEK
>BpuCYC2e
------------------M----F-----------SS---N----------P---F----
-PQ--L---------------------A-----SSI-------H-------V--F---PA
-----------P---P------------N---S---F------L--D-H-E--K---D--
----------------------D---------------L------Y--------------
-----T---D--------------------------------------------------
----------------------------P---------F----------V----------
-S--G---------------N---C-S--C-F-H--------S--R--S-----------
---------------P-P--------------P---------------------------
-------------------------A-TGK-FNT-SKQD-------S-------------
-------------------------------------------------V----------
----------------E-------------------------------------------
---------G------------L------G--L---------------E-----------
-------------K--------------C------------D-E----------------
--------------------------------------Y-------NH-L----------
-----------------------------F---------QV--SPT------------K-
------KK---K-------------P--P----KKDHHSKIYTAQGPRDRRVRLSIEVAS
KFFYLQDLLGFDKASKTLDWLFTKSKIPIDELVKG-----KK------------Q-----
------------------------------------------------------------
---SE---V-------------------------------I------FLE-K--------
-------------------T---------V----K-----E-----G----S----N---
-E--Q---E-----------------K-------G--K----------------------
--K-------KK------------------S---A---TK-------S---CV-------
--E-G----S-------R---------R--KKI-----I----------T---R------
---------K---Y----K-------P------G----S-----P-V------I------
------KS-RAEARARARER----TKEK
>GriCYC2e
------------------M----F-----------SS---N----------P---F----
-PQ--L---------------------A-----SSY-------H-------G--F---PV
-----------P---T------------N---A---F------F--D-H-----------
----------------------D---------------L------Y--------------
-----A---N--------------------------------------------------
----------------------------P---------F----------V----------
-S--P---------------D-----S--C-F-D--------S--R--S-----------
---------------P-P--------------P---------------------------
-------------------------A-TGE-FTT-TKQD-------S-------------
-------------------------------------------------V--ID------
----------------Q-------------------------------------------
---------G------------L------GLDL---------------E-----------
-------------K--------------S-R----------D-E----------------
--------------------------------------Y-------DN-L----------
-----------------------------L-FMS-----DV--SPM------------K-
------KK---K-------------P--P----KKDHHSKIHTAQGPRDRRVRLSIEVAR
KFFYLQDLLGFDKASKTLDWLFTKSKIPIGELVKG-----KK------------Q-----
------------------------------------------------------------
---SE---V-------------------------------I------FRE----------
-------------------T---------V----K-----E-----G----S----S---
-E--Q---E-----------------K-------G--P----------------------
--K-------KK------------------S---A-ATTK-------A---CV-------
--E-A----K-------R---------K--KS-----------------S---R------
---------K---Y----N-------S------G----F-----P-V------T------
------QSIRAEARARARER----TK--
>LaCYC2e
------------------M----F-----------SS---N----------P---F----
-AQ--F---------------------A-----SSI-------H-------V--F---P-
-----------P---P-S----------N---S---F------I--E-N-E--K---D--
----------------------N---------------L------F--------------
-----I---N--------------H----H--H----------H----------------
-L--------TTTTTNN-----H-----P---------F----------V----------
-S--G---------------E-----C--C-V----------------------------
------------------------------------------------------------
-------------------------------------QD-------S-------------
-------GG----------------------------------------I----------
----------------D-------------------------------------------
---------R------------L------G--L---------------D-----------
-------------Q-----SEV------I-------------------------------
------------------------------------------------------------
-------------------------------------------SPR------------K-
------K--------------------------KKDHHSKIYTAQGPRDRRVRLSIDVAR
KFFYLQDLLGFDKASKTLDWLFNKSKIPIDELIRE-----KK------------H-----
----------M------SMLS---P------T----------V----------T-D----
-E-SE---V-------------------------------F------FLE--SLKDQGSV
DEEE------------------------------E----------------D----D---
-D--N---N-----------------K-------G--Q----------------------
--K-------RK------------------S---S---MT-------S---T--------
----S----N-------R---------K-LRND-----T----------S---R------
---------K---H----K-------S--G---E----V-----Y-V------N------
------QS-RVEARERARER----TKEK
>TmCYC2e
------------------M----F-----------ST---N----------P---F----
-AQ--F---------------------A-----SSL-------H-------V--F---P-
-----------P---P------------N---S---F------L--E-N-E--K---D--
----------------------D---------------L------Y--------------
-----I---N--------------H----H--H----------N----------------
-H--------HTTTT-------------P---------F----------V----------
-S--G---------------D-----S--C-L-L--------P--Y--S-----------
---------------P-S------------------------------------------
-------------------------------FTT-SKQD-------S-------------
-------GG----------------------------------------IN---------
----------------E-------------------------------------------
---------G------------L------G--L---------------E-----------
-------------Q--------------V-------------------------------
------------------------------------------------------------
-------------------------------------------SPR------------K-
------R--------------------------KKDHHSKIHTAQGPRDRRVRLSIDVAR
KFFFLQDLLGFDKASKTLDWLFNKSKIPIDELIQE-----KK------------Q-----
----------S------S--S---P------S----------V----------T-D----
-E-SE---I-------------------------------L------FLK----------
----------------------------------E----------------S----D---
-E--E---D-----------------K-------G--K----------------------
--K-------QK------------------S---A---SK-------S---C--------
----S----N-------R---------K--RKN-----V----------P---R------
---------K---H----K-------S------E----V-----P-V------N------
------QS-RAEARARARER----TKEK
>SsiCYC2e1
------------------M----F-----------SS---N----------P---F----
-AQ--L---------------------P-----STI-------H-------D--F---P-
-----------P---S------------N---S---F------L--E-N-E--K---D--
----------------------D---------------L------Y--------------
-----I---N--------------H----H--N----------H----------------
-L--------------D-----N-----P---------F----------V----------
-S--S---------------D-----C--C-L-N--------P--Y--S-----------
---------------L-S--------------T---------------------------
-------------------------E-TEK-FTT-SKQD-------S-------------
-------TG----------------------------------------M----------
----------------E-------------------------------------------
---------E------------L------G--L---------------E-----------
-------------Q--------------YC-----------E-E----------------
--------------------------------------H-------NH-V----------
-----------------------------L----G--S-ED--SPQ------------K-
------KR---E-------------T--S----KKDHHSKIHTAQGPRDRRVRLSIDVAR
KFFCLQDLLGFDKASKTLDWLFKRSKIPIDELVQG-----VK------------N-----
----------S------S--S---S------T----------F----------S-D----
-E-SK---V-------------------------------A------FIK----------
----------------------------------SFQAG------------S----D---
-E--------------------------------G--Q----------------------
--E-------KK------------------L---T---AR-------S---T--------
----G---IN-------R---------K--K-------I----------T---R------
---------K---H----K-------S------E----I-----P-V------N------
------QS-RAEARARARER----TKEK
>SsiCYC2e2
------------------M----F-----------SS---N----------P---F----
-AQ--L---------------------D-----SST-------H-------D--F---P-
-----------P---T------------N---F---F------F--D-D-K--K---D--
----------------------D---------------L------Y--------------
-----F---N--------------H----Q-------------H----------------
-L--------------N-----H-----P---------F----------V----------
-S--E---------------D-----Y--C-L-G--------P--Y--N-----------
---------------P-S--------------P---------------------------
-------------------------A-TEN-FTT-SKQD-------S-------------
-------FG----------------------------------------V----------
----------------E-------------------------------------------
---------G------------L------E--L---------------E-----------
-------------Q--------------H------------D-E----------------
--------------------------------------H-------KH-V----------
-----------------------------L----G--S-EV--SPR------------K-
------KK---K-------------T--P----KKDHHSKIHTAQGPRDRRVRLSIDVAR
KFFYLQDLLGFDKPSKTLDWLFKKSKIPIDELVER-----MK------------Q-----
----------S------S--S---S------T----------V----------T-D----
-E-SQ---V-------------------------------G------FLE----------
-------------------T---------V----K----------------G----D---
-E--Q---D-----------------K-------K--Q----------------------
--K-------KK------------------Y---T---PS-------C---V--------
----E----D-------K---------G--RKM-----I--------------R------
---------K---Q----K-------S------E----S-----P-V------N------
------QS-RAEARARARER----TKEK
>AlaCYC2e
------------------M----F-----------SS---N----------P---F----
-PQ--L---------------------A-----SSI-------H-------V--F---P-
-----------P---P------------N---S---F------L--D-Y-E--K---D--
----------------------G---------------V------Y--------------
-----S---N--------------H----H---HHY-------H----R-----------
-N--------------N-----N-----P---------S----------V----------
-S--G---------------D-----C--C-L-H--------A--Y--S-----------
---------------P-P--------------P---------------------------
-------------------------P-TEK-FAT-SKRD-------S-------------
-------------------------------------------------V----------
----------------E----------Q-------QQ-----L-----------------
------I-QV------------L------G--L---------------E-----------
-------------H--------------W------------E-D----------------
--------------------------------------Y-------HH-L----------
-----------------------------F----G--S-GV-----S-P----T----K-
------KR---K-------------T--S----KKDHHSKIHTAQGPRDRRVRLSIEVAR
KFFYLQDLLGFDKASQTLDWLFNNSKIAIDELVRG-----KM------------H-----
----------S------S--S---S------T----------I----------T-D----
-Q-SE---M-------------------------------V------FLE----------
-------------------I---------V----K-----E-----G----S----D---
-E--Q---E-----------------K-------G--Q----------------------
--K-------KK------------------S---A---PK-------C----V-------
--E-G----K-------R---------K--K-------M----------T---P------
---------K---Y----K-------S------G----F-----P-V------N------
------QS-RAEARARARER----TKEK
>MdCYC2e
------------------M----F-----------SS---N----------P---C----
-SQ--L---------------------A-----SSI-------H-------V--F---P-
-----------P---P------------S---S---F------L--D-H-E--K---D--
----------------------G---------------L------Y--------------
-----I---N--------------H----H-------------F----R-----------
-N--------------N-----S-----P---------F----------V----------
-S--G---------------D-----C--F-F-H--------V--Y--S-----------
---------------S-P--------------P---------------------------
-------------------------A-----------QD-------S-------------
-------------------------------------------------V----G-----
----------------Q----------Q-------QQ-----L-----------------
------I-GG------------S------E--L---------------E-----------
-------------H--------------C------------E-E----------------
--------------------------------------Y-------NH-W----------
-----------------------------F----Q--S-GV-----S-P----T----K-
------KK---K-------------T--S----KKDHHSKIHTAQGPRDRRVRLSIDVAR
KFFYLQDLLGFDKASKTLDWLFIKSKIGIDELVEG-----KK------------H-----
----------S------P--S---S------T----------V----------T-D----
-Q-SE---V-------------------------------V------FQE----------
-------------------T---------F----K-----E-----V----S----D---
-A--Q---D-----------------K-------G--K----------------------
--N-------KK------------------S---A---PK-------F----V-------
--E-G----K-------R---------K--K-----------------------------
---------N---Y----K-------S------G----F-----P-V------N------
------QS-RAEARARARER----TKEK
>CCCYC2e
------------------M----F-----------PT---N----------S---F----
-QQ--F---------------------A-----SSI-------H-------V--F---P-
-----------P---P------------D---S---F------L--D-Y-E--K---D--
----------------------G---------------V------C--------------
-----I---N--------HHYRNDN-----------------------------------
----------------------------P---------F----------V----------
-S--G---------------D-----C--C-F-Q--------A--FSGS-----------
---------------P-P--------------T---------------------------
-------------------------A-TEK-FAT-CKQD-------S-------------
-------------------------------------------------F----------
----------------EEL--------Q-------QQ-----Y-----------------
------------------------------------------------------------
-------------Y--------------C------------E-D----------------
--------------------------------------Y-------HH-L----------
-----------------------------F----E--S-GV-----S-P----T----K-
------KK---K-------------T--P----KKDNHSKIHTAQGPRDRRVRLSIEVAR
KFFCLQDLLGFDKASTTLDWLFSKSKIEIDKLVKG-----KK------------H-----
---S------S------S--S---S------T----------V----------T-D----
-Q-SE---V-------------------------------G------FLE----------
-------------------T---------L----T-----G-----G----S----D---
-D--Q---D-----------------K-------R--Q----------------------
----------KK------------------S---A---PK-Y-----C----L-------
--Q-G----K-------K---------K--K-------M----------T---R------
---------K---H----K-------S------G----F-----P-V------N------
------QS-RAEARARARER----TQEK
>HlyCYC2e
------------------M----F-----------SS---N----------P---F----
-HQ--F---------------------T-----S--------------------------
-----------L---P------------D---S---F------L--D-Y-E--N---N--
----------------------V---------------L------C--------------
-----I---N--------------N-----------------------------------
----------------------------P---------F----------V----------
-S--G---------------D-----C--C-F-H--------A--GGG------------
------------------------------------------------------------
---------------------------TEK-VAAICKQD-------S-------------
-------------------------------------------------F----------
----------------EEL--------Q-------QQ-----------------------
------------------------------------------------------------
-------------Y--------------S------------E-D----------------
--------------------------------------Y-------QH-L----------
-----------------------------I----E--S-EV-----S-P----T----K-
------KK---K-------------T--P----KKDNHSKIHTAQGPRDRRVRLSIEVAQ
KFFCLQDLLGFDKASKTLDWLFTKSKIEIDNLIKE-----KK------------H-----
---S------S------S--S---S------T----------V----------T-D----
-Q-SE---V-------------------------------G------FLE----------
-------------------T---------L----K-----E--L--R----S----D---
-E--Q---D-----------------K-------R--Q----------------------
----------KK-------K----------S---A---PK-------C----V-------
---------K-------R---------K--K-------M----------T----------
--------------------------------------F-----P-V------N------
------KS-RAEARARARER----TQEK
>CecCYC2e
------------------M----F-----------SS---N----------P---F----
-SQ--F---------------------A-----SSF-------H-------A--F---P-
-----------P---S------------D--HS---F------L--D-Y-Q--Q---D--
----------------------D---------------L------S--------------
-----I---N--------------N----H-------------H----------------
----------------------------P---------F----------L----------
-S--G---------------D---------------------S--SSGS-----------
---------------P-P--------------T---------------------------
-------------------------AATEE-FAT-CQQD-------A-------------
-------------------------------------------------F----------
----------------EEP--------Q-------QQ-----Y-----------------
------------------------------------------------------------
-------------Y--------------C------------E-D----------------
--------------------------------------Y-------NH-L----------
-----------------------------L----------V-----S-P----T----K-
------KN---K-------------I--P----KKDNHSKIHTAQGPRDRRVRLSIEVAR
KFFCLQDLLGFDKASKTLDWLFNKSKIEIEKLVTG-----KK------------H-----
---G------S------S--S---S------T----------V----------T-D-V--
-Q-SE---V-------------------------------G------VLE----------
-------------------I---------L----N-----G-----G----S----Y---
-E--Q---D-----------------K-------S--Q----------------------
----------KK------------------P-------PK-------C----V-------
--Q-G----K-------R---------K--K-------M----------A---R------
---------K---Y----K-------S------G----F-----P-A------N------
------QS-RAEARARARER----TQEK
>GhCYC2e
------------------M----F-----------ST---N----------P---F----
-QE--L---------------------N-----SSS-------H-------V--F---P-
-----------P---P------------N---S---F------L--D-H-E--Q---D--
----------------------D---------------L------F--------------
-----------------------------H-------------H----R-----------
-S--------------N-----H-----P---------F----------V----------
-S--G---------------D-----S--F-F-G--------------------------
------------------------------------------------------------
-------------------------A-MAD-F-----KD-------S-------------
-------------------------------------------------G----------
----------------G----------Q-------HQ-----L-----------------
------F-SG------------S------G--L---------------E-----------
-------------Y--------------N------------D-E----------------
--------------------------------------Y-------NN-T----------
-----------------------------L----E--S-GV-----S-K----M----KN
------KK---K-------------I--S----KKDHHSKIDTAHGPRDRRVRLSIDIAR
KFFCLQDLLGFDKASKTLDWLFTKSKPAIDELLEG-----TK------------N-----
----------S------S--S---S------T----------V----------T-D----
-Q-SE---V-------------------------------G------VLE----------
-------------------I---------I----N-----G-----G----S----N---
-E--E---D-----------------K-------A--K----------------------
--K-------KK------------------T---T---PN-------C----V-------
--D-E----K-------G---------K--K-------T----------T---R------
---------K---H----K-------S------G---SF-----P-V------N------
------QS-RAEARARARER----TKEK
>AacCYC2a
------------------M----FN----------SS---N----------P---F----
-P-------------------------------SSS-------H-------G--F---H-
-----------P---P----------S-G---F---F------S--G-Q-E--K---D--
----------------------G---------------G------Y--------------
-----Y------------------------------------------------------
-N--------------H-----H-----P---------F----------V----------
-S--Q---------------C-----C--S-FNH--------A-----------------
-----------------P--------------P-------------------P-------
-P----------------------------------------------------------
-------------------I--------------------K-------------------
------------------------------------------------------------
---------E------------S------H--S---------------E-----------
-------------N---------------------------H-D------------KNNH
NYSNGHD-------------------------------H-------NH-L---NP-----
-----------------------------P----D--S-AI-----S-Q----P----K-
------KR---V-----G-------A--S----KKDRHSKIFTVQGPRDRRVRLSIDISK
KFFGLQDLLGFDKASKTLDWLFTNSKSAIADLVQE-----MK------------Q-----
----------T------S--S---S------N----------L----------S-D----
-Q-CE---E-------------------------------V------FMD----------
----K----G-------D-Q---------V------------------------------
-E------K-----------------K-------G-------------------------
--KK------KK------------------A---V---AK-------C----F-------
--N-VGK--K-------K---------K--K-------T----------T---Q------
---------K---Q----K-------F------D----F-----H-V------N------
VAA-RSHL-RSEARARARVR----TIEK
>ClCYC2a
------------------M----FN----------SS---N----------P---F----
-P-------------------------------SSC-------H-------G--F---H-
-----------P---P----------S-G---F---I------S--C-Q-E--K---D--
----------------------G---------------G------Y--------------
-----Y------------------------------------------------------
-N--------------H-----H-----P---------F----------V----------
-A--Q---------------D-----C--S-FKH--------A-----------------
-----------------P-----------SPSP-------------------P-------
-P----------------------------------------------------------
-------------------I--------------------R-------------------
------------------------------------------------------------
---------E------------S------H--L---------------E-----------
-------------N---------------------------H-D------------KNNH
NYSNGHD-------------------------------H-------NH-L---NL-----
-----------------------------S----D--S-VT-----S-P----P----R-
------KR---V-----A-------A--L----KKDRNSKIFTAQGPRDRRVRLSIDISK
KFFGLQDLLGFDKASKTLDWLFTKSETAIVDLVQE-----MK------------H-----
----------T------S--S---S------N----------L----------S-D----
-Q-CE---E-------------------------------V------FM-----------
----K----G-------D-Q---------I------------------------------
-E------Q-----------------K-------G-------------------------
--KK------KK------------------V---V---AK-------C----F-------
--N-VGK--K-------K---------K--K-------T----------A---Q------
---------K---Q----K-------F------G----F-----N-V------N------
VAA-RSQL-RAEARARARVR----TIEK
>CoCYC2a
------------------M----FN----------SS---N----------P---F----
-P-------------------------------SST-------H-------G--L---P-
-----------P--------------S-G---M---F------F--S-Q-E--K---D--
----------------------A---------------V------Y--------------
-----F------------------------------------------------------
-N--------------H-----H-----P---------F----------M----------
-T--G---------------D-----A--S-YNH--------------------------
-----------------G--------------P-------------------P-------
-P----------------------------------------------------------
-------------------I--------------------K-------------------
------------------------------------------------------------
---------E------------S-ELC--V--T---------------H-----------
-------------N---------------------------N-N----------------
------N-------------------------------Q-------NH-M---NH-----
-----------------------------S----D--S-VI-----S-P----S----R-
------KR---V-----A-------A--S----KKDRHSKIFTAQGPRDRRVRLSIDISR
KFFGLQDLLGFDKASKTLDWLFTRSKNAIKDLVEE-----MK------------H-----
----------T------S--S---S------T----------L----------S-N----
-Q-CE---Q-------------------------------V------FMG----------
----K----V-------D-H---------V------------------------------
-E------K-----------------K-------G-------------------------
--KT------KK---LRI------------V---N----S-------SSN--I-------
--N-GGK--K-------K---------K--K-------T----------T---Q------
---------K---Q----K-------S------G----F-----HLI------N------
FAA-RSEL-RAEARARARER----TIEK
>SscCYC2a
------------------M----FS----------SS---N----------P---F----
-P-------------------------------SST-------H-------G--F---P-
-----------P---T----------S-G---I---F------F--G-Q-E--K---D--
----------------------G---------------V-----NY--------------
-----F------------------------------------------------------
-N--------------H-----Y-----P---------F----------V----------
-T-VA---------------A-----C--S-FDP--------------------------
-----------------P--------------L-------------------P-------
-S----------------------------------------------------------
-------------------T--------------------K-------------------
------------------------------------------------------------
---------E------------S-------------------------------------
------------------------------------------------------------
------S-------------GLLQNS------------D-------NN-L---NL-----
-----------------------------S----D--S-LI-----S-P----S----R-
------KR---V-----A-------AS-S----KKDRHSKIFTAHGPRDRRVRLSIDISK
KFFGLQDLLGFDKASKTLDWLFTKSKTAITDLVEE-----MK------------H-----
----------T------S--S---S------T----------L----------S-N----
-Q-CE---Q-------------------------------V------FME----------
----K----G-------D-Y---------L------------------------------
-E------K-----------------K-------G-------------------------
--KK------KK----PV------------A---N----K-------C----V-------
---------K-------KK--------K--K-------I----------T---Q------
---------K---Q----K-------S------G----F-----H-V------N------
LGA-RTQL-RAEARARARVR----TIEK
>TrCYC2a
------------------M----FS----------SS---N----------P---F----
-P-------------------------------SST-------H-------G--F---P-
-----------P---T---D------S-G---I---F------F--G-Q-E--K---D--
----------------------G---------------V------F--------------
-----F------------------------------------------------------
-N--------------H-----Y-----P---------F----------V----------
-T--G---------------A-----C--S-FD---------------------------
-----------------P--------------L-------------------P-------
-P----------------------------------------------------------
-------------------I--------------------K-------------------
------------------------------------------------------------
---------E------------S-------------------------------------
------------------------------------------------------------
------S-------------------------------D-------NN-M---NL-----
-----------------------------S----D--S-LI-----S-P----S----R-
------KR---V-----A-------A--S----KKDRHSKILTAQGPRDRRVRLSIDISR
KFFGLQDLLGFDKASKTLDWLFTKSKIAIKDLVEE-----MK------------H-----
----------S------S--S---S------T----------I----------S-D----
-Q-CE---Q-------------------------------V------FME----------
----T----I-------D-H---------L------------------------------
-K------K-----------------K-------G-------------------------
--IK------KK----QV------------A--------K-------S----V-------
--N-GGK--R-------KI--------K--K-------T----------T---Q------
---------K---Q----K-------S------G----S-----L-V------N------
LGA-RKQL-RVEARARARVR----TIEK
>DooCYC2a
------------------M------------------------------------F----
-P-------------------------------SSI-------H-------D--F---Y-
-----------P---P----------S-G---V---F------F--S-Q-E--K---D--
----------------------G---------------V------Y--------------
-----F------------------------------------------------------
-N--------------H-----H-----H---------Y----------V----------
-A--G---------------D-----C--S-FDH--------A--P--------------
-----------------P--------------P-------------------P-------
-P----------------------------------------------------------
------------------------------------------------------------
------------------------------------------------------------
---------P------------P------I--K---------------Q-----------
-------------P---------------------------C------------------
------------------------------------------------------------
-----------------------------S----D--S-VI-----S-P----S----R-
------KR---V---N-A-------A--S----KKDRHSKIFTAQGPRDRRVRLSIDISK
KFFGLQDLLGFDKASKTLDWLFTKSKTAIKDLVEE-----MK------------N-----
----------T------S--S---S------T----------L----------S-N----
-Q-CQ---E-------------------------------V------FME----------
----K----G--A----D-H---------V------------------------------
-D------K-----------------K-------A-------------------------
--KK------KK---LPV------------A---N---NK-------C----V-------
--N-GGK--R-------K---------K--K-------T----------T---Q------
---------K--LH----K-------S------E----F-----H-V------N------
LAV-RNQL-RAEARERARDR----TIEK
>GriCYC2a
------------------M----FN----------SS---N----------P---F----
-P-------------------------------SSI-------H-------G--F---P-
-----------P---P----------S-G---I---F------F--G-Q-E--K---D--
----------------------G---------------V------Y--------------
-----F------------------------------------------------------
-S--------------H-----H-----P---------F----------V----------
-A--G---------------D-----G--S-FDH--------A--P--------------
-----------------P--------------P-------------------P-------
-P----------------------------------------------------------
-------------------I--------------------K-------------------
------------------------------------------------------------
---------E------------S------G--L---------------Q-----------
-------------S---------------------------YGN----------------
------N-------------------------------K-------TN-L---NH-----
-----------------------------S----D--S-VI-----S-P----S----R-
------KR---V-----A-------A--S----KKDRHSKIFTAQGPRDRRVRLSIDISR
KFFGLQDLLGFDKASKTLDWLFTKSKKAIKDLVEE-----MK------------H-----
----------S------T--S---S------N----------L----------S-N----
-Q-CE---E-------------------------------V------FME----------
----K----G-------Y-H---------V------------------------------
-E------K-----------------K-------G-------------------------
--KK------KK------------------A---A---AK-------A----A-------
--N-GSK--K-------K---------K--K-------T----------T---Q------
---------K---T----K-------S------G----F-----C-V------N------
LAA-RIQS-RAEARARARER----TLEK
>SsiCYC2a1
------------------M----FN----------FS---N----------S---F----
-P-------------------------------ASI-------H-------G--F---P-
-----------P---P----------S-A---V---F------F--G-Q-E--K---D--
----------------------G---------------A------H--------------
-----F------------------------------------------------------
-N--------------H-----H-----P---------F----------V----------
-A--G---------------D-----C--S-FDH--------S--P--------------
-----------------P--------------P-------------------P-------
-P----------------------------------------------------------
-------------------M--------------------K-------------------
------------------------------------------------------------
---------G------------S------I--T---------------Q-----------
-------------N---------------------------C-D----------------
------N-------------------------------R-------YH-L---NL-----
-----------------------------S----E--S-VV-----S-P----S----R-
------KR---V-----A-------A--S----KKDRHSKIFTAQGPRDRRVRLSIDISR
KFFGLQDLLGFDKASKTLDWLFTKSKKAIKDLVEE-----MK------------H-----
----------S------T--S---S------N----------L----------S-N----
-Q-CE---E-------------------------------V------FME----------
----K----G-------Y-H---------V------------------------------
-E------K-----------------K-------G-------------------------
--KK------KK------------------A---A---AK-------A----A-------
--N-GSK--K-------K---------K--K-------T----------T---Q------
---------K---T----K-------S------G----F-----C-V------N------
LAA-RIQS-RAEARARARER----TLEK
>SsiCYC2a2
------------------M----FN----------FS---N----------S---F----
-P-------------------------------ASI-------H-------G--F---P-
-----------P---P----------S-A---V---F------F--G-Q-E--K---D--
----------------------G---------------A------H--------------
-----F------------------------------------------------------
-N--------------H-----H-----P---------F----------V----------
-A--G---------------D-----C--S-FDH--------S--P--------------
-----------------P--------------P-------------------P-------
-P----------------------------------------------------------
-------------------M--------------------K-------------------
------------------------------------------------------------
---------G------------S------I--T---------------Q-----------
-------------N---------------------------C-D----------------
------N-------------------------------R-------YH-L---NL-----
-----------------------------S----E--S-VV-----S-P----S----R-
------KR---V-----A-------A--S----KKDRHSKIFTAQGPRDRRVRLSIDISR
KFFGLQDLLGFDKASKTLDWLFTKSKTAIKELLEE-----KK------------H-----
----------S------S--S---S------T----------L----------T-D----
-Q-CE---E-------------------------------V------FME----------
----K----G-------Y-H---------V------------------------------
-E------K-----------------K-------G-------------------------
--KK------KK------------------L---V---AK-------C----V-------
--N-GGK--R-------K---------K--K-------T----------T---H------
---------K---N---QK-------T------G----F-----H-V------N------
ISA-RNLL-RAEARARARER----TIQK
>IliCYC2a
------------------M----FS----------SS---N----------P---F----
-P-------------------------------SSI-------H-------G--F---L-
-----------P---P----------T-G---N---F------L--G-Q-E--K---D--
----------------------G---------------L------Y--------------
-----F------------------------------------------------------
-N--------------H-----H-----P---------F---------------------
----G---------------DY----S--S-FDH--------A--T--------------
----------------------------------------------------P-------
-P----------------------------------------------------------
-------------------V--------------------K-------------------
------------------------------------------------------------
---------E------------L------G--L---------------Q-----------
-------------NSE-------------------------N-H----------------
------N---------------------------------------NH-L---NL-----
-----------------------------V----D--S-VI-----S-P----S----R-
------KR---V-----G-------A--P----KKDRHSKIFTAQGPRDRRVRLSIDISK
KFFGLQDLLGFDKASKTLDWLFTKSKTAIKDLVEE-----MK------------H-----
----------T------S--S---S------T----------L----------S-D----
-Q-CE---E-------------------------------V------FME----------
----K----G-------D-H---------V------------------------------
-D------K-----------------K-------G-------------------------
--KKI-----KK------------------H---M---H-------------I-------
--N-GGK--K-------K---------K--P-------I----------T---Q------
---------K---H----K-------S------G----C-----H-V------S------
FAA-RSQL-RAEARSRARER----TIEK
>AcCYC2a
------------------M----FS----------SS---N----------P---F----
-P-------------------------------SSI-------H-------G------L-
-----------P---P----------P-P---I---F------S--G-E-D--K---D--
----------------------G---------------V------Y--------------
-----F------------------------------------------------------
-N--------------H-----H-----P---------F----------F----------
-T--G---------------EY----C--S-FDQ--------A--P--------------
-----------------P--------------P-------------------P-------
-P----------------------------------------------------------
-------------------A--------------------K-------------------
------------------------------------------------------------
---------E------------S------G--L---------------Q-----------
-------------NCD-------------------------N-H----------------
------N-------------------------------H----------L---KL-----
-----------------------------S----D--S-VI-----S-P----S----R-
------KR---V-----A-------A--S----KKDRHSKIFTAQGPRDRRVRLSIDISK
KFFGLQDLLGFDKASRTLDWLFTRSKTAIKDLVEE-----MK------------H-----
----------T------S--S---S------T----------L----------S-D----
-Q-CE---E-------------------------------V------FME----------
----K----G-------D-Y---------L------------------------------
-E------K-----------------N-------G-------------------------
--RK------KK------------------P---V---VD-------C----I-------
--N-GGK--R-------K---------N--K-------T----------T---Q------
---------K---Q----K-------S------G----V-----H-V------N------
LTA-RSQL-RAEARSRARER----TMEK
>HaCYC2a
------------------M----FS----------SS---N----------P---F----
-T-------------------------------SSI-------H-------G------L-
-----------P---P----------S-SN--I---F------L--G-Q-E--K---D--
----------------------G---------------V------Y--------------
-----F------------------------------------------------------
-N--------------------------P---------F----------F----------
-T--G---------------EY----C--S-FD---------------------------
----------------------------------------------------P-------
-P----------------------------------------------------------
-------------------I--------------------K-------------------
------------------------------------------------------------
---------E------------S------E--L---------------Q-----------
-------------NCE-------------------------N-N----------------
------N--NNDNNNNNNNN------------------H----------L---KL-----
-----------------------------S----D--S-VI-----S-P----S----R-
------KR---V-----A-------A--S----KKDRHSKIFTAQGPRDRRVRLSIDISK
KFFGLQDLLGFDKASKTLDWLFTRSKAAIKDLVEE-----MK------------H-----
----------T------S--S---S------T----------L----------S-D----
-Q-CE---E-------------------------------V------FME----------
----K----G---S---D-Y---------L------------------------------
-H------K-----------------N-------G-------------------------
--RK------KK------------------P---A---AK-------C----I-------
------K--R-------K---------K--K-------T----------A---Q------
---------E---H----K-------S------G----I-----H-L------N------
LAA-RSQL-RAEARARARER----TLEK
>IvaCYC2a
------------------M----FS----------SS---N----------P---F----
-P-------------------------------SSI-------H-------G------L-
-----------P---P----------P-SG--I---F------Q--G-Q-E--K---D--
----------------------G---------------V------Y--------------
-----F------------------------------------------------------
-N--------------------------P---------F----------F----------
-T--G---------------EY----C--S-FDH--------T--A--------------
-----------------P--------------P-------------------P-------
-P----------------------------------------------------------
-------------------V--------------------K-------------------
------------------------------------------------------------
---------E------------S------G--L---------------Q-----------
-------------NCE-------------------------N-N----------------
------N--NDINNNNNSNN------------------H----------L---KL-----
-----------------------------S----D--S-LI-----S-P----S----R-
------KR---V-----A-------A--S----KKDRHSKIFTAQGPRDRRVRLSIDISK
KFFGLQDLLGFDKASKTLDWLFTRSMTAIKDLVEE-----MK------------H-----
----------T------S--S---S------T----------I----------S-D----
-Q-CE---E-------------------------------V------FME----------
----K----G---S---D-Y---------L------------------------------
-H------K-----------------N-------G-------------------------
--RK------KK------------------P---V---AK-------C----I-------
------K--R-------K---------K--K-------T----------T---H------
---------K---H----K-------S------E----G-----H-V------D------
LAT-RSQL-RAEARSRARER----TLEK
>GpaCYC2a
------------------M----FN----------SS---N----------P---F----
-P-------------------------------SPI-------H-------G------L-
-----------P---P----------S-S---F---F------S--G-Q-D--K---D--
----------------------G---------------V------Y--------------
-----F------------------------------------------------------
-N--------------H-----H-----P---------L----------F----------
-T--G---------------EY----C--S-FDH--------A--P--------------
-----------------P--------------L-------------------P-------
-P----------------------------------------------------------
-------------------V--------------------K-------------------
------------------------------------------------------------
---------E------------S------G--LP--------------R-----------
-------------NVD-------------------------N-N----------------
------N-------------------------------H-------NQ-L---KL-----
-----------------------------S----D--S-VI-----S-P----S----R-
------KR---V-----A-------A--S----KKDRHSKIFTAQGPRDRRVRLSIDISK
KFFGLQDLLGFDKASKTLDWLFTRSMTSIKDLVEE-----MR------------H-----
----------T------S--S---S------T----------L----------S-D----
-Q-CE---E-------------------------------V------FLN----------
----K----G-------D-Y---------L------------------------------
-D------K-----------------N-------G-------------------------
--RK------KK------------------Q---V---TK-------C----I-------
--N-GGK--R-------K---------K--R-------T----------T---Q------
---------K---L----Q-------S------V----F-----Q-V------N------
LAA-RSQL-RAEARARARER----TIEK
>TpCYC2a
------------------M----F-----------SS---N----------P---F----
-P-------------------------------SPI-------H-------G------L-
-----------P---P--------------------F------S--G-E-E--K---D--
----------------------G---------------V------F--------------
-----F------------------------------------------------------
-N--------------H-----H-----P---------I-------N--F----------
-P--G---------------EY----S-NS-FHH--------L--A--------------
-----------------T--------------P-------------------F-------
-P----------------------------------------------------------
-------------------V--------------------K-------------------
------------------------------------------------------------
---------E--------T---T------G--F---------------Q-----------
-------------NNK-------------------------N-N----------------
------H-------------------------------H-------DH-VIINKL-----
-----------------------------S----D--S-VI-----T-P----S----R-
------KR---V-----A-------A--S----KKDRHSKIFTAQGPRDRRVRLSIDISK
KFFGLQDLLGFDKASKTLDWLFTRSMAAIKDLVQE-----KK------------H-----
----------T------S--S---S------N----------L----------S-E----
-Q-CE---Q-------------------------------V------FME----------
----K----G----PDNN-Y---------L------------------------------
-V------K-----------I-----N-------E-------------------------
--RK------KK------------------T---V---SKR------V----M-------
--N-GGK--R-------K---------K--K-------T----------T---Q------
---------K---H----K-------S------GL---F-----Q-V------N------
LAA-RSQL-RAEARSRARER----TMEK
>CCoCYC2a
------------------M----FG----------SS---N----------S---F----
-P-------------------------------SSI-------H-------E------L-
-----------P---P----------S-S-D-M---F------S--G-E-E--K---D--
----------------------G---------------I------Y--------------
-----F------------------------------------------------------
-N--------------N-----H-----P---------F----------F----------
-T--G---------------EY----C--S-FNH--------A--P--------------
-----------------P--------------P-------------------P-------
-P----------------------------------------------------------
-------------------V--------------------K-------------------
------------------------------------------------------------
---------N------------S------G--L---------------H-----------
---------------E-------------------------F-D----------------
------D-------------------------------H-------NH-Q---NL-----
-----------------------------S----D--S-VI-----S-P----S----R-
------KR---V-----A-------G--P----KKDRHSKIFTAQGPRDRRVRLSINISR
KFFGLQDLLGFDKASKTLDWLFTNSKTAIKDLVEE-----MK------------H-----
----------T------S--S--KS------T----------L----------S-S----
-Q-CE---Q-------------------------------V------FMD----------
----E----T-------D-Y---------L------------------------------
-D------K-----------------N-------G-------------------------
--RK------KK------------------L---V---AK-------C----V-------
--N-GGK--K-------K---------K--K-------I----------A---Q------
---------K---Q----K-------S------G----F-----H-A------N------
LAA-RRLL-RAEARLRARER----TIEK
>CsoCYC2a
------------------M----FN----------FS---N----------S---F----
-P-------------------------------SPI-------N-------G--F---P-
-----------H---S----------S-G---V---F------F--V-Q-E--K---D--
----------------------G---------------G------H--------------
-----F------------------------------------------------------
-N--------------H-----H----HP---------F----------V----------
-A--G---------------D-----S--S-FNH--------S--Q--------------
-----------------P--------------P-------------------L-------
-P----------------------------------------------------------
-------------------I--------------------K-------------------
------------------------------------------------------------
---------E------------S------V--I---------------Q-----------
-------------N---------------------------S-D----------------
------N-------------------------------R-------NH-L---NV-----
-----------------------------S----E--S-VN-----S-P----S----K-
------KR---V--L--S-------A--S----KKDRHSKIFTAQGPRDRRVRLSIEISR
KFFGLQDLLGFDKASKTLDWLFTKSKTAIKDLLGE-----KKQ-----------T-----
----------S------S--S---S------T----------L----------T-D----
-Q-CE---E-------------------------------V------FTE----------
----K----G-------EYH---------V------------------------------
-E------K-----------------K-------G-------------------------
--KK------RK------------------P---L---TN-------K--Y-V-------
--N-GGK--R-------K---------K--K-------T----------T---Q------
---------K---N--L-K-------T------G----F-----H-V------N------
LAA-RNQL-RAEARARARER----TIEK
>LsCYC2a
------------------M----FN----------FS---N----------S---F----
-P-------------------------------SPI-------N-------G--F---P-
-----------H---S----------S-T---V---F------F--G-Q-E--K---D--
----------------------G---------------V------H--------------
-----F------------------------------------------------------
-N--------------H-----H-----P---------F----------I----------
-A--G---------------D-----C--S-FDH--------V--Q--------------
-----------------T--------------P-------------------L-------
-P----------------------------------------------------------
-------------------I--------------------K-------------------
------------------------------------------------------------
---------A------------S------S--I---------------Q-----------
-------------N---------------------------S-D----------------
------N-------------------------------R-------NH-L---NL-----
-----------------------------S----E--S-VN-----S-P----S----R-
------KR---V-----A-------V--S----KKDRHSKIFTAQGPRDRRVRLSIEISR
KFFGLQDLLGFDKASKTLDWLFTKSKSAIKDLLEE-----KKH-----------T-----
----------L------S--P---S------T----------L----------T-D----
-Q-CE---E-------------------------------V------FME----------
----K----G-------D-H---------V------------------------------
-E------K-----------------K-------G-------------------------
--KK------KK------------------P---V---AA-------K--Y-V-------
--N-GVK--R-------K---------K--K-------T----------T---P------
---------K---N--M-K-------T------G----F-----P-I------N------
LAA-RIQL-RAEARARARER----TIEK
>AlaCYC2a
------------------M----FN----------SS---N----------P---F----
-P-------------------------------PSI-------H-------G--F---P-
-----------P---P----------S-D---N---F------Y--G-H-E--K---D--
----------------------G---------------V------Y--------------
-----F------------------------------------------------------
-S--------------H-----------P---------F----------I----------
-V--G---------------N-----C--S-FDR--------A--T--------------
-----------------T----AIVPPL------------------------P-------
-P----------------------------------------------------------
-------------------N--------------------K-------------------
------------------------------------------------------------
---------A------------SE--------F---------------Q----------F
CD-----------------------------------------N----------------
------N-------------------------------R-------SH------V-----
-----------------------------S----G--S-VM-----ISP----S----R-
I-----NR---VAA---A-------A--S----KKDRHSKIFTAQGPRDRRVRLSIEISR
KFFGLQDLLGFDKASKTLDWLFTKSMTAIVDLVEE-----MKR-----------S-----
----------S------S--S---S------T----------L----------T-D----
-Q-CE---E-------------------------------V------FMG----------
----K----GA------D-H---------L------------------------------
-E------K-----------------K-------G-------------------------
--KK-----SRK------------------P---V---AK-------C--G---------
------K--R-------K---------K--K-------T----------T---Q------
---------K---Q----K-------P------G----F-----H-V------S------
LAA-RSQL-RAEARARARER----TIEK
>CCCYC2a
------------------M----YNS---------SS---N----------P---F----
-P-------------------------------SSI-------H-------G--F---P-
-----------P---A----------SAA---S---F------Y--G-H-E--K---D--
----------------------G---------------V------Y--------------
-----F------------------------------------------------------
-H--------------H-----H----PP---------F----------V----------
-A--G---------------D-----C--S-FHHV-------T--T--------------
-----------------T----AIVPPLL---P-------------------P-------
-A----------------------------------------------------------
-------------------I--------------------K-------------------
------------------------------------------------------------
---------G------------SE-----V--V---------------G----------Y
CD-----------------------------------------N----------------
------S-------------------------------R-------NH------F-----
-----------------------------S----D--S-VI-----SFP----S----K-
------TR---V-----S-------G--S----KKDRHSKIFTAQGPRDRRVRLSIDISR
KFFGLQDLLGFDKASRTLDWLFTKSKTAIKDLVEE-----MKQ-----------H-----
----------S------S--S---S------A----------L----------T-D----
-Q-CE---E-------------------------------V------FLG----------
----K----GSG-----D-H---------L------------------------------
-E------K------------I----K-------G-------------------------
--KK-----SKK------------------PP--I---TK-------C--G-N-------
--G-GSK--R-------K-TTK-----K--T-------T----------T---Q------
---------K---Q----K-------A------G----F-----H-V------N------
LAA-RSQS-RAEARARARER----TIEK
>CecCYC2a
------------------M----YN----------SS---N----------P---F----
-P-------------------------------SSI-------N-------G--F---P-
-----------P---P----------S-S---S---F------Y--Y-H-----------
------------------------------------------------------------
-----H------------------------------------------------------
-H--------------H-----H----HP---------F----------V----------
-A--G---------------N-----C--S-APP--------T--T--------------
-----------------T----TT--PIA---P-------------------P-------
-P----------------------------------------------------------
-------------------I----YT--------------K-------------------
------------------------------------------------------------
---------V------------SK-----V--V---------------Q----------C
CDI----------N---------------------------N-N----------------
------N-------------------------------N-------NH------N-----
-----------------------------N----NHLS-II-----PFP----S----K-
------NR---V-----A-------G--P----KKDRHSKIFTAQGPRDRRVRLSIDISR
KFFGLQDLLGFDKASKTLDWLFTKSKTAIKDLVEE-----MKQQ----------H-----
----------T------S--S---S------T----------L----------T-D----
-Q-CE---E-------------------------------A------FMG----------
----KKGGGGGG-----D-H------NNIL------------------------------
-E------K-----------------K-------G-------------------------
--PK-RSNNPKK------------------P---V---SK-------C--V-T-------
--N-GGK--R-------K----PNSS-K--K-------T----------TLL-Q------
---------K---S----K-------S------G----F-H---H-V------N------
LAA-RIQL-RAEARARARER----TIEK
>MdCYC2a
------------------M----FS----------SS---N----------P---F----
-P-------------------------------SST-------H-------G--F---P-
-----------P---P----------S-G---I---F------F--G-H-E--K---D--
----------------------G---------------V------Y--------------
-----F------------------------------------------------------
-N--------------H-----H-----P---------Y----------V----------
-A--G---------------D-----C--S-FDY--------A--S--NT-------I--
--------------AL-P--------------P-------------------S-------
-P----------------------------------------------------------
-------------------V--------------------K-------------------
------------------------------------------------------------
---------G------------S------G--L---------------Q-----------
-------------F---------------------------F-D----------------
------N-------------------------------H-------NH-L----------
-----------------------------P----D--S-VI-----S-P----S----K-
------KR---V-----A-------A--S----KKDRHSKIFTAQGARDRRVRLSIEVSR
KFFGLQDLLGFDKASKTLDWLFTKSKTAIKDLIEE-----MK------------H-----
----------SA-----S--T---S------A----------L----------T-D----
-Q-CE---E-------------------------------V------FME----------
----E----R-------D-H---------R------------------------------
-D------K-----------------K-------G-------------------------
--NK------KK------------------P---V---AK-------C----V-------
--N-GGK--R-------K---------K--K-------A----------P---Q------
---------K---Q----K------AA------G----F-----H-V------N------
LAA-RNQS-RAEARARARER----TIQK
>GhCYC2a
------------------M----FN----------SS---N----------P---F----
-P-------------------------------SSI-------H-------G--F---P-
-----------P---P----------S-A---S---F------F--G-H-E--N---D--
----------------------D---------------V------Y--------------
-----F------------------------------------------------------
-T--------------H-----H-----P---------F----------L----------
-V--G---------------D-----C--S-F-H--------D--G--NV-------I--
--------------AP-P--------------P-------------------P-------
-P----A-----------------------------------------------------
------------G----N-I--------------------K-------------------
------------------------------------------------------------
---------A------------S------G--S---------------Q-----------
---YCEDNNNNNNN---------------------------N-N----------------
------N-------------------------------D-------NHQL----------
-----------------------------Q----D--S-VI-----S-T----S----R-
------KR---V-----A-------A--S----KKDRHSKIFTAQGPRDRRVRLSIEISR
KFFGLQDLLGFDKASKTLDWLFTKSMTAIKDLVQE-----MK------------H-----
----------G------S--S---S------S----------L----------S-D----
-R-CE---V-------------------------------V------FME----------
-------------------D---------E------------------------------
-E------R-----------------K-------NRGL----------------------
--KK------KK------------------P---L---AK-------C----V-------
--N-GGK--R-------K---------K--K-------M----------T---Q------
---------K---H----K-------T------G----F-----H-V------N------
LAT-RNQL-RAEARARARER----TIEK
>AtCYC2a
------------------M----F-----------SS---N----------P---F----
-PH--L---------------------T-----SSL-------H-------G--F---H-
-----------P---P----------S-N---T---L------F--S-H-E--R---D--
----------------------S---------------L------Y--------------
-----F---H--------------------------------------------------
----------------------------P---------F----------L----------
-S--G---------------D-----S--S-F-H--------A--H--NN-------L--
--------------AP-P--------------A-------------------P-------
-A----P-----------------------------------------------------
------------E----I-M----------------------------------------
------------------------------------------------------------
------------------------------------------------------------
------------------------------------------------------------
------------------------------------------------------------
----------------------------------------I-----S-P----A----R-
-----------M-----G-------A--G----KKDRHSKIYTAQGPRDRRVRLSIEIAR
KFFGLQDLLGFDIASKTLDWLFTKSNTAIEELLQE-----MK------------HVP---
----------S------S--S---S------T----------V----------T-D----
-L-SE---V-------------------------------V------FME----------
------------------------------------------------------------
-D------N----------------------------L----------------------
--RK------KK------------------K---T---AG-------V------------
---------------------------K--K-------M----------K---Q------
---------K---C----K-------S-------------------V------N------
LE--REQL-RAVARARARER----TKEK
>CahCYC2a
------------------M----F-----------SS---N----------P---F----
-PQ--L---------------------T-----SSV-------H-------G--F---P-
-----------P---P----------S-N---P---F------F------E--T---D--
----------------------T---------------L------Y--------------
-----F---H--------------H----H------------------N-----------
-N--------------N-----H-----P---------F----------V----------
-S--G---------------D-----C---------------------------------
---------------P-P--------------P-------------------P-------
-A----P-----------------------------------------------------
------------E----N-I------SQQQQQQLLIMRSV--------------------
------------------------------------------------------------
------------------------------------------------------------
------------------------------------------------------------
------------------------------------------------------------
----------------------------------------I-----S-P----A----K-
-----------M-----A-------A--V----KKDRHSKIHTAQGPRDRRVRLSIDISR
KFFGLQDLLGFDKASKTLDWLLTKSRTAIEDLLEE-----IK------------H-----
----------S------S--S---S------T----------V----------T-D----
-R-CE---D-------------------------------A------LME----------
-------------------N---------E------------------------------
-D------K----------------------------M----------------------
--KK------KK------------------S---V---VK-------S------------
---------------------------K--K-------M----------T---QK-----
---------N---C----K-------F------G----F-----H-V------N------
LA--REQS-RAEARARARER----TKEK
>NcCYC2a
------------------M----F-----------SS---N----------P---F----
-PQ--L---------------------T-----SSV-------H-------G--F---P-
-----------P---P----------S-N---P---F------F--S-H-E--T---D--
----------------------T---------------L------Y--------------
-----F---H--------------H----H-------------H----H-----------
-N--------------N-----H-----P---------F----------V----------
-S--G---------------D-----C---------------------------------
---------------P-P--------------P-------------------P-------
-A----P-----------------------------------------------------
------------E----N-I------GRIDQ-----VGSV--------------------
------------------------------------------------------------
------------------------------------------------------------
------------------------------------------------------------
------------------------------------------------------------
----------------------------------------I-----F-P----T----K-
-----------M-----A-------A--V----KKDRHSKIFTAQGPRDRRVRLSIEIAR
KFFGLQDLLGFDKASKTLDWLLTKSRTAIEDLLEE-----MK------------H-----
----------S------S--S---S------T----------V----------T-D----
-R-CE---D-------------------------------V------FME----------
-------------------NIKDHGD---V------------------------------
-D------K----------------------------L----------------------
--KK------KK------------------S---V---VK-------S------------
---------------------------K--K-------M----------T---Q------
---------N---C----K-------S------G----F-----H-M------N------
LA--REQS-RAEARARARER----TKEK
>DoCYC2a1
------------------M----F-----------SS---N----------P---F----
-PQ--L---------------------T-----SSF-------N-------G--F---P-
-----------P--------------L-E---S---S------F--G-L-G--K---N--
------------------------------------------------------------
-----------------------------D-------------H----T-----------
-Q--------------D-----------P---------F----------F----------
-S--E---------------D-----G--F-I-H--------G--N--DN-------G--
--------------AR-S--------------L-------------------E-------
------------------------------------------------------------
-----------------N-M--------------------KQG-F---------------
------------------------------------------F-----------------
------R-ES-------------------G--F---------------L-----------
-------------H--------------W------------E-E----------------
------D-------------------------------D-------NH-L----------
-----------------------------L----D--S-VV-----S-Q----C------
-----------K-----Q----------S----RKDRHSKIDTARGPRDRRVRLSIEISQ
KFFGLQDLLGFDKASKTLDWLFTKSKNAIKDLVEE-----MK------------Q-----
----------N------S--S---S------S----------V----------T-H----
-Q-CE---V-------------------------------V------FME----------
----------------------------------------E-----G---------D---
-E------T-----------------K-------E--K----------------------
--KK------RK-TV---------------G---I---RN-------C----V-------
--N-G----R-------K---------K--K-------M----------A---Q------
---------K---H----K-------S------G----V-----H-V------N------
LA--RSKS-RAEARARARER----TREK
>DoCYC2a2
------------------------------------------------------------
--Q--L---------------------T-----SSI-------H-------V--F---P-
-----------P---P----------A-D---P---S------F--D-L-----------
------------------------------------------------------------
------------------------------------------------------------
-L--------------N-----------P---------F----------F----------
-S--G---------------D-----G--F-V-H--------G--E--ND-------V--
--------------AP-P--------------P-------------------P-------
------------------------------------------------------------
-----------------T----------------------KQD-F---------------
------------------------------------------F-----------------
------E-GP------------L------G--L---------------Q-----------
-------------H--------------G------------G-E----------------
------K-------------------------------G-------NP-R----------
-----------------------------S----D--S-VV-----S-H----S------
-----------K-----R----------P----QKDRHSKIHTVRGPRDRRVRLSIDVSR
KFFGLQDLLGFDKASKTLDWLLTNSKNAIKDLLEE-----MK------------K-----
----------N------S--S---S------S------SSTLF----------T-H----
-Q-CE---V-------------------------------V------LMA----------
----------------------------------------E-----R---------D---
-E------T-----------------K-------G--KTKKMK-----------------
--KK------KK-LP---------------P---V---LK-------C----SVDNG---
--N-N----K-------K---------K--K----KTTT----------T---Q------
---------R---H----T-------S---SGAG----V-----H---------------
------QS-RAEARARARER----TREK
>SlCYC2a
------------------M----F-----------SS---N----------P---F----
-PQ--L---------------------T-----SSI-------H-------G--F---S-
-----------P---P----------F-G---S---S------F--D-H-V--K---D--
----------------------G---------------V------Y--------------
-----P---N--------------H----H-------------H----H-----------
-Q--------------N-----------P---------F----------F----------
-S--G---------------D-----G--F-L-N--------G--G--DN-------V--
--------------AR-P--------------P-------------------P-------
------------------------------------------------------------
-----------------P-I--------------------KQD-L---------------
------------------------------------------F-----------------
------Q-EE------------S------G--L---------------Q-----------
-------------N--------------C------------D------------------
------K-------------------------------D-------TN-L----------
-----------------------------L----E--S-VI-----A-H----C------
-----------K-----Q-------Q--P----KKDRHSKIYTARGPRDRRVRLSIEISR
KFFSLQDLLGFDKASKTLDWLFTKSKTAIKDLVQE-----MK------------Q-----
----------N------S--S---S------P----------L----------T-D----
-Q-CE---V-------------------------------V------FME----------
----------------------------------------E-----G---------D---
-E------N-----------------K-------G--K----------------------
--KR------KK------------------P---V---VK-------C----V-------
--N-V----K-------R---------K--K-------L----------I---Q------
---------K---H----K-------P------G----V-----Y-M------N------
LA--RNKS-RAEARARARER----TREK
>gpiCYC2
------------------M----Y-----------SS---N----------P---F----
-PQ--L---------------------T-----SSI-------H-------V--F---P-
-----------P---S----------P-D---L---F------F--G-H-E--K---D--
----------------------G---------------L------Y--------------
-----Y---H--------------N-----------------------------------
----------------------------PN--------F----------A----------
-SN-A---------------N-----C--F------------------------------
--------------------------------S-------------------PRVIENAA
T-----------------------------------------------------------
-----------------T-M--------------------EQD-FI---R----------
----------------Q-------QQQQ-------QQ-----Q-----------------
------Q-QQ-QQQQQQR----A------S--L---------------Q-----------
-------------Y--------------C------------D-D----------------
------H-------------------------------H-------TH-L----------
-----------------------------L----D--S-VV-----S-Q----F----S-
------KR---T-----A-------E--V----KKDRHRKIFTAQGPRDRRVRLSIDIAR
KFFSLQDLLGFDKASKTLDWLFTKSKIAIKELVEE-----MK------------Q-----
----------S------S--S---S------T----------V----------T-D----
-Q-CK---M-------------------------------V------SMG----------
-------------------M---------F----K-----E-----G---------D---
-E------D------EGEG-------E-------G--E----------------------
--KT-------S------------------V---L---LK-------P----V-------
--R-G----K-------R---------K--K-------M----------T---K------
---------K---D----K-------A------R----S-----R-V------N------
LA--RDQL-RAEARARARER----TLEK
>SseCYC2
------------------M----Y-----------SS---N----------P---F----
-PQ--L---------------------T-----SSI-------H-------V--C---P-
-----------P---S----------P-D---L---F------F--G-H-E--K---D--
----------------------G---FYFGNNSQLHHHL------Y--------------
-----F---H--------------N-----------------------------------
----------------------------P---------F----------V----------
-S--G---------------G-----C--F------------------------------
--------------------------------S-------------------PQVMEN-V
T-----------------------------------------------------------
-----------------T-I--------------------DQD-FM---R----------
----------------Q-------QQQQ-------QQ-----L-----------------
------T-KE------------A------G--L---------------Q-----------
-------------C--------------C------------A-D----------------
------D-------------------------------H-------AH-L----------
-----------------------------L----D--S-VI-----S-P----F----S-
------KK---K-----V-------D--V----KKDRHRKIFTAQGPRDRRVRLSLDIAR
KLFSLQDLLGFDKASKTLDWLFTKSKTAIKELVEE-----KK------------Q-----
----------S------S--S---S------T----------V----------T-D----
-Q-CK---M-------------------------------V------SME----------
-------------------I---------F----K-----E-----G---------D---
-E------D-----------------E-------G--E----------------------
--KT-------S------------------V---L----K-------R----V-------
--K-G----K-------R---------K--K-------M----------T---Q------
---------K---H----K-------A------R----N-----H-V------N------
LA--RDQL-RAEARARARER----TREK
>paraAtCYC2a
------------------M----F-----------SS---N----------S---F----
-PQ--L-F-------------------T-----SSI-------H-------V--F---P-
-----------P--------------P-N---S---F-----------------------
------------------------------------------------------------
-----F---N--------------H-----------------------------------
----------------------------P---------F----------H----------
-S--G---------------D-----C--F-L-F--------S--D--NN-------V--
--------------VT-P--------------T-------------------PS---KHT
T-----------------------------------------------------------
-----------------L-L--------------------KQD-FI---R----------
----------------Q-------------------------------------------
------------------------------------------------------------
------------------------------------------------------------
--------------------------------------Q---------------------
------------------------------------------------------------
--------------------------------------RKIYTTQGARERRVRLSIDVAG
KFFGLQDLLGFDKASKTLDWLFTKSKIAIKEL-EK-----TK-------L----K-----
----------S------C--S---I-----------------------------------
----------------------------------------FTDPLL-FMD----------
-------------------T---------T----K-----E-----G---------G---
-D------A----------C------K-------G--K----------------------
--KT------IK------------------P---L---IK-------C----V-------
--G-G----KI------R---------K--K-------R----------T---Q------
---------K---C----K-------A------E----VQ----N-V------N------
LA--RNLS-RLKARARARER----TREK
>paraCahCYC2a
------------------M----F-----------SS---N----------S---F----
-PQ--L-F-------------------T-----SPI-------H-------V--F---P-
-----------P--------------P-D---S---F------F--D-H-E--K---H--
----------------------G---------------F------Y--------------
-----F---N--------------H-----------------------------------
----------------------------P---------F----------L----------
-S--G---------------D-----C--F-L-F--------S--D--NN-------V--
--------------VA-P--------------T-------------------PTLMAKHT
T-----------------------------------------------------------
-----------------L-I--------------------KQ------------------
----------------Q-------------------------------------------
------------------------------------------------------------
------------------------------------------------------------
--------------------------------------H-------NH-L----------
-----------------------------L----E-------------------------
-------K---M-----E-------A--V----KKDRVRKIYTAGGHRERRVRLSFDVAR
KFFGLQDLLGFDKASKTLDWLFTKSKISIKELVEE-----AN-------L----K-----
----------S------S--S---I------N----------V----------A-D----
-Q-SA---V-------------------------------F------FME----------
-------------------E---------I----E-----E-----G---------D---
-D------A----------F------K-------G--K----------------------
--KT------IK------------------P---L---IK-------C----V-------
--N-G----T-------R---------K--K-------M----------A---Q------
---------K---C----K-------G------E----Y-----D-V------N------
LA--RNVS-RAKARARARER----TREK
>paraNcCYC2a
------------------M----F-----------SS---N----------T---F----
-PQ--L-F-------------------T-----SPI-------H-------V--F---P-
-----------P--------------R-D---S---F------I--D-L-E--K---H--
----------------------D---------------F------Y--------------
-----F---N--------------H-----------------------------------
----------------------------P---------F----------L----------
-S--G---------------D-----C--F-L-F--------S--D--NN-------I--
--------------VA-P--------------TD------------------PTLMAKHA
T-----------------------------------------------------------
-----------------L-I--------------------KQ------------------
----------------Q-------------------------------------------
------------------------------------------------------------
------------------------------------------------------------
--------------------------------------H-------NH-L----------
-----------------------------L----D--S-VI-----S-P----S----T-
------KK---M-----E-------A--V----KKDRVRKIYTAGGHRERRVRLSFDVAR
KFFGLQDLLGFDKASKTLDWLFTKSKISIK-LVEE-----AN-------L----K-----
----------S------S--S---I------N----------V----------A-D----
-Q-SA---V-------------------------------F------FME----------
-------------------E---------I----E-----E-----G---------D---
-D------A----------Y------K-------G--K----------------------
--KT------IK------------------P---L---IK-------C----V-------
--N-G----K-------S---------K--K-------M----------A---Q------
---------K---C----K-------L------E----Y-----D-V------N------
LA--RNVS-RAKARARARER----TSEK
