# Supplementary material for: Patterning the Asteraceae Capitulum: Duplications and Differential Expression of the Flower Symmetry CYC2-Like Genes
Source: Front Plant Sci. 2018 Apr 25;9:551. doi: 10.3389/fpls.2018.00551 (PMC5996924; doi:10.3389/fpls.2018.00551)
Supplement: Supplementary file 8 [file Data_Sheet_4.FASTA]

>LchCYC2A
-----------------MF----------S-S--SN---------P----F---P--Q--
-------F-N-----S---S-T---N-----G---HV-------CP---S----------
--------S------FTH-D-T----D------------------------E--------
---------------I---F------------------------------L---------
H---H--S----------------------------------------------------
---------------Q--DLFSN-------N-----------------------------
-----------------------------------F---------F--------------
-----------Q---SN------NF-------T-----------V---------------
-----A--------S-------------------------P-----------------F-
MENASNCNTS-LLMGSTK---ATMANEDHV--KLQLK---G---DR------------D-
-------P----------------------------------------------------
------------------------------------------------------------
--------------------------------------------------H---------
----C------D---------P------------L---E----------CV---------
---------------I-------------------------------A------------
-A----K---K---------S----ST----A----KR--DRHSKIFTAQGLRDRRVRLS
IEIARKFFTLQDLLGFDKASKTLDWLFTNSKIAIEELV-E---M---K------------
----G-----A--L------SN------------------S-------S-T----N-S--
-----ECELHIFSGAKRAAEQNEGAKGVL-------------------------------
------------------------------------------------------------
----V------------S---M---------Q--------------K-------S-----
------------E-------------------------T--S------------------
--------------G---E-----------A-------KK-----M----RE----H---
-S----N--K------P------A--------S---H--------R---LA---K-ES-R
EKARARARE----RTQEKQR-TR-----E-------M----------I--E-------F-
--------------------------K-K---------Q--------------Y------
-----P------------------N-----H---H------------------V-L----
------------S------SSPGILSHST-------------------------------
---------R--S--SG--GI---G-VPSS------------------------------
--------------------------------K-VNAELHSSP-L-----S-----GV-S
LA-N-------------H---EASW---KDIAVDAIANKR-Q---P----LR--------
---PFP-------------------------------I---------------------Y
IYHQ---N-LSVPENRSSEISYSPCIKENWDMSSD-D-----------------------
------------------------------------------------------------
------------------------------------------------------------
------------------------------------------------------------
------------------------------------------------------------
------------------------------------------------------------
------------------------------------------------------------
----------------------------------
>LchCYC2B
-----------------MF----------S-S--SN---------P----F---P--Q--
-------F-T-----S---S-T---H----HG---HVWP-----AP---S----------
--------F------FTH-D-T----D------------------------D--------
---------------V---L------------------------------F---------
H---H--D----------------------------------------------------
-------------Q-Q--DLFSN-------N-----------------------------
-----------------------------------F---------F--------------
-----------Q---A-------NI-------A-----------V---------------
-----P--------S-------------------------P-----------------L-
FTNNSATSTSHVLVGSTKSAAAAMANEDFV--KLQWK---G----V------------D-
-------P----------------------------------------------------
------------------------------------------------------------
--------------------------------------------------H---------
----S------D---------P------------L---G----------SV---------
---------------I-------------------------------A------------
-M----K---K---------N-----I----P----KK--DRHRKIFTAQGLRDRRVRLS
IDIARKFFTLQDLLGFDKASKTLDWLFKSSKTAIEELV-E---M---K------------
----N-----S--T------SN------------------S-------S-T----T-S--
-----ECDLDLFSGTKEAVEQNEDVQEVP-P-----------------------------
------------------------------------------------------------
----I------------S---K---------R--------------K------QA-----
------------T-------------------------T--S------------------
--------------T---K-----------E-------KK-----T----RA----H---
-S----Y--K------P------V--------F---Y------------LA---K-QS-R
EKARARARE----RTQEKQR-IR-----K-------F----------D--E-------L-
--------------------------K-K---------R--------------ID-----
-----P------------------D-----H---H-----------------NV-I----
------------S------CSPTVLSHSSI------------------------------
---------R--S--SS--AI---E-LPSL------------------------------
--------------------------------N-VNADLHSPP-I-----S-----GT-S
LG-N-----------------EASW---KEIVVDAILNQK-P---L----IR--------
---PSP-------------------------------I---------------------F
IYPQI--Y-RAVPEDRSSEISYSSQIKENWDLSRNAN-----------------------
------------------------------------------------------------
------------------------------------------------------------
------------------------------------------------------------
------------------------------------------------------------
------------------------------------------------------------
------------------------------------------------------------
----------------------------------
>PgrCYC2
-----------------MF----------S-S---Y---------P----F---P--Q--
-------L-T----CS---S-T---P----HG---HVYP------P---S----------
--------F------FSH-D-TS---D------------------------E--------
---------------N---L------------------------------L---------
L---L--N----------------------------------------------------
---------------Q--DPFCY-------N-----------------------------
-----------------------------------S---------F--------------
-----------P---A-------NA-------V-----------A---------------
-----P--------S-------------------------P-----------------F-
ITDNAACSNNS--ISSYKAAATAMANQDFVSCRLQLK---G-----------------D-
-------P----------------------------------------------------
------------------------------------------------------------
--------------------------------------------------H---------
----C------D---------P------------L---H----------SV---------
---------------I-------------------------------A------------
-T----K---K---------S-----T----A----RK--DRHSKIFTAQGLRDRRVRLS
IEIARKFFNLQDMLGFDRPSKTLDWLFTNSKTAIQELV-E---M---K------------
----N-----Y--TV-----SN------------------S-------S-T----S-S--
-----ECELDILTGIKGAAEKIEGAQVVL-------------------------------
------------------------------------------------------------
----R------------S---K---------L--------------N-------P-----
---------LLIG-------------------------S--S------------------
--------------G---K-----------Q-------KK-----I----RA----H---
-T----H--K------P------A--------F---H--------L---LT---K-ES-R
EKARARARE----RTQEKQR-IR-----K-------L----------D--E-------F-
--------------------------K---------------------------------
------------------------------------------------------------
------------------------------------------------------------
------------------------------------------------------------
------------------------------------------------------------
------------------------------------------------------------
------------------------------------------------------------
---QI--T----------------------------------------------------
------------------------------------------------------------
------------------------------------------------------------
------------------------------------------------------------
------------------------------------------------------------
------------------------------------------------------------
------------------------------------------------------------
----------------------------------
>SdeCYC2
-----------------MF----------S-S---N---------P----F---P--Q--
-------I-N-----S---S-S---I----HG---H--S------S---S----------
--------N------FAH-E-K----D------------------------E--------
---------------I---S------------------------------L---------
N-QEH--G----------------------------------------------------
---------------H--DLFAD-------H-----------------------------
-----------------------------------M---------F--------------
-----------R---A-------SN-------E-----------L---------------
----------------------------------------P-----------------F-
M-----------------------------------E---G---QY------------Y-
-------A----------------------------------------------------
------------------------------------------------------------
--------------------------------------------------H---------
-----------H---------P------------S---N----------AV---------
---------------L-------------------------------C------------
-S----R---K---------N-----T----V----RK--DQHSKIYTSQGPRDRRVRLS
IQIARKFFDLQEMLGFDKASKTLDWLFTKSKAAIDDLV-K---T---K------------
----R-----G--S------SS------------------T-------T-Y----Q-S--
-----E---------------------VI-------------------------------
------------------------------------------------------------
----V------------P---N---------E--------------A-------D-----
------------D-------------------------S--K------------------
--------------G---KNPVG-------K-------KK-----K----VA----Q---
-T----N--K-----------------------------------------------S-R
ADARARARE----RTKEKMR-VR-----Q-------L----------C--E-------G-
--------------------------D-K------------------------L------
-----P------------------A-----H---H------------------V-M----
------------P---------------SI------------------------------
---------C--C--WS--QI---D-QPQS------------------------------
--------------------------------K---------D-I-----I-----GS-S
IA-E-------------HNFFEPSI---N-------AYQQ-Q---F----VT--------
---SKE-------------------------------M----------------SFKMGY
NYPPI--N---------------------------------TER-W--------------
-R---L--N---------------------------------------------------
------------------------------------------------------------
------------------------------------------------------------
------------------------------------------------------------
------------------------------------------------------------
------------------------------------------------------------
----------------------------------
>LmCYC2A
-----------------MF----------P-S---N---------P----F---S--Q--
-------L-T-----------------------------------P---S---L------
--------I-LTHERFAY-E-R----D------------------------H--------
---------------Y---H------------------------------H---------
H---H--H----------------------------------------------------
--------------HP--DLL---------------------------------------
---------------------------------------------L--------------
-----------Q---P-------PA--PAIYDN-----------L---------------
-----K--------E-------------------------TI----------------F-
----------------------------------------------------------T-
-------N----------------------------------------------------
------------------------------------------------------------
--------------------------------------------------H---------
----L------E---------S----------------N-----------F---------
---------------L-------------------------------P------------
-R----R---K---------L-----P----A----KR--DRHSKIYTAQGPRDRRVRLS
IEIARKFFDLQDMLGFDKASRTLDWLLNKSQIAIKDLV-Q---S---K------------
----L-----G--C------TN------------------S-------S-D----A-RCS
LSSIYE---------------------CE-------------------------------
-----------S----------------D------K------H------------K----
----L------------Y---P---------K--------------N-------G-----
------------E-------------------------I--ASE----------------
--------------I---K-----------G-------KK-----L----KK----P---
-T----D--K------S------S--------V---I-D------L---AA---R-ES-R
ANARARARE----RTREKMR-VR------------------------N--E-------M-
--------------------------K-K---------V--------------G------
-----P------------------N-----E---H-------------------------
----------------------------GD------------------------------
---------A--R--IT--QP---L---SG------------------------------
--------------------------------I---------P-VVLNWEI-----GS-N
IA----------------------CVNQS-------TEHF-N---I----GK--------
---PWE-------------------------------M---------------------Y
NN-----------------------------------------R-I--------------
-N---R--E---------------------------------------------------
------------------------------------------------------------
------------------------------------------------------------
------------------------------------------------------------
------------------------------------------------------------
------------------------------------------------------------
----------------------------------
>LmCYC2B
-----------------MY----------S-S---SSSIFT----P----F---P--Q--
-------L-T-----S---T-I---H----LS---S--H------P---N---L------
--------F------SQM-E-R----D------------------------S--------
---------------I---F------------------------------L---------
H---H--N----------------------------------------------------
--------------RH--DLLPG-------L-----------------------------
-----------------------------------F---------F--------------
-----------P---S-------DSDVPGV-NN-----------V---------------
-----A--------R-------------------------P-------------------
------------------------------------------------------------
------------------------------------------------------------
------------------------------------------------------------
------------------------------------------------------------
-----------E---------S------------S---Q-----------Q---------
---------------L-------------------------------PRTTYK-------
-K----K---N---------V-----S----A----KK--DRHSKIYTAQGPRDRRVRLS
MEIARKFFDLQDLLGFDKASKTLDWLLTHSKAAIKELV-Q---M---K------------
----I-----N--C------TT------------------G-------G-G----G-S--
-----E---------------------MI-------------------------------
-----------C----------------E------N------N------------Y----
----C------------N---K---------N--------------D-------T-----
------------T-------------------------T--SVV----------------
--------------G---N-----------E-------KR--------------------
----------------D------A--------F-----D------I---SS---R-ES-R
AKARARARD----RTREKMR-AK------------------------E--Q-------QL
DQESLRVIDA----------------Q-D---------L--------------S------
-----P------------------N-----D---H-------------------------
----------------------------SS------------------------------
---------R--S--WP--HI---D---AS------------------------------
--------------------------------C---------D-LTECWDI-----NT-D
VV----------------------I---T-------AEHQ-H---F----GK--------
---PCD-------------------------------V---------------------Y
NNYTI--Y---------------------------------SSR-I--------------
-S---S--G-V-L--------------------------S--D-Q---------------
------------------------V--------------Y---------------S----
------------------------------------------------------------
------------------------------------------------------------
------------------------YIL---------------------------------
------------------------------------------------------------
----------------------------------
>VplCYC2
-----------------MS----------S-S---N---------P----F---------
---------------------L---H----LI---S--P------P---S---L------
--------I------FGH-E-R----D------------------------H--------
---------------E---F------------------------------F---------
L---H--H----------------------------------------------------
--------------RH--DLLSG-------H-----------------------------
-----------------------------------F---------L--------------
-----------P---A-------NA--PAT-DN--FQAAFANHDV---------------
-----N--------R-------------------------P-----------------F-
----------------------------------------------------------G-
-------S----------------------------------------------------
------------------------------------------------------------
--------------------------------------------------H---------
----C------D---------S------------L---N-----------F---------
---------------L-------------------------------P------------
-K----K---K---------L-----P----G----KK--DRHSKICTAQGLRDRRVRLS
IEIARNFFDLQDMLGFDKASKTLEWLFTKSKAAIEELV-Q---K---S------------
----L-----S--S------TSECEVI-------------S-------P-G----T-S--
-----E---------------------LA-------------------------------
-----------A----------------N------N------G------------D----
----I------------S---K---------K--------------K-------K-----
KKKKKKTPL---M-------------------------T--ARV----------------
--------------N---K-----------E-------KK-----M----SK----Q---
-A----H--N------Y------S--------F---Q-D------L---LV---R-AS-R
AEARARA-----------------------------------------------------
------------------------------------------------------------
------------------------------------------------------------
------------------------------------------------------------
------------------------------------------------------------
------------------------------------------------------------
------------------------------------------------------------
------------------------------------------------------------
------------------------------------------------------------
------------------------------------------------------------
------------------------------------------------------------
------------------------------------------------------------
------------------------------------------------------------
------------------------------------------------------------
------------------------------------------------------------
----------------------------------
>NpCYC2
-----------------MF----------S-S---N---------S----F---A--E--
-------F-T-----S---S-F---Y-----A---F--P------P---P---L------
--------F------DAP-E-L-IDDA------------------------D--------
---------------I---H------------------------------L---------
N---H--Q----------------------------------------------------
---------------Q--DPFS--------------------------------------
------------------------------------------------------------
-----------Q---V-------AG-------T-----------T---------------
-----S--------Q-------------------------G-----------------F-
M-----------------------------------I---K---GV------------Q-
-------T----------------------------------------------------
------------------------------------------------------------
--------------------------------------------------H---------
----F------E---------H------------Q---Y-----------S---------
---------------P-------------------------------P------------
-I----S---E---------S-----K----K----KKMADRHSKIVTARGSRVRRVRLS
IDVARKFFNLQDMLGFDKASKTLDWLLEKSKSAIIELT-E---M---K---S--------
----L-----S--S------TA------------------S-------Y-S----E-A--
-----D---------------------RL-------------------------------
-----------V----------------G------D------H------------G----
----I------------T---N---------A-VQGQDGDGVVPVPK-------N-----
------------K-------------------------C--L------------------
--------------G---K-----------E-------KK-----R----KE----K--L
LT----Y--R------S------Q--------P---D-R------L---IA---R-KS-R
AEARARARE----RTREKMQ-IK-----K-------L----------D--E-------L-
--------------------------M-N---------L--------------I----GP
PSPPGL------------------N-----H---H------------------P-S----
------------F---------------TN------------------------------
---------Y--Y--WT-------------------------------------------
------------------------------------------------------------
-T-S-------------HDHFEA-----K-------GKDI-H---F----GE----NLNS
LKSSSS-------------------------------I---------------------C
NYHGL--S---------------------------------FAN-H--------------
-N---L--N-C-S--------------------------S--R-T---------------
------------------------T--------------G---------------S----
------------------------------------------------------------
------------------------------------------------------------
------------------------WT----------------------------------
------------------------------------------------------------
----------------------------------
>AiCYC2b
-----------------MF----------S-S---N---------P----F---P--H--
-------L-P-----S---S-T---N-----V--FS--S------S---S----N---S-
--------F------FDH-E-K----D------------------------D--------
---------------V---D------------------------------F---------
------------------------------------------------------------
------------------------------H--N--------------------------
--S-Y----L-S--G-D--------F---------N---------L--------------
-----------H---A-------YN-------S-----------H-----V----HPPDT
VE--K-------------------------------------------------------
------------------------------------------------------------
---------------------M---F-----------V-MEEKHH---------------
----Q--------Q------------Q------H-F-----------------------S
------EG-----------S---------G-L----------------Q-Y---------
----S------E---------D------------H---D-----------D---------
---------------L-------L------D----S-VV-----S--P------------
-Y----R---KK---M----A-----A----S----KK--DGHSKIYTARGPRDRRVRLS
IEIARKFFCLQDLLGFDKASKTLDWLLGKSLTAIKDLVEQ---M---T---R--------
----C-----S--S------ST------------------V-------T-E----E-S--
-----K---------------------AK--FL------------E--------------
--TI--------------------------------------E------------N----
----N------------G---K---------K----------------------K-----
------------K-------------------------A--V-------V-V--K-----
C-----V----E--P---K-----------K-------KK-----A-----T----Q---
-R----C--K------V------G--------V---Q-E------N---VA---REQL-R
AEARARARE----RTKEKMR-VK-----K-------L----------D------------
------------------------------------------------------------
-----------------G------------------------------------------
------------------------------------------------------------
---------------CG--QI---E---QQ-----N-D----------------------
------------------------------Y-----------------------------
------------------------------------------------------------
------------------------------------------------------------
------------------------------------------------------------
------------------------------------------------------------
------------------------------------------------------------
------------------------------------------------------------
------------------------------------------------------------
------------------------------------------------------------
-------------------------------------E----------------------
------------------------APWGSWNQ--
>EbCYC2b
-----------------MF----------S-S---N---------P----F---P--H--
-------L-S-----S---P-T---N-----V--LF--P------P---S----N---S-
--------F------FDH-E-K----D------------------------D--------
---------------V---E------------------------------F---------
------------------------------------------------------------
------------------------------H--N--------------------------
--T-F----L-S--G-D--------Y---------K---------I--------------
-----------H---A-------YN-------D-----------S-----V---------
----K-------------------------------------------------------
------------------------------------------------------------
---------------------E---L-----------V-M--------------------
----Q--------E------------Q------Q-F-----------------------S
------EG-----------S---------G-L----------------Q-Y---------
----G------E---------D------------H---D-----------D---------
---------------L-------L------D----S-VI-----S--P------------
-N----K---MK---M----A-----A----S----KK--DGHSKIETARGPRDRRVRLS
IEIARKFFCLQDLLGFDKASKTLDWLLGKSLASIKDLVEQ---T-STT---Q--------
----C-----S--S------ST------------------V-------T-E----E-S--
-----K---------------------VQ--FL------------E--------------
--TI--------------------------------------E------------N----
----N------------G---K---------K----------------------K-----
------------K----------------------KAAS--V-------V-V--K-----
C-----V----V--P---K-----------K-------KK-----T-----SV---Q---
-R----C--N------I-------------------Q-D------N---VA---REQL-R
KEARARARE----RTKEKMR-VK-----K-------L----------D------------
------------------------------------------------------------
-----------------G------------------------------------------
------------------------------------------------------------
---------------WS--QI---E---QQ-----N-N----------------------
------------------------------Y----------------------------H
GI-N--------------------------------------------------------
------------------------------------------------------------
------------------------------------------------------------
------------------------------------------------------------
-----------------------------------------------------D------
------------------------------------------------------------
------------------------------------------------------------
------------------------------------------------------------
----------------LDL------------------E----------------------
----------------------------------
>CoCYC2b
---------------------------------------------------------N--
-------L-P-----P---S-T---D-----N--LF---------P---S----S---R-
-------SL------FDL-E-K----E------------------------G--------
---------------V---D------------------------------F-HYHHRNHN
------------------------------------------------------------
------------------------------Q-----------------------------
----F----I-S--G-D--------F---------R---------L--------------
-----------H---A-P-----VN-------------------------E---------
----N-------------------------------------------------------
------------------------------------------------------------
---------------------F---I-----------M-H--------------------
----Q--------Q------------Q------Q-F-----------------------S
------EG-----------S---------G-L----------------Q-Y---------
----S------E---------D------------H---D-----------D---------
---------------L-------L------N----S-VI-----S--P------------
-Y----D---TK---M----A-----T----S----KK--NGHSKIYTARGPRDRRVRLS
IGIAQKFFFLQDLLGFDKASKTLDWLITKSLTAIKDLVEE---T---N---QS-------
----C-----P--S------ST------------------V-------T-E----Q-S--
-----K---------------------VE--FL------------E--------------
--TI----K---------------------------------D------------H----
----N------------G---L---------K----------------------K-----
------------K-------------------------S--V-------A-V--K-----
C-----V----G--G---K-----------K-------QK-----M-----A----Q---
-R----C--K------G------G--------I---Q-E------N---LA---RDQS-R
SEARARARE----RTKQKQK-MR-----T-------V----------D------------
------------------------------------------------------------
-----------------G---C--E-----------------------------------
------------------------------------------------------------
------S--G--R--WG--QI---Q---PQ-----N-G----------------------
------------------------------Y-----------------------------
------------------------------------------------------------
------------------------------------------------------------
------------------------------------------------------------
------------------------------------------------------------
------------------------------------------------------------
------------------------------------------------------------
------------------------------------------------------------
------------------------------------------------------------
-------------------KDSNQSKDPSF-QIRAFRN----------------------
----------------------------------
>OeCYC2b
---------------------------------------------------------N--
-------L-P-----S---S-T---N-----N--LF--S------P---P----N---S-
-------NL------FDH-E-K----H------------------------D--------
---------------V---D------------------------------F-HYHHHHHH
------------------------------------------------------------
------------------------------H-----------------------------
--P-F----F-S--G-D--------F---------H---------L--------------
-----------H---T-------FN-------------------------T---------
----P-------------------------------------------------------
------------------------------------------------------------
---------------------P---V-----------L-L--------------------
----Q--------Q------------R------Q-F-----------------------S
------------------------------------------------------------
----S------E---------D------------H---D-----------E---------
---------------L-------L------D----S-VV-----S--P------------
-Y----N---TK---M----S-----T----S----KK--DGHSKIYTARGPRDRRVRLS
IGIAKKFFCLQDMLGFDKASKTLDWLLTKSLTAIKDLVEQ---T---N----N-------
----C-----S--N------ST------------------V-----VVT-D----E-S--
-----R---------------------VQ--FL------------K--------------
--TI----E---------------------------------E-----------------
-------------------------------K----------------------K-----
------------N-------------------------S--V-------V-P--K-----
C-----V----D--G---K-----------R-------KK-----M-----T----Q---
-K----L--K---------------------------------------------DQS-R
AEARARARE----RTKEKLK-MR-------------L----------D------------
------------------------------------------------------------
-----------------G---C--E-----------------------------------
------------------------------------------------------------
------S--RGCS--WG--QI---E---PQ-----N-V----------------------
------------------------------C-----------------------------
------------------------------------------------------------
------------------------------------------------------------
------------------------------------------------------------
------------------------------------------------------------
------------------------------------------------------------
------------------------------------------------------------
------------------------------------------------------------
------------------------------------------------------------
-------------------KDS------SFPQIRAFHN----------------------
----------------------------------
>GafCYC2b
---------------------------------------------------------Q--
-------L-Y-----S---S-T---S-----N--VF--S------P---S----N---S-
--------F------FDH-G-K----N------------------------D--------
---------------V---H------------------------------F---------
------------------------------------------------------------
------------------------------D-----------------------------
--P-F-----------D--------F---------H---------L--------------
-----------H---T-------HN-------I-----------H-----T---------
----P-------------------------------------------------------
------------------------------------------------------------
---------------------S---Q-----------M-M--------------------
----Q--------N-----VSAA---K------Q--------------------------
------DS-----------I---------V-W----------------Q-Y---------
----S------E---------D------------H---D-----------D---------
---------------L-------L------D----S-VI-----S--P------------
-Y----K---KK---I----A-----T----S-S--KK--DGHSKIYTAQGPRDRRVRLS
IEIARKFFCLQDLLGFDKASKTLDWLLTKSLMAIKDLVQQ---T---N---NN-------
----C-----S--S------ST------------------V-------T-D----E-S--
-----K---------------------VK--FL------------E--------------
--TI--------------------------------------E------------N----
----D------------G---K---------K----------------------K-----
------------K-------------------------S--V-------IRA--K-----
F-----V----D--G---K-----------K-------KK-----V-----I----L---
-K----C--K------G------K--F-----V---Q-E------N-N-VA---RDQS-R
AEARARARE----RTKEKMR-VK-----R-------L----------DG-----------
------------------------------------------------------------
-----------------G---C--G-----------------------------------
------------------------------------------------------------
------S--S--S--WG--QI---G---PQ-----N-D----------------------
------------------------------F-----------------------------
------------------------------------------------------------
------------------------------------------------------------
------------------------------------------------------------
------------------------------------------------------------
------------------------------------------------------------
------------------------------------------------------------
------------------------------------------------------------
------------------------------------------------------------
-------------------KDA------SF-QIRAVHE----------------------
---------------QMGDHICNL----------
>SoCYC2b
-----------------MF----------S-S---N---------P----F---------
---------S-----S---T-T---N-----G---F--S------C---S----D---Y-
--------F------FDQ-E-K----D------------------------D--------
---------------V--------------------------------------------
----D--H----------------------------------------------------
----------------F-----D-------K--N--------------------------
--P-F----F-S--G-E--------F---------L---------F--------------
-----------H---A--------------------------------------------
----------------------------------------------------------D-
P-----------------------------------D---N----L------------T-
-------T-I---KP--QG--F---V-----------MHQ--------------------
----H--------Q------------Q------L-F-----------------------S
----DD------------------------------------------------------
-----------E---------D------------D---D-----------D---------
---------------L-------L------D----S-VI-----S--P------------
-Y----K---KK---I----S-----I----S----KK--DGHSKIDTARGPRDRRVRLS
IGIAQKFFCLQDLLGFDKASKTLDWLLTKSITAIKDLVEE---T---N---Q--------
----C-----S--S------ST------------------I----T--T-E----Q-T--
-----K---------------------VR--FL------------E--------------
--SI-----K-E----------------TS-----D------D------------D-K--
----T------------A---E---------N----------------------L-----
------------K-------------------------S---------------------
C-----V----D--V---K-----------K-------KK-----M-----T----Q---
-R----C-NK------P------R--------F---Q-D------N---LA---RNQS-R
VEARARARE----RTKEKMR-VK-----K-------T-----LVVP-D------------
------------------------------------------------------------
-----------------S---S--E-----------------------------------
------------------------------------------------------------
------S--G--C--WG--QI---E---PQ-----NID----------------------
------------------------------Y-E---------E-R-----R-----WE-N
IM-D---QETSKQSK---------------------------------------------
------------------------------------------------------------
------------------------------------------------------------
------------------------------------------------------------
-----------------------------------------------------D------
------------------------------------------------------------
------------------------------------------------------------
------------------------------------------------------------
----------------SSF-----------------------------------------
----------------------------------
>TrCYC2b
-----------------MF----------S-S---N---------P----F---------
---------S-----L---T-T---N-----G---F--Y------C---S----G---Y-
--------F------FDQ-E-K----D------------------------D--------
---------------V--------------------------------------------
----N--H----------------------------------------------------
----------------Y-----D-------K--N--------------------------
--L-S----F-L--G-Y--------F---------L---------F--------------
-----------H---A--------------------------------------------
----------------------------------------------------------G-
P-----------------------------------D---N----V------------T-
-------T-I---KP--Q-------V-----------MYR--------------------
----H--------Q------------Q------L-L-----------------------S
----DD------------------------------------------------------
-----------V---------D------------D---E-----------D---------
---------------L-------L------D----S-VI-----S--P------------
-Y----K---KK---F----L-----I----S----KK--DGHSKIDTARGPIDRRVRLS
IGIAQKFFCLQDLLGFDKASKTLDWLLTKSITAIKDLVEE---T---N---Q--------
----C-----S--S------ST------------------I----T--T-D----Q-S--
-----K---------------------VR--FL------------E--------------
--SI-----K-E----------------TS-----D------D------------D-K--
----T------------C---Q---------N----------------------L-----
------------K-------------------------S---------------------
C-----V----D--V---K-----------K-------KK-----M-----T----Q---
-R----C-NK------P------R--------F---Q-D------S---LA---RNQS-R
AEARARARE----RTKEKMR-VK-----K-------T-----LVVP-D------------
------------------------------------------------------------
-----------------S---C--E-----------------------------------
------------------------------------------------------------
------S--G--C--WG--QI---E---PE-----NID----------------------
------------------------------Y-E---------E-R-----R-----WE-S
IM-D---QETSKQSK---------------------------------------------
------------------------------------------------------------
------------------------------------------------------------
------------------------------------------------------------
-----------------------------------------------------D------
------------------------------------------------------------
------------------------------------------------------------
------------------------------------------------------------
----------------STF-----------------------------------------
----------------------------------
>SscCYC2b
-----------------MF----------S-S---N---------P----L---------
---------P-----S---S-P---N-----HNV-F--S------C---S----N---S-
--------F------FDH-E-K----D------------------------D--------
---------------V-L-H------------------------------F---------
N---N--D----------------------------------------------------
----------------Y-----N-------N--N--------------------------
--P-F----I-S--G-D--------F---------L---------F--------------
-----------H---A--------------------------------------------
----------------------------------------------------------D-
L-----------------------------------D---N----L------------T-
-------T-I---KQ--QD--F---V-------------Q--------------------
----H--------Q------------Q------P-L-----------------------S
-EYDDN------------------------------------------------------
-----------D---------D------------D---D-----------D---------
---------------L-------L------D----S-VV-----S--P------------
-Y----K---KK---I----S-----I----S----KK--DGHSKIYTARGPRDRRVRLS
IGIAQKFFCLQDLLGFDKASKTLDWLLTKSLTAIKDLVED---T---N---R--------
----C-----S--S------ST------------------I----T--T-D----QYS--
-----K---------------------VE--FL------------E--------------
--SI-----K-G----------------TS-----D------E------------D-K--
----N------------C---Q---------K----------------------K-----
------------N-------------------------S---------------------
C-----V----D--L---K-----------K-------KK-----L-----T----Q---
-R----Y-SK------A------G--------LI--Q-D------N---LA---KDQL-K
AEARARARE----RTKEKMC-VK-----K-------T-----LFVP-D------------
------------------------------------------------------------
-----------------S---S--E-----------------------------------
------------------------------------------------------------
------S--G--C--WG--KI---E---LR-----NID----------------------
------------------------------Y-E---------E-N-----R-----WE-G
IM-D---QETSMQSK---------------------------------------------
------------------------------------------------------------
------------------------------------------------------------
------------------------------------------------------------
-----------------------------------------------------D------
------------------------------------------------------------
------------------------------------------------------------
------------------------------------------------------------
----------------SSF-----------------------------------------
----------------------------------
>DooCYC2b
-----------------MF----------S-S---N---------P----F---Q--Q--
-------L-P-----S---S-I---N-----V---F--S------P---P----N---S-
--------F------LAH-E-K----D------------------------D--------
---------------D-V-H------------------------------F---------
N---D--H----------------------------------------------------
---------------RR-----N-------H--N--------------------------
--S-F----I-S--G-D--------L---------H---------F--------------
-----------H---T-------YN-------S-----------P-----P---------
----PF--------P-------------------------------------------A-
T-----------------------------------G---G----I------------T-
-------T-I----E--KD--F---V-----------M----------------------
-------------Q------------Q------Q-F-----------------------S
------------------------------------------------------------
-----------E---------D------------H---D-----------E---------
---------------L-------L------D----S-VI-----S--P------------
-Y----K---TK---M----A-----T----S----KK--DGHSKIYTARGPRDRRVRLS
IGIAQKFFCLQDLLGFDKASKTLDWLLTKSLTAIKDLVEE---T---N---H--------
----C-----S--S------ST------------------I-------T-D----Q-S--
-----K---------------------VD--FL------------E--------------
--TI-----R-G-----------------S-----D------E------------D----
----N------------G---K---------K----------------------K-----
------------K-------------------------S--V---------Q--K-----
C-----G----D--G---K-----------K-------KK-----M-----I----Q---
-K----C--K------S------G--------S---Q-E------S---FA---RDQL-R
VEARARARE----RTKEKLR-VK-----K-------INDELKTFVH-D------------
------------------------------------------------------------
-----------------P---C--D---QS------------------------------
------------------------------------------------------------
------G--G--C--WG--QI---E---SQ-----N-D----------------------
------------------------------Y-K---------D-I-----R-----WD-H
AV-D--------------------------------------------------------
------------------------------------------------------------
------------------------------------------------------------
------------------------------------------------------------
-----------------------------------------------------D------
------------------------------------------------------------
------------------------------------------------------------
------------------------------------------------------------
----------------SDL------------------E----------------------
----------------------------------
>BpCYC2b
-----------------MF----------S-S---N---------P----C---P--Q--
-------V-P-----S---S-T---N-----V---F--S------P---S----D---S-
--------F------FDY-E-K----D------------------------I--------
---------------D---H------------------------------F---------
N---Y--H----------------------------------------------------
---------------QQ-----I-------D--N--------------------------
--L-F----T-S--N-D------F-V-------------------S--------------
-----------H---T-------YS-------S-----------P-----A-HDP-----
----DP--------P-------------------------------------------V-
T-----------------------------------N---D----V------------T-
-------T-H----E--QD--F---V-----------L----------------------
-------------Q------------Q------Q-F------------------------
------------------------------------------------------------
------P----E---------G------------H---D-----------D---------
---------------L-------L------E----S-VI-----S--S------------
-Y----K---KK---M----P-----S----S----KR--DRHSKIYTARGPRDRRVRLS
IDVSRKFFCLQDLLGFDKASKTLDWLLTKSLTAIKDLVAQ---T---S---K--------
----C-----S--S------ST------------------L-------T-E----E-S--
-----N---------------------AK--FL------------E--------------
--TI-----K-R----------------DS-----D------V------------E----
----N------------G---K---------M----------------------K-----
------------K-------------------------P--R---------L--K-----
C-----V----D--G---K-----------G-------KK-----L-----T----H---
-K----S--K------V------G--------S---Q-E------S---FS---REQS-R
AEARARARE----RTKEKSR-LK-------------------------------------
------------------------------------------------------------
------------------------------------------------------------
------------------------------------------------------------
------------------------------------------------------------
--------------------------------------------------M-----LV--
-M-D-----------QE----------------------------T----SK--------
---Q--------------------------------------------------------
------------------------------------------------------------
------------LI----D-------------------SS--F-QVREFLEQLGDHAGIL
RTSFLVTK----------------------------------------------------
------------------------------------------------------------
------------------------------------------------------------
------------------------------------------------------------
------------------------------------------------------------
----------------------------------
>CbiCYC2b
-----------------MF----------S-T---N---------P----F---S--Q--
-------V-P-----S---S-I---N-----V---F--S------P---S----N---A-
--------F------FDY-E-K----DDSNNYNNNNN--------------N--------
---------------A---P------------------------------F---------
N---S--H----------------------------------------------------
---------------QQ-----M-------D--N--------------------------
--P-F----T-S--N-D------F-V-------------------S--------------
-----------R---T-------YN-------S-----------P-----A---------
--------------P-------------------------------------------V-
T-----------------------------------N---V----V------------S-
-------T-L----E--QD--L---V-----------L----------------------
-------------Q------------Q------Q-F------------------------
------------------------------------------------------------
------S----E---------D------------H---D-----------D---------
---------------L-------L------E----S-II-----S--S------------
-Y----N---KK---M----P-----S----S----RR--DGHSKIYTARGPRDRRVRLS
IDVSRKFFCLQDLLGFDKASKTLDWLLTKSLTAIKELVSQ---T---N---R--------
----C-----S--S------ST------------------L-------S-E----E-S--
-----N---------------------AR--SL------------E--------------
--TI-----K-R----------------GS-----D------V------------E----
----N------------G---K---------K----------------------K-----
------------K-------------------------S---------------------
------------------Q-----------G-------KK-----L-----T----K---
-R----S--K------V------G--------S---Q-E------SS--YS---REQS-R
AEARARARE----RTKEKSR-LK-------------------------------------
------------------------------------------------------------
------------------------------------------------------------
------------------------------------------------------------
------------------------------------------------------------
--------------------------------------------------G-----LV--
-V-D-----------QE----------------------------T----SK--------
---Q--------------------------------------------------------
------------------------------------------------------------
------------LK----D-------------------SS--F-QGS-------------
------------------------------------------------------------
------------------------------------------------------------
------------------------------------------------------------
------------------------------------------------------------
------------------------------------------------------------
----------------------------------
>HaCYC2b
-----------------ML----------S------------------------------
---------------S---S-T---N-----A---F--S------P---S----K---S-
--------F------FDN-Q-K----D------------------------N--------
---------------H---D------------------------------F---------
N---Y--P----------------------------------------------------
---------------QE-----I-------D--N--------------------------
--P-F----I-S--T-D------F-V-------------------C--------------
-----------H---T-------YT-------G-----------P-----A-HVP-----
----Q-----------------------------------------------------V-
T-----------------------------------E---E----A------------T-
-------T-L----E--QG--F---V-----------L----------------------
-------------Q------------H------Q-F------------------------
------------------------------------------------------------
------S----E---------D------------H---D-----------D---------
---------------L-------L------E----S-VV-----S--S------------
-Y----K---KK---I----V-----T----T----KK--DGHSKICTAGGLRDRRVRLS
IDISRKFFCLQELLGFDKASKTLDWLFTKSLTAIKDLVEQ---T---N---H--------
----S-----S--S------SA------------------L-------T-D----E-S--
-----N---------------------AK--FL------------E--------------
--SI-----K-G----------------DS-----D------D------------E----
----N------------T---Q---------K----------------------E-----
------------K-------------------------S--L---------L--K-----
R-----V----D--G---K-----------G-------KK-----G-----T----Q---
-R----A--K------V------R--------S---Q-E------S---FS---REQS-R
AEARERARK----RTKEKNR-AK-----K-------F----------D------------
------------------------------------------------------------
-----------------D---C--------------------------------------
------------------------------------------------------------
------------------------------------------------------------
------------------------------------------E-S-----G-----LE-C
SM-D-----------QE----------------------------T----SN--------
---Q--------------------------------------------------------
------------------------------------------------------------
------------SK----D-------------------SS--F-QVR-------------
---------A--------------------------------------------------
------------------------------------------------------------
------------------------------------------------------------
------------------------------------------------------------
------------------------------------------------------------
----------------------------------
>FbCYC2b
-----------------MF----------S-S---N---------P----F---S--Q--
-------V-RNF---S---T-I---N-----V---F--S------P---P----N---S-
--------F------LDY-E-T----D------------------------D--------
---------------V---Y------------------------------F---------
N---Y--H----------------------------------------------------
---------------QQ-----I------NN--N--------------------------
--P-F----V-S--G-D--------V-------------------C--------------
-----------H------------------------------------------------
------------------------------------------------------------
------------------------------------N---D----V------------T-
-------T-L----K--QD--F---V-----------L----------------------
-------------Q------------Q------H-F-----------------------A
------EG-----------S---------G-L----------------Q-S---------
----SDS----E---------D------------H---N-----------D---------
---------------L-------L------E----S-VI-----S--S------------
-Y----K---KK---M----V-----T----S----KR--DGHSKINTSRGPRDRRVRLS
IDIAKKFFCLQDLLGFDKASNTLDWLLTKSLTAIKDLVEQ---P---N--HS--------
----A-----S--S------ST------------------L-------T-D----E-S--
-----K---------------------AR--FL------------E--------------
--TI-----KRD----------------DS-----D------E------------E----
----H------------G---Q---------K----------------------K-----
------------K-------------------------S--L---------V--K-----
C-----V----N--G---K-----------K-------KK-----T-----T----Q---
-R----S--K------G------A--------S---Q-E------S---LS---REQS-R
AEARARARE----RTKEKNR-VK-----Q-------L----------D------------
------------------------------------------------------------
-----------------D---C--------------------------------------
------------------------------------------------------------
----------------G-------E---QR-----N-G----------------------
------------------------------Y-K---------D-I-----S-----WE-C
AM-D-----------QE----------------------------T----SN--------
---L--------------------------------------------------------
------------------------------------------------------------
------------SK----D-------------------SS--F-KVT-------------
---------AFHEQLEINHALIDS---------------D--------------------
------------------------------------------------------------
------------------------------------------------------------
------------------------------------------------------------
-------------------------------------L----------------------
----------------------------------
>GpaCYC2b
-----------------MF----------S-S---N---------P----F---S--Q--
-------------------------N-----V---F--S------P---P----N---S-
--------F------LDN-E-K----D------------------------D--------
---------------A---H------------------------------F---------
N---Y--H----------------------------------------------------
---------------HQ-----I------HM--N--------------------------
--P-Y----I-S------------------------------------------------
------------------------------------------------------------
------------------------------------------------------------
------------------------------------N---D----F------------A-
-------T-L----E--QD--F---V-----------L----------------------
-------------Q------------H------Q-F-----------------------S
------E-----------------------------------------------------
--------------------------------------------------D---------
---------------L-------L------D----S-VV-----SS-S------------
-F----N---KK---L----E-----T----S----KR--DGHSKICTAGGLRDRRVRLS
IDIARKFFCLQDLLGFDKASNTLDWLLTKSLTSIKDLVEQ---T---N---S--------
----C-----S--S------ST------------------V-------T-D----E-S--
-----K---------------------AE--FL------------E--------------
--TI-----K-A----------------DL-----E------E------------P----
----N------------G---L---------K----------------------M-----
------------K-------------------------S--L------Q--L--K-----
S-----V----H--G---K-----------G-------KK-----M-----T----H---
-R----S--K------A-----HV--------S---Q-E------T---VT---REQS-R
AQARARARE----RTKAKNL-VK-----K-------L----------D------------
------------------------------------------------------------
-----------------D---C--------------------------------------
------------------------------------------------------------
----------------G--QI---E---LH-----N-A----------------------
------------------------------F-K---------D-T-----S-----WE-C
IM-D-----------Q--------------------------------------------
------------------------------------------------------------
------------------------------------------------------------
------------------------------------------------------------
------------------------------------------------------------
------------------------------------------------------------
------------------------------------------------------------
------------------------------------------------------------
------------------------------------------------------------
----------------------------------
>TpCYC2b
-----------------MF----------S-S---N------------------------
---------P-----S---S-T---N-----L---F--S----------P----N---S-
--------Y------LNY-K-Q----D------------------------D--------
---------------D--------------------------------------------
N---Y-------------------------------------------------------
---------------------------------N--------------------------
--P-F----I-S--G-D--------V----------------------------------
------------------------------------------------------------
------------------------------------------------------------
----------------------------------------------------------T-
-------T-L----K--QD--I---V-----------L----------------------
-------------H------------Q------Q-F-----------------------S
------EG-----------S---------G-F----------------Q-Y---------
---------------------N------------S---E-----------D---------
---------------L-------L------D----S-VV-----S--S------------
-Y----K---QK---T----LIME--T----S----KK--NGHSKIYTAKGPRDRRVRLS
IDIARKFFCLQDLLGFDKASKTLDWLFTKSLTAIKDLVEQ-HTT---A---Q--------
----S-----S--S------ST------------------V-------T-D----E-S--
-----N---------------------AK--FL------------E--------------
--TI-----K-G-----S----------DS-----D------D-----------------
---------------------Q---------E----------------------I-----
------------N-------------------------I--V---------Q--K-----
K-----P----K--G---K-------------------KM-----M-----I----Q---
-R----T--K------S------G--------S---Q-Q------I---IS---RDQL-R
AEARARARE----RTKQKNL-VK-----K-------L----------D------------
------------------------------------------------------------
-----------------D---C--D-----------------------------------
---------------------------------------------------Q--------
------S--G--C--C------------VQ-----N-G----------------------
------------------------------Y-K---------D-V-----R-----WE-R
VM-G-----------QE----------------------------T----FK--------
---Q--------------------------------------------------------
------------------------------------------------------------
------------SK----D-------------------LS--FDQIR-------------
--------SAFHEQLGDY-----A---------------G--------------------
------------------------------------------------------------
------------------------------------------------------------
------------------------------------------------------------
-------------------------------------S----------------------
----------------------------------
>GpuCYC2b
-----------------MF----------S-S---N---------P----F---S--H--
-------V-P-----S---S-T---N-----L---F--S------H---S----S---S-
--------F------FNN-E-K----D------------------------D--------
---------------I---Q------------------------------F---------
N---Y--H----------------------------------------------------
---------------QQ-----I-------N--N--------------------------
--P-S----I-S------------------------------------------------
------------------------------------------------------------
------------------------------------------------------------
------------------------------------------------------------
-----------------TD--Y---V-----------C----------------------
-------------HTFNCQ-------Q------Q-N-----------------------S
------EG-----------S---------G-M----------------Q-Y---------
----F------E---------N------------H---K-----------D---------
---------------L-------L------D----S-VV-----F--P------------
-Y----K---NK---T----V-----A----S----KK--DGHSKIHTAKGPRDRRVRLS
IDISRKFFCLQDLLGFDKASKTLDWLLSKSLTAIKDLVEQ---T---N---N--------
----C-----S--S------ST------------------L-------T-D----E-S--
-----K---------------------VK--FL------------E--------------
--TL-----K-G----------------DS-----D------E------------E----
----N------------G---Q---------N----------------------K-----
------------K-------------------------L--P---------L--K-----
F-----V----G--G---K-----------R-------KR-----M-----A----K---
-R----N--K------S------G--------C---E-G------S---FA---REQW-R
AEARARARE----RTKERIR-VK-----K-------L----------D------------
------------------------------------------------------------
-----------------E---C--E-----------------------------------
------------------------------------------------------------
------S--G--C--CG--QI---G---QQ-----N-G----------------------
------------------------------Y-K---------D-I-----N-----WE--
IM----------------------------------------------------------
------------------------------------------------------------
------------------------------------------------------------
------------------------------------------------------------
------------------------------------------------------------
------------------------------------------------------------
------------------------------------------------------------
------------------------------------------------------------
-------------------------------------Q----------------------
----------------------------------
>IliCYC2b
-----------------MF----------S-S---N---------P----F---S--Q--
-------V-P-----S---STT---N-----V---F--S------P---P----N---S-
--------F------FDH-Q-K----D------------------------H--------
---------------E-L-H------------------------------F---------
N---Y--H----------------------------------------------------
---------------QR-----I-------Q--T--------------------------
--P-F----I-S--G-D--------I---------L---------F--------------
-----------H---T-------YN-------T-----------P-----A---------
----PP--------P-------------------------------------------V-
T-----------------------------------G---N----V------------S-
-------A----------------------------------------------------
---------------------------------Q-F-----------------------S
------EG-----------S---------V-L----------------Q-D---------
----C------E---------D----V-------H---D-----------D---------
---------------L-------S------D----S-VI-----S--P------------
-Y----K---KK---I----A-----T----S----KK--DGHSKIYTARGPRDRRVRLS
IDIARKFFCLQDLLGFDKASKTLDWLLTKSLTAIKDLVEE---T---N---Q--------
----C-----S--S------ST------------------L-------A-D----Q-S--
-----K---------------------VK--FL------------E--------------
--TI-----K-G----------------DS-----D------E------------E----
----N------------NC--Q---------K----------------------K-----
------------K-------------------------S--V---------A--K-----
F-----G----D--G---K-----------K-------KK-----V-----T----Q-S-
-R----C--KL-----A------G--------S---V-E------S---FV---RDQS-R
AEARARARE----RTKEKIR-VK-----K---N---------------------------
------------------------------------------------------------
------------------------------------------------------------
------------------------------------------------------------
------------------------------------------------------------
------------------------------------------------------------
------------------------------------------------------------
------------------------------------------------------------
------------------------------------------------------------
------------------------------------------F-K---------------
---------------------------------------S--------------------
------------------------------------------------------------
------------------------------------------------------------
------------------------------------------------------------
-------------------------------------K----------------------
----------------------------------
>IliCYC2b2
-----------------MF----------S-----N---------P----F---S--Q--
-------F-S-----S--PSPT---N-----L---F--T------P---L----N---S-
--------Y------FDV-E-K----D------------------------D--------
---------------N-V-P------------------------------F---------
N---Y-FH----------------------------------------------------
---------------QKK----I-------H--N--------------------------
--P-V----M-C--D-R--------F---------L---------F--------------
------------------------------------------------------------
--------------P-------------------------------------------V-
T-----------------------------------E---N----V------------T-
-------C----------------------------------------------------
---------------------------------T-M-----------------------Q
------QQ-----------K-----------Q----------------Q-N---------
----Y------E---------D------------H---G-----------D---------
---------------L-------L------D----S-VI-----S--P------------
-Y----K---MK---T----V-----N----L----KK--DGHNKIYTARGPRDRRVRLS
IDVARKFFCLQDLLGFDKASKTLDWLITKSQISIKDLVEE---T---N---R--------
----S-----S--S------NS-----------TM-----M-------T-Y----Q-S--
-----K---------------------VR--FL------------E--------------
--TF--YK-G-G----------------DS-----D-----DE------------E----
----NI-----------NC--Q---------K----------------------R-----
------------K-------------------QSS---S--V---------V--K-----
F-----------------K-----------R-------KK-----T-----T----T-K-
-R----C--KL-----G------G--------S---E-E------D---FA---RGQS-R
AEARARARE----RTKEKMR-VK-----N---DLKIL----------M------------
------------------------------------------------------------
-----------------V---S--E-----------------------------------
---------------------------------------------------Y--------
------S--G--CNWGG--QL---E---PQIIN--Y-N----------------------
------------------------------N-K---------D-I-----R-----CE-E
YH-D-TY--------QQ----------------------------N----SR--------
---Q--------------------------------------------------------
------------------------------------------------------------
------------LE----D-------------------SS--F-Q---------------
---------------------------------------N--------------------
------------------------------------------------------------
------------------------------------------------------------
------------------------------------------------------------
-------------------------------------KYHLALPKFRPFHEQQARTLKES
QEIPQRERAISLVIN-------------------
>HaCYC2b2
-----------------MF----------S-S---N---------------------H--
-------I-P-----C---S-T---N-----V------S------T---P----D---S-
--------F------FNH-E------E------------------------S--------
---------------N-L-H------------------------------F---------
N-----------------------------------------------------------
---------------------------------N--------------------------
--P-F----I-S--S---------------------------------------------
------------------------------------------------------------
------------------------------------------------------------
------------------------------------------------------------
------------------N--F---A-----------T----------------------
-------------Q------------Q------Q-F-----------------------S
------NG-----------S---------G-L----------------Q-H---------
----Y------DQHQDQ----D------------H---D-----------D---------
---------------L-------L------E----S-II-----S--P------------
-N----K---KK---I----T-----T----S----MK--DGHSKIYTAQGPRDRRVRLS
IEISRKFFCLQDLLGYDKASKTLDWLFEKSLTAIKDLVKE---T---N---Q--------
----C-----S--S------ST-------------V----I-------T-D----Q-S--
-----R---------------------VK--FL------------E--------------
--TM-----M-G----------------DS-----V------E------------E----
----S------------G---P---------R----------------------K-----
------------------------------------------------------------
--------------------------------------KK-----M-----T----Q---
-R----C--K------G------G--------I---Q-D------G---CS---RYQL-R
VDARSRARE----RTKEKLL-VK-----K-------------------------------
------------------------------------------------------------
------------------------------------------------------------
------------------------------------------------------------
------------------------------------------------------------
------------------------------------------------------------
FV-D-----------QE----------------------------S----WK--------
---M--------------------------------------------------------
------------------------------------------------------------
------------AK----D-------------------SS--F-L---------------
---------------------------------------I---GGFMGDPVVND------
------------------------------------------------------------
------------------------------------------------------------
------------------------------------------------------------
----------------LDL------------------E----------------------
----------------------------------
>AacCYC2b
-----------------MF----------S-S---N---------P----F---P--H--
-------L-P-----S---S-N---S-----V---L--S------Q---S----N---F-
--------F------LTH-E-N----E----------N-------------D--------
---------------D-V-D------------------------------R---------
N---Y--Q----------------------------------------------------
---------------HR-----N-------N--N--------------------------
--P-F----I-S--S-D--------A---------H---------F--------------
-----------H---S-------YN-------D---------------------------
----PP--------S-------------------------------------------V-
T-----------------------------------E---N-------------------
-------------------------V-----------M-L--------------------
----H-------------------------------------------------------
-----------------------------G-F----------------Q-Y---------
----C------E---------D------------H---N-----------D---------
---------------L-------L------D----S-VI-----S--E------------
-N----N---KK---L----V-----N----S----KK--DGHSKIYTARGPRDRRVRLS
IGIAEKFFCLQDLLGFDKASKTLDWLLTKSLTAIKDLVED---T---N---H--------
----C-----S--S------SP------------------V-------Y-Y----Q-S--
-----K---------------------VK--FL------------E--------------
--TI-----M-A----------------GA-----G------G------------E----
----D------------S---Q---------K----------------------K-----
------------K-------------------------P-GL---------L--N-----
A-----V----D--G---K-----------R-------KK-----L-----I--------
-----------------------G--------I---Q-E------N---LT---RNQS-R
TKARARARE----RTKAKKC-VK-----R-------L---------HH------------
------------------------------------------------------------
-----------------G---C--E-----------------------------------
---------------------------------------------------S--------
------A--G---------QM---E---PQ-----S------------------------
------------------------------------------------------------
---------------------------------------------G--------------
------------------------------------------------------------
------------------------------------------------------------
------------------------------------------------------------
------------------------------------------------------------
------------------------------------------------------------
------------------------------------------------------------
------------------------------------------------------------
------------------------------------------------------------
----------------------------------
>GcCYC2b
-----------------MF----------S-S---N---------P----F---P--H--
-------L-P-----S---S-N---S-----V---L--S------Q---S----N---F-
--------F------FTN-E-K----E----------N-------------D--------
---------------D-I-D------------------------------R---------
------------------------------------------------------------
----------------------N-------N--N--------------------------
--P-F----I-S--G-E--------A---------H---------F--------------
-----------H---A-------DN-------D---------------------------
----PP--------P-------------------------------------------N-
T-----------------------------------E---N-------------------
-------------------------V-----------M-L--------------------
----Q-------------------------------------------------------
-----------------------------G-F----------------Q-Y---------
----C------E---------D------------H---N-----------D---------
---------------L-------L------D----S-VI-----S--G------------
-Y----N---GN---L----V-----N----S----KK--DGHSKIYTARGPRDRRVRLS
IGIAEKFFSLQDLLGFDKASKTLDWLLTKSLTAIKDLVDD---T---N---S--------
----C-----S--S------ST------------------V-------Y-Y----P-S--
-----K---------------------FK--FL------------E--------------
--TI-----K-A----------------GS-----G------G------------E----
----K------------S---Q---------K----------------------K-----
------------K-------------------------P-GL---------L--N-----
G-----V----D--E---K-----------R-------KK-----L-----I----R---
-K----G--K------D------G--------I---Q-E------N---LT---RDQS-R
TKARARARE----RTKAKMC-VK-----R-------L---------HH------------
------------------------------------------------------------
-----------------G---C--E-----------------------------------
---------------------------------------------------S--------
------A--G--C--WD--QM---E---PR-----S------------------------
------------------------------------------------------------
---------------------------------------------T----QK--------
---N--------------------------------------------------------
------------------------------------------------------------
------------SN----G-------------------SS--I-Q---------------
------------------------V--------------N-------------V------
------------------------------------------------------------
------------------------------------------------------------
------------------------------------------------------------
----------------LDL------------------E----------------------
--------------------------------I-
>ClCYC2b
-----------------MF----------S-S---N---------P----F---P--H--
-------L-P-----S---S-N---N-----V---F--S------Q---S----N---S-
--------F------LTH-E-N----E----------N-------------D--------
---------------L-I-D------------------------------R---------
------------------------------------------------------------
---------------HR-----N-------H--N--------------------------
--P-F----V-S--G-D--------A---------H---------F--------------
-----------H---A-------YN-------D---------------------------
----PP--------P-------------------------------------------V-
T-----------------------------------E---N-------------------
-------------------------V-----------M-L--------------------
----Q-------------------------------------------------------
-----------------------------G-F----------------Q-Y---------
----C------E---------D------------H---D-----------D---------
---------------L-------L------D----S-VI-----S--G------------
-Y----N---RK---L----V-----N----S----KK--DGHSKIYTARGPRDRRVRLS
IGISEKFFCLQDLLGFDKASKTLDWLLTKSLTAIKDLVEE---M---N---H--------
----C-----S--Y------ST------------------V-------Y-N----Q-S--
-----N---------------------VK--FL------------E--------------
--SI-----K-A----------------GS-----G------G------------E----
----N------------S---R---------K----------------------K-----
------------R-------------------------P-GL---------H--D-----
G-----V----D--G---K-----------T-------KK-----L-----I----R---
-K----C--K------V------G--------I---Q-E------N---LT---RDQS-R
TEARERARE----RTKAKMC-VK-----R-------L---------HH------------
------------------------------------------------------------
-----------------G---C--E-----------------------------------
---------------------------------------------------S--------
------A--G--C--WG--QV---E---QQ-----R------------------------
------------------------------------------------------------
---------------------------------------------T--------------
------------------------------------------------------------
------------------------------------------------------------
------------------------------------------------------------
------------------------------------------------------------
------------------------------------------------------------
------------------------------------------------------------
------------------------------------------------------------
------------------------------------------------------------
----------------------------------
>SoCYC2b2
-----------------MF----------P-S---N---------P----F---P--L--
---------------S---S-I------------------------------------S-
--------F------SDY-E-K----D------------------------D--------
---------------V---Y------------------------------F---------
------------------------------------------------------------
----------------------N-------E--N--------------------------
--P-Y----I-S--G-D--------F---------L---------F--------------
-----------H---S-------YN-------T-----------P-----P---------
----PP--------P-------------------------P-----------------V-
T-----------------------------------G---N----V------------T-
-------P----------------------------------------------------
------------------------------------------------------------
-------------------------------P----------------Q-F---------
----C------E---------D------------N---D-----------E---------
---------------V-------L------E----S-VI-----Y--R------------
-Y----K---KK---L----A-----T----P----KN--GGKSKIYTAQGPRDRRVRLS
IEISRKFFYLQDLLGFDKASKTLDWLFTKSLTAIKDLVKE---T---N---H--------
--------------------SI------------------V---S---T-D----P-S--
-----R---------------------AE--FL------------E--------------
--TI-----N-D----------------GS-----D------Q------------D----
----N------------G---G---------K----------------------K-----
------------K-------------------------S--A------------------
------------------------------K-------TK-----R-----S----K---
-K----C--K------S------G--------F---H-E------K---IA---RDQS-R
TEARARARE----RTIEKLR-VK-----K-------I----------D--D-------N-
--------------------------L-K---------Q------------L-V------
-----P---------D-G---F--E-----------------------------------
---------------------------------------------------S--------
------G--T--Y-----------------------------------------------
-----------------------------------------------------------V
VG-D-----------------------------------L-E------------------
------------------------------------------------------------
------------------------------------------------------------
--------------------------------------------Q---------------
------------------------P--------------A-------------A------
------------------------------------------------------------
------------------------------------------------------------
------------------------------------------------------------
------------------------------------------------------------
----------------------------------
>CCCYC2b1
-----------------MF----------P-P---N---------S---SF---P--H-D
-------L-P-----S---S-T---N---H-V---F--P------P---L----N---S-
--------F------SNH-E-L----Y------------------------D--------
---------------VD--H------------------------------F---------
K---Y--L----------------------------------------------------
---------------QM-----H-------H--D--------------------------
-----------P--C-E--------S---------L---------F--------------
-----------N---A-------YN-------NTA---------P-----P---------
----PP--------P-------------------------P-----------------V-
M-----------------------------------Q---N----V------------T-
-------T-I----S--QD-----------------------------------------
-----------------------------------F-----------------------L
------ES-----------S---------G-L----------------P-N---------
----C------E---------E--YG--------H---D-----------D---------
---------------L-------L------D----S-VV-----S--R------------
-Y----K---KK--MV----A-----T----T----RK--DGHRKINTAQGPRDRRVRFS
IQIAQKFFGLQDLLGFDRASKTLDWLLTNSVTAIKELVEE---T---N---Q--------
----A-----S--S------D----------------------------------E-S--
-----R---------------------QK--FL------------E--------------
--TI-----I-G------------------------------------------------
-------------------------------K----------------------K-----
------------E-------------------------S--V---------I--K-----
C-----G----D--G---K-----------K-------KK-----T-----R----Q---
-K----C--T------A------G--------C---G-V--N---N---AA---RDQS-R
AEARARARE----RTRAKML-VK-----K-------L----------D--D-------D-
--------------------------------------D------------L-V------
-----P---------D-S------------------------------------------
-------------------------------------------------------KLS-L
MDS---G--G--C--WS--EI---DQ--PQ-----S-D----------------------
------------------------------Y-K---------N-L-----R-----WE-C
IM-D-----------------------------------Q-E--QM----SR--------
---Q--------------------------------------------------------
------------------------------------------------------------
------------SK----D-------------------SSSLY-----------------
------------------------------------T--S-------------L------
------------------------------------------------------------
------------------------------------------------------------
------------------------------------------------------------
----YQNLEYYFMSSR--------------------------------------------
----------------------------------
>CCCYC2b2
-----------------MF----------S-S---N---------P----L---G--Y--
-------L-P--------------------------------------------N---S-
--------F------YDH-E-K----D------------------------D--------
---------------F---H------------------------------F---------
N---Y--H----------------------------------------------------
---------------QR-----N-------H--G--------------------------
-DP-F----I-S--G-E--------C---------F---------F--------------
-----------H---A-------SN-------STA---------L-----P---------
----PP----------------------------------------------------I-
M-----------------------------------E---N----A------------T-
-------T-I----K--QD--F---V--------GQQ-----------------------
----Q--------Q------------Q------Q-F-----------------------S
------ER-----------S---------G-L----------------Q-N---------
----C------D---------Y------------R---D-----------D---------
---------------L-------L------D----P-VI-----S--R------------
-H----K---KK---I----G-----T----F----KK--HGHSKICTARGPRDRRVRFS
IEVAQKFFCLQDLLGFDKASKTLDWLLTNSMPAIKELIEE---T---G---D--------
----C-----S--S------ST------------------V-------N-H----P-Y--
-----K---------------------LK--FL------------E--------------
--AI-----N-G----------------GS-----D------D------------LS---
----D------------G---K---------K----------------------K-----
------------N-------------------------S--V---------L--PK----
R-----V----A--G---K-----------K-------KK-----T-----R----R---
-K----C--K------T------G--------F---Q-V------N---VT---RDQS-R
AEARARARE----RTREKMR-VK-----K-------L----------G--D-------D-
--------------------------L-K---------T------------L-A------
-----P---------D-G---C--E-----------------------------------
---------------------------------------------------Y--YEVS-P
SNLILKS--D--Y--WR--EI---E---PQ-----I-D----------------------
------------------------------Y-K---------N-I-----R-----WK-C
IM-G-----------------------------------S-E---T----SQ--------
---Q--------------------------------------------------------
------------------------------------------------------------
------------SK----D-------------------SS--F-----------------
------------------------------------T--N-------------I------
------------------------------------------------------------
------------------------------------------------------------
------------------------------------------------------------
------------------------------------------------------------
----------------------------------
>HlyCYC2b
-----------------MF----------S-S---N---------P----F---P--H--
-------L-P-----S---S-T---D----------------IF-P---P----N---S-
--------F------FHH-E-K----D------------------------E--------
---------------F---H------------------------------F---------
N---Y--H----------------------------------------------------
---------------HR-----N-------NVAD--------------------------
-DP-I----I-S--G-E--------H---------I---------F--------------
-----------H---S-------HN-------N-----------------P---------
----PP----------------------------------------------------I-
T-----------------------------------D---N----V------------T-
-------I-I----E--QD--F---V----------------------------------
----R--------Q------------Q------Q-F-----------FEGLGFQNCEHDA
------ER-----------L---------G-F----------------Q-N---------
----C------E---------H------------E---T-----------D---------
---------------L-------L------G----S-MI-----S--N------------
-H----N---KK---I----G-----T----S----KK--HGHSKICTARGPRDRRVRFS
IEVAQKFFSLQDLLGFDKASKTLDWLITNSMSAIKDLVEE---T---G---D--------
----C-----S--S------ST------------------V-------T-H----Q-F--
-----K---------------------LE--FL------------D--------------
--AI-----N-G----------------GS-----D------E------------I----
----N------------G---K---------Q----------------------K-----
------------K-------------------------S--V---------P--KS----
C-----V----A--G---K-----------K-----I-KK-----T-----W----R---
-K----C--E------T------G--------F---Q-V------N---VE---RYQS-R
AEARARARE----RTREKMR-LK-----K-------L----------D------------
------------------------------------------------------------
---------------D-G---C--E-----------------------------------
---------------------------------------------------Y--RQ----
------------------------------------------------------------
------------------------------------------------------------
------------------------------------------------------------
------------------------------------------------------------
------------------------------------------------------------
------------------------------------------------------------
------------------------------------------------------------
------------------------------------------------------------
------------------------------------------------------------
------------------------------------------------------------
------------------------------------------------------------
----------------------------------
>CecCYC2b
-----------------MF----------S-S---N---------P----F---P--H--
-------L-P-----S---S-I---D---H-V---F--P---FL-P---P----N---S-
--------FS-----IHH-E-K----D------------------------D--------
---------------L---H------------------------------F---------
------------------------------------------------------------
------------------------------------------------------------
--P-L----I-P--G-E--------Y---------T---------L--------------
-----------H---S-------TT-------NTA---------L-----P---------
----PP--------P-------------------------V-----------------I-
N-----------------------------------E---N-------------------
------------------N--L---V----------------------------------
----V--------Q------------Q------Q-F-----------------------L
------EG-----------L---------G-L----------------Q-N---------
----C------D---------H------------Q---D-----------D---------
--------------DV-------L------D----S--------S--P------------
-E----K---KK---I----G-----S----S----KK--HGHSKICTARGPRDRRVRFS
IEVAQKFFSLQDLLGFDKASKTLDWLISNSLPAIKELVEV--------------------
--------------------SS------------------V-------T-H----Q-C--
-----K---------------------QK--FL------------DI-------------
--VI-----N-G------G---------GS-----D------E------------T----
----N------------K---A---------K----------------------K-----
------------K---------------GGTT------S--V---------A--KS----
C-----A----D-DG---K-----------K-------KK-----S-----K----R---
-R----C--K------D------G--------F---R-V------N---------NVA-R
AEARARARE----RTKEKMR-LK-----K--Q----L----------D--D-------D-
--------------------------L-K---------I------------L-V------
-----N--PELN---D-GN--C--E-----------------------------------
---------------------------------------------------Y-HRRLS-P
SDSALKS--D--C--WS--EI---E---HQ------------------------------
------------------------------S-N---------Q-I-----R-----WK-C
IM-S-----------------------------------P-E---T----SK--------
---Q--------------------------------------------------------
------------------------------------------------------------
------------SK----D-------------------SS--F-----------------
------------------------------------T--S-------------I------
------------------------------------------------------------
------------------------------------------------------------
------------------------------------------------------------
------------------------------------------------------------
----------------------------------
>AlaCYC2b
-----------------MF----------S-S---N---------P----F---P-----
---------------S---F-T---N-----V---F--P------P---P----N---S-
--------F------FDH-Q-E----D------------------------D--------
---------------V---H------------------------------F---------
N---F--H----------------------------------------------------
---------------QR-----N-------D--D--------------------------
--P-F----I-S--D-E--------Y---------F---------F--------------
-----------H---A-------YN-------TTA---------P-----P---------
----PP--------P-------------------------V-----------------M-
------------------------------------E---N----F------------T-
-------T-I--I-K--HD--F---A----------------------------------
----R-----RQQQ------------Q------Q-L-----------------------S
------EG-----------S---------G-L----------------Q-Y---------
----C------E---------D------------H---D-----------D---------
---------------L-------L------D----S-VI-----S--S------------
-C----K---KK---L----V-----A----S----KK--DGHSKIYTARGPRDRRVRLS
IEIARKFFSLQDLLGFDKPSKTLDWLFTNSLAAIKKLVEE---T---N---H--------
----C-----S--S------ST------------------A-------T-N----Q-S--
-----K---------------------VK--VL------------E--------------
--TI-----N-G----------------GS-----D------E------------K----
----T------------G---Q---------K----------------------K-----
------------K-------------------------S--V---------L--K-----
C-----G----D--V---K-----------K-------KK-----T-----T----P---
-R----C--K------A------G--------F---Q-A------N---VT---KERS-R
AEARARARE----RTREKML-VK-----K-------L----------D--D-------D-
--------------------------L-K---------T------------L-V------
-----P-A-------H-G---C--D-----------------------------------
---------------------------------------------------S-QKVRRKP
L-----------------------------------------------------------
------------------------------------------------------------
-V-D-----------------------------------L-D--------SQ--------
---K--------------------------------------------------------
------------------------------------------------------------
------------PN----D-------------------QL--A-V---------------
------------------------I----N------------------------------
------------------------------------------------------------
------------------------------------------------------------
------------------------------------------------------------
------------------------------------------------------------
----------------------------------
>MdCYC2b
-----------------MF----------S-S---N-----LNFPQ----L---P-----
---------------S---S-T---N-----V---F--P------P---P----N---S-
--------F------FDH-E-K----E------------------------A--------
---------------L---H------------------------------F---------
N---Y--HGQ--------------------------------------------------
---------------QR-----N-------D--D--------------------------
--P-F----I-S--G-D--------Y---------F---------F--------------
-----------H---A-------YN-------STA---------A-----P---------
----PP--------P-------------------------V-----------------V-
------------------------------------E---N----I------------T-
-------T-I----K--QD--F---V----------------------------------
----R--------Q------------Q------Q-F-----------------------S
------EG-----------S---------G-L----------------P-Y---------
----C------E---------D------------H---D-----------D---------
---------------L-------L------N----S-VI-----S--R------------
-Y----K---KK---M----E-----T----S----KK--DGHSKIYTARGPRDRRVRLS
VEIARKFSCLQELLGFEKASKTLDWLLTKSLTAIKELVEE---M---E---H--------
----C-----S--S------ST------------------L-------T-D----Q-S--
-----K---------------------VK--FL------------E--------------
--TI-----N-G----------------GL-----D------E------------D----
----N------------R---Q---------M----------------------K-----
------------K-------------------------S--V---------L--KS----
C-----V----D--G---K-----------K-------KK-----K-----S----P---
-K----C--N------A------G--------F---Q-A------N---VA---RDQS-R
AEARARARE----RTREKMR-VK-----K-------L----------D--D-------G-
--------------------------L-K---------T------------S-V------
-----P---------D-G---C--E-----------------------------------
---------------------------------------------------C-CQVIR-P
LNLALQS--G--C--WS--RI---E---PQ-----S-A----------------------
------------------------------Y-K---------D-T-----G-----WE-C
IM-D-----------------------------------P-E---T----SK--------
---Q--------------------------------------------------------
------------------------------------------------------------
------------SN----D-------------------SS--P-Q---------------
------------------------I----HEQQGD-------------------------
------------------------------------------------------------
------------------------------------------------------------
------------------------------------------------------------
------------------------------------------------------------
----------------------------------
>BpuCYC2b
-----------------MF----------S-S---N---------P----F---P--H--
--------------------------------------Y------P---P----N---S-
--------F------FEH-E-K----D------------------------D--------
---------------V---H------------------------------F---------
D---Y--H----------------------------------------------------
---------------QR-----T-------D--D--------------------------
--P-F----I-S--G-D--------S---------F---------F--------------
-----------P---S-------YN-------VIT---------P-----P---------
----PP--------V-------------------------V-----------------V-
------------------------------------E---G----V------------T-
-------T-I----K--QD--F---V----------------------------------
----R--------Q------------Q------Q-F-----------------------P
------EG-----------S---------G-L----------------Q-Y---------
----C------E---------D------------H---D-----------D---------
---------------L-------L------D----S-VI-----S--R------------
-Y----K---KK---M----E-----T----S----KK--DGHSKIYTARGLRDRRVRLS
IEIARKFFCLQELLGFDKASKTLDWLLTNSLTAIIDLVEE---T---N---H--------
----C-----S--S------SA------------------V-------T-H----Q-S--
-----K---------------------VK--FL------------E--------------
--TI-----K-G----------------GP-----G------E------------D----
----K------------R---R---------K----------------------K-----
------------K-------------------------S--V---------P--KS----
C-----V----D--G---K-----------K-------KK-----T-----V----P---
-R----F--K------A------G--------F---H-E------N---LA---RGES-R
AEARARARE----RTKEKLR-VK-----N-------L----------D--G-------E-
--------------------------L-K---------T------------L--------
------------------------------------------------------------
------------------------------------------------------------
--------------------I---E---LQ-----S-D----------------------
------------------------------Y-K---------G-I-----R-----WE-C
IM-D-----------------------------------Q-E---T----LK--------
------------------------------------------------------------
------------------------------------------------------------
------------------------------------------------------------
------------------------------------------------------------
------------------------------------------------------------
------------------------------------------------------------
------------------------------------------------------------
------------------------------------------------------------
----------------------------------
>GriCYC2b
-----------------MF----------S-S---N---------P----L---P--R--
-------L-L-----S---S-T---N-----D---L--Y------P---P----T---S-
--------L------FDD-E-N----L------------------------K--------
---------------V---Q------------------------------F---------
N---Y--H----------------------------------------------------
---------------QR-----T-------D--D--------------------------
--P-F----I-S--G-D--------S---------F---------I--------------
-----------H---S-------LN---------S---------S-----P---------
----PL--------V-------------------------M-----------------V-
------------------------------------E---G----V------------T-
-------T-I----K--EG--F---D----------------------------------
----R--------Q------------Q------Q-F-----------------------P
------EG-----------S---------G-L----------------Q-Y---------
----C------E---------D------------H---DD----------D---------
---------------L-------L------D----S-VI-----S--C------------
-Y----K---KK---L----E-----T----S----KK--DGHSKIHTSRGLRDRRVRLS
IEIARKFFCLQELLGFDKASKTLDWLLTNSLTAIKDLIEE---T---N---H--------
----W-----S--P------ST------------------V-------T-V----Q-S--
-----K---------------------MG--FL------------E--------------
--TI-----K-G----------------GS-----D------E------------D----
----N------------T---R---------K----------------------K-----
------------K-------------------------S--V---------L--K-----
C-----V----D--G---K-----------K-------KK-----P-----T----T---
-K----L--K------F------G--------F---Q-D------N---LA---RGQS-R
AEARARARE----RTKEKLC-VK-----N-------L-----------------------
---------------------------------------------------L--------
------------------------------------------------------------
------------------------------------------------------------
--------------------I---K---PQ-----S-D----------------------
------------------------------Y-K---------D-L-----R-----WD-C
II-D-----------------------------------Q-E---T----IK--------
---Q--------------------------------------------------------
------------------------------------------------------------
------------SK----D-------------------SS--F-Q---------------
------------------------IRGFQDEQLGDHA--I-------------N------
------------------------------------------------------------
------------------------------------------------------------
------------------------------------------------------------
------------------------------------------------------------
----------------------------------
>LsCYC2b
-----------------MH----------S-S---N---------P----F---P--Q--
-------L-P-----S---S-T---V-----G---F--S------H---P----N---F-
--------F------FYH-E-K----D------------------------D--------
---------------V---Q------------------------------Y---------
N---Y--H----------------------------------------------------
---------------RK-----N-------D--D--------------------------
--P-F----I-S--S-D--------F---------L---------F--------------
-----------H---P-------YN-------SST---------P-----P---------
----A-----------------------------------------------------V-
M-----------------------------------E---N----V------------T-
-------T-I----K--QD--F---V----------------------------------
----R--------Q------------Q------Q-F-----------------------S
------EG-----------S---------G-L----------------Q-C---------
----S------E---------D------------H---------------D---------
---------------L-------L------D----S-VI-----S--P------------
-Y----N---KR---L----A-----T----S----KK--DGHSKIYTARGPRDRRVRLS
IEISRKFFCLQDLLGFDKPSQTLDWLFTKSLTAINELVEE---T---S------------
----C-----S--S------ST------------------V-------T-D----Q-S--
-----K---------------------LT--FL------------E--------------
--TI-----N-G----------------G-------------------------------
-----------------S---E---------K----------------------K-----
------------P-------------------------V--L---------P--K-----
C-----V----S--I---K-----------K-------KK-----T-----T----R---
-R----CN-K------S------G--------F---Q-E------D---LA---RDQC-R
TEARARARE----RTREKLL-VK-----K-------L----------D--D-------D-
--------------------------L-K---------T------------L-F------
-----P---------D-C---C--D-----------------------------------
---------------------------------------------------S--------
------G--N--F--WS--QT---E---PK-----N-E----------------------
------------------------------Y-N---------D-I-----C-----RE-C
IM-D-----------------------------------Q-E---P----SM--------
---Q--------------------------------------------------------
------------------------------------------------------------
------------SK-------------------------T--F-N---------------
------------------------L--------------S-------------N------
------------------------------------------------------------
------------------------------------------------------------
------------------------------------------------------------
------------------------------------------------------------
----------------------------------
>TmCYC2b
-----------------MF----------S-S---N---------P----F---P--Q--
-------I-P-----N---------------G---F--S------L---P----S---S-
--------F------FYQ-E-K----E------------------------D--------
-------------HHV---H------------------------------Y---------
T---Y--H----------------------------------------------------
---------------QK-----N-------G--D--------------------------
--P-F----F-S--G-D--------F---------L---------F--------------
------------------------------------------------------------
----P-----------------------------------------------------V-
T-----------------------------------E---N----V------------T-
-------T-I----K--ED--F---V----------------------------------
----T--------Q------------Q------Q--------------------------
------------------------------------------------Q-I---------
----S------E---------D------------H-DHS-----------D---------
---------------L-------L------G----S-VI-----S--P------------
-Y----K---KRSL-M----A-----A----S----KK--GGHSKIHTARGPRDRRVRLS
IEISRKFFCLQELLGFDKASKTLDWLFTKSLTAINELVEE---N---S------------
----C-----S--S------ST------------------V-------T-D----Q-C--
-----R---------------------VS--FL------------E--------------
--TI-----N-G----------------GI-----I------E------------D----
----K------------A---Q---------K----------------------R-----
------------K-------------------------L--L---------P--S-----
C-----V----H--S---K-----------K-------KK-----T-----T----G---
-I----C--K------A------G--------V---Q-K------D---LE---RDQL-R
TEARARARE----RTREKLR-V-------------------------N--D-------E-
--------------------------L-K---------T------------L--------
------------------------------------------------------------
------------------------------------------------------------
------------------------------------------------------------
------------------------------------------------------------
-M-D-----------------------------------Q-E---T----SR--------
------------------------------------------------------------
------------------------------------------------------------
------------------------------------------------------------
------------------------------------------------------------
------------------------------------------------------------
------------------------------------------------------------
------------------------------------------------------------
------------------------------------------------------------
----------------------------------
>SsiCYC2b
-----------------MF----------S-S---N---------P----F---P--Q--
-------L-P-----S---S-T---N-----G---F--S------P---P----N---S-
--------F------FVH-E-K----D------------------------G--------
---------------V---H------------------------------Y---------
S---Y--H----------------------------------------------------
---------------QR-----N-------D--D--------------------------
--P-F----I-S--G-D--------F---------L---------F--------------
-----------H---D-------YN-------RSA---------S-----P---------
----Q-----------------------------------------------------I-
M-----------------------------------E---N----V------------T-
-------T-I----K--QD--F---V----------------------------------
----R--------Q------------Q------Q-F-----------------------S
------EG-----------S---------E-L----------------Q-H---------
----S------E---------D------------H---S-----------D---------
---------------L-------L------D----S-VI-----S--R------------
-Y----K---KR---M----A-----T----S----KK--DGHSKIYTAQGPRDRRVRLS
IDVAQKFFCLQDLLGFDKASKTLDWLLTKSMSSTKELVEE---T---N---H--------
----C-----S--S------ST------------------V-------T-D----E-S--
-----K---------------------AR--FL------------E--------------
--TI-----T-G----------------ES-----D------E------------D----
----K------------G---Q---------K----------------------K-----
------------K-------------------------S--A---------H--K-----
C-----I----D--G---R-----------K-------KK-----T-----S----G---
-R----C--K------P------G--------F---Q-A------I---VA---RDHS-R
TEARARARE----RTRERLR-AK-----N-------L----------D--G-------D-
--------------------------L-N---------T------------L-I------
-----P------------------D-----------------------------------
---------------------------------------------------E--------
------S--S--C--WG--QI---E---PQ-----S-N----------------------
------------------------------Y-K---------D-I-----R-----WG-C
IM-D-----------------------------------Q-E---T----SN--------
---Q--------------------------------------------------------
------------------------------------------------------------
------------SK----D-------------------SS--F-Q---------------
------------------------I--------------Q-------------YGT-L--
-------QKF-----R-----------------------------------GFEE--Q--
----P-TD-------------H---AIH--------------------------------
----------------------DLDPE---------------------------------
------------------------------------------------------------
----------------------------------
>LdCYC2bg
-----------------MF----------S-S---N---------P----F---L--Q--
-------L-P-----S---S-I---H-----V---F--P------S---P----N---S-
--------Y------FDN-E-K----D------------------------D--------
---------------A---Y------------------------------F---------
N---Y--H----------------------------------------------------
---------------QN-----N-------N--D--------------------------
--P-F----I-S--G-D--------C---------F---------L--------------
-----------H---A-------DN-------N-----------I-----T---------
----PP------PPP-------------------------P-----------------V-
R-----------------------------------E---S----V------------T-
-------T-I----K--QD--F---A--------------------------R-QQ----
----Q--------Q------------Q------Q-L-----------------------S
------EG-----------S---------G-L----------------Q-Y---------
----C------E---------D------------H---D-----------D---------
---------------L-------L------D----S-VI-----S--R------------
-P----K---KE---M----A-----T----S----KK--DGHSKIYTARGPRDRRVRLS
IEIARKFFCLQDLLGFDKASKTLDWLFTKSNTAIKELVEE---T---K---H--------
----C-----S--S------ST------------------V-------T-D----Q-S--
-----E---------------------VN--FL------------E--------------
--TF-----K-G----------------GS-----N------E------------D----
----K------------R---Q---------N----------------------K-----
------------D-------------------------S--V---------L--K-----
Y-----V----D--G---K-----------G-------KK-----T-----T----R---
-K----S--K------T------G--------F---Q-A------N---LA---RDQS-R
AEARARARE----RTREKMR-FK-----K-------I----------D--N-------E-
--------------------------L-M---------S------------L--------
------------------------------------------------------------
------------------------------------------------------------
------------------------------------------------------------
------------------------------------------------------------
------------------------------------------------------------
------------------------------------------------------------
------------------------------------------------------------
------------------------------------------------------------
------------------------------------------------------------
------------------------------------------------------------
------------------------------------------------------------
------------------------------------------------------------
------------------------------------------------------------
----------------------------------
>MdCYC2g
-----------------MF----------F-S---N---------PN---F---P--E--
-------L-P-----S---S-S---N-----V---F--P------S---S----Q---F-
--------F------LDR-E-K----Y------------------------W--------
---------------V---C------------------------------F---------
N---Y--H----------------------------------------------------
---------------QS-----N-------S--D--------------------------
--P-F----I-S--G-D--------C---------F---------F--------------
-----------H---P-------YN-------S-----------C-----A---------
----PP--------P-------------------------P-----------------I-
M-----------------------------------K---N----I------------T-
-------T-I----K--QD--F---L--------------------------R-RQ----
----Q--------Q------------H------Q-F-----------------------S
------EG-----------P---------G-L----------------Q-Y---------
----C------E---------D------------H---D-----------D---------
---------------R-------L------D----S-VI-----S--V------------
-S----K---KK---M----R-----A----S----KK--DKYSKIYTDRDPRDRRVRLS
SEISRKFFCLQDLLGFDKASETFDWLFTKSKTAIKDLVEE---T---K---H--------
----Y-----S--S------ST------------------V-------T-D-D--Q-S--
-----E---------------------VN--FL------------E--------------
--AI-----K-G----------------EL-----D------E------------D----
----K------------G---Q---------K----------------------K-----
--------------------------------------S--I---------L--K-----
C-----V----D--G---K-----------R-------KK-----T-----T----R---
-K----S--K------A------G--------F---Q-E------N---LA---RDQS-R
AVARARARE----RTIEKMR-IE-----K-------P----------D--E-------E-
--------------------------L-I-----EDNIS------------S--------
------------------------------------------------------------
------------------------------------------------------------
------------------------------------------------------------
------------------------------------------------------------
------------------------------------------------------------
------------------------------------------------------------
------------------------------------------------------------
------------------------------------------------------------
------------------------------------------------------------
------------------------------------------------------------
------------------------------------------------------------
------------------------------------------------------------
------------------------------------------------------------
----------------------------------
>AhCYC2bg1
-----------------MF----------S-S---N---------P----F---P--E--
-------L-L-----S---S-I---Q-----G---F--P------P---P----D---P-
--------N------FDH-E-K----D------------------------D--------
---------------D---Y------------------------------F---------
N---Y--N----------------------------------------------------
---------------QS-----N-------------------------------------
--P-V----T-S--H-D--------C---------F---------L--------------
-----------H---S-------NN-------E-----------I-----A---------
----PP--------S-------------------------P--------------L--V-
M-----------------------------------E---K----I------------N-
-------K-I----K--QY--F---V--------------------------R-------
----Q--------Q-------------------Q-I-----------------------Y
------EG-----------P---------G-L----------------Q-Y---------
----C------E---------D------------Q---D-----------D---------
---------------L-------L------D----S-IV-----S--R------------
-S--------KK---M----A-----T----S----KK--DGHSKIYTARGLRDRRVRLS
IGIARKFFCIQDSLGFDKASKTLDWLFNKSKRAIKELVEE---K---K---H--------
----S-----S--S----RSST------------------V-------T-----------
-----E---------------------VS--FL------------E--------------
--TIEL---D-G----------------SD-----E---E--E------------D----
----K------------G---Q---------K----------------------K-----
------------------------------------------------------K-----
S-VLKSV----E--G---K-----------G-------KK-----T----------R---
-K----S--D----------------------------M------N---LA---RDQS-R
AEARARARE----RTREKMR-IK-----K-------L----------D--D-------G-
-----------------------Y--F-E---------T------------S-V------
-----L---------D-D---F--E-----Y---H------------------V-R----
------------P---------------SN------------L---T---LE--------
------S--N--F--WS--QI---E---SQ-----S-D----------------------
------------------------------Y-K---------D-I-----T-----WE-S
IM-A-----------------------------------Q-E---T----LN--------
---Q--------------------------------------------------------
------------------------------------------------------------
------------PK----D-------------------SS--F-P---------------
------------------------M--------------K-------------DAD-L--
-------PNF-----R-----------------------------------AFLE--Q--
----Q-ND----------------------------------------------------
-----------------------LDPQ---------------------------------
------------------------------------------------------------
----------------------------------
>GhCYC2bg1
-----------------MF----------S-S---N---------P----F---Q--D--
-------L-P-----P---S-I---H-----V---F--P------P---L----D---P-
--------N------IDH-D-R----D------------------------D--------
---------------A---Y------------------------------Y---------
N---Y--H----------------------------------------------------
---------------HS-----N----------D--------------------------
--P-F----I-S--E-D--------C---------L---------L--------------
-----------H---S-------YN-------D-----------I-----S---------
----PS--------S-------------------------P--------------L--D-
M-----------------------------------E---K----I------------N-
-------K-I----K--QD--F---L--------------------------R-------
----Q--------Q------------R------Q-I-----------------------Y
------EG-----------S---------G-L----------------Q-Y---------
----C------E---------D------------R---D-----------D---------
---------------L-------L------D----S-VV-----S--S------------
-S----K---KK---M----A-----T----S----KK--DGHSKIYTAGGPRDRRVRLS
IGIAKKFFCLQDLLGFDKASKTLDWLFTKSKTAIKDLVEE---K---K---H--------
----C-----S--S----RSST------------------V-------T-----------
-----E---------------------VS--FL------------E--------------
--TI-----N-G----------------EL-----D---E--E------------D----
----K------------G---Q---------K----------------------K-----
------------------------------------------------------K-----
C-----V----D--G---K-----------P-------KK-----M-----K----R---
-K----S--N------S------Q--------L---Q-A------N---LA---RDQS-R
AEARARARE----RTREKMR-IK-----K-------L----------G--N-------E-
-----------------------Y--L-E---------T------------L-V------
-----P---------E-N---F--D-----Y---H------------------V-S----
------------P---------------SN------------P---T---LQ--------
------S--S--C--WS--NF---E---SQ-----S-D----------------------
------------------------------Y-N---------D-I-----T-----WE-S
IM-D--------------------------------------------------------
------------------------------------------------------------
------------------------------------------------------------
--------------------------------------------P---------------
------------------------V--------------K-------------YAD-L--
-------PNF-----G-----------------------------------AFPE--Q--
----Q-GD-------------H---ATY--------------------------------
----------------------DLDLL---------------------------------
------------------------------------------------------------
----------------------------------
>LanCYC2bg1
-----------------MF----------S-S---N---------P----F---Q--D--
-------L-P-----P---S-I---H-----V---F--P------P---L----D---P-
--------N------IDH-D-R----D------------------------D--------
---------------A---Y------------------------------Y---------
N---Y--H----------------------------------------------------
---------------HS-----N----------D--------------------------
--P-F----I-S--E-D--------C---------L---------L--------------
-----------H---S-------YN-------D-----------I-----S---------
----PS--------S-------------------------P--------------L--D-
M-----------------------------------E---K----I------------N-
-------K-I----K--QD--F---L--------------------------R-------
----Q--------Q------------Q------Q-I-----------------------Y
------EG-----------S---------G-L----------------Q-Y---------
----C------E---------D------------R---D-----------D---------
---------------L-------L------D----S-VV-----S--S------------
-S----K---KK---M----A-----T----S----KK--DGHSKIYTAGGPRGRRVRLS
IGIAKKFFCLQDLLGFDKASKTLDWLFTKSKTAIKDLVEE---K---K---H--------
----C-----S--S----RSST------------------V-------T-----------
-----E---------------------VS--FL------------E--------------
--TI-----N-G----------------GS-----D---E--E------------D----
----K------------G---Q---------K----------------------K-----
------------------------------------------------------K-----
C-----V----D--G---K-----------P-------KK-----M-----K----R---
-K----S--N------S------Q--------F---Q-A------N---LA---RDQS-R
AEARARARE----RTREKMR-IK-----K-------L----------G--N-------E-
-----------------------Y--L-E---------T------------L-A------
-----P---------E-N---F--D-----Y---H------------------V-S----
------------P---------------SN------------P---T---LQ--------
------S--S--C--WS--NF---E---SQ-----S-D----------------------
------------------------------Y-N---------D-I-----T-----WE-S
IM-D--------------------------------------------------------
------------------------------------------------------------
------------------------------------------------------------
--------------------------------------------P---------------
------------------------V--------------K-------------YAD-L--
-------PNF-----G-----------------------------------AFPE--Q--
----Q-E-----------------------------------------------------
------------------------------------------------------------
------------------------------------------------------------
----------------------------------
>GhCYC2bg2
-----------------MF----------S-S---N---------P----F---P--Q--
-------P-P---------------Y-----V---L--S------P---P----N---T-
--------Y------FHH-E-E----D------------------------D--------
---------------G---Y------------------------------F---------
N---Y--H----------------------------------------------------
---------------RS-----N--TDAD----D--------------------------
--P-F----I-S--G-D--------C---------F---------L--------------
-----------P---S-------CN-------D-----------L-----A---------
----PP--------S-------------------------P--------------L--V-
M-----------------------------------E---N----L------------T-
-------K-N----K--QD--F---L----------------------------------
------------------------------------------------------------
------------------------------------------------------------
-----------E---------I------------H---D-----------D---------
---------------L-------L------D----S-VV-----S--S------------
-S----K---KK---M----P-----T----S----KK--DGRSKIYTAGGPRDRRVRLS
IEIARKFFCLQDLLGFDKPSKTLDWLFAKSKTAIKDLVEE---T---K---N--------
----C-----S--S----RSST------------------V-------T-----------
-----E---------------------VS--FL------------E--------------
--AI-----N-G----------------GL-----D---E--E------------G----
----K------------G---K---------T----------------------K-----
------------------------------------------------------K-----
S-----V----D--G---K-----------S-------KK-----M-----K----R---
-K----S--N------S------Q--------I---Q-V------N---PA---RDQS-R
AEARARARE----RTREKMR-VK-----K-------L----------D--D-------E-
--------------------------L-M---------S------------L-V------
-----S------------------------------------------------------
------------------------------------------------------------
------------------------------------------------------------
------------------------------------------------------------
------------------------------------------------------------
------------------------------------------------------------
------------------------------------------------------------
------------------------------------------------------------
------------------------------------------------------------
------------------------------------------------------------
------------------------------------------------------------
------------------------------------------------------------
------------------------------------------------------------
----------------------------------
>LanCYC2bg2
-----------------MF----------S-S---N---------P----F---P--Q--
-------P-P---------------Y-----V---F--S------P---P----N---P-
--------Y------FHH-E-E----D------------------------D--------
---------------G---Y------------------------------F---------
N---Y--H----------------------------------------------------
---------------RS-----N--TDAD----D--------------------------
--T-F----I-S--G-D--------C---------F---------L--------------
-----------P---S-------YN-------D-----------L-----D---------
----PP--------S-------------------------P--------------L--V-
M-----------------------------------E---N----L------------T-
-------K-N----K--QD--F---L----------------------------------
------------------------------------------------------------
------------------------------------------------------------
-----------E---------I------------H---D-----------D---------
---------------L-------L------G----S-VV-----S--S------------
-S----K---KK---M----A-----T----S----KK--DGRSKIYTAGGPRDRRVRLS
IEIATKFFCLQDLLGFDKPSKTLDWLFAKSKTAIKDLVEE---T---K---N--------
----C-----S--S----RSST------------------V-------T-----------
-----E---------------------MS--FL------------E--------------
--AI-----N-C----------------GI-----D---E--E------------G----
----K------------G---K---------T----------------------K-----
------------------------------------------------------K-----
S-----V----D--G---K-----------S-------KK-----M-----K----R---
-K----S--N------S------Q--------I---Q-V------N---PA---RDQS-R
AEARARARE----RTREKMR-VK-----K-------L----------D--D-------E-
--------------------------L-M---------S------------L-V------
-----S------------------------------------------------------
------------------------------------------------------------
------------------------------------------------------------
------------------------------------------------------------
------------------------------------------------------------
------------------------------------------------------------
------------------------------------------------------------
------------------------------------------------------------
------------------------------------------------------------
------------------------------------------------------------
------------------------------------------------------------
------------------------------------------------------------
------------------------------------------------------------
----------------------------------
>AacCYC2g
-----------------MF----------S-S---N---------P----F---P--E--
-------F-A-----S---S-P---N-----V---P--P------P---S----S---L-
--------Y------FDF-E-K----D---------------------------------
------------------------------------------------------------
----Y-------------------------------------------------------
----------------I-----N-------T--D--------------------------
--P-F----I-F--T-G--------G---------Y---------V--------------
-----------H---T-------YN-------S-----------L-----T---------
-----P--------L-------------------------P-----------------F-
M-----------------------------------E---D----H------------N-
-------T-T----S--QD--F---L--------------------------S-------
----Q--------Q------------H------Q-F-----------------------S
------DF-----------Q---------R-F----------------Q-S---------
----P------E---------E------------A---D-----------D---------
---------------L-------L------G----L-VI-----S--S--------SK--
-S----K---KK---T----D-----T----S----KK--DGHSKINTARGPRDRRVRLS
IEISRKFFCLQDLLGFDKASKTLDWLFGKSKNAIKELVEE---T---N---Q--------
----------S--S------SS----------T-------V-------T-H----Q-S--
-----K---------------------LN--FL------------E--------------
--AI-----K-G----------------GS-----D------E------------D----
----K----------------E---------K----------------------K-----
------------K-------------------------S--A---------I--K-----
------Y----A--D---V-----------K------RKK-----L-----T----P---
-K----S--K------A------V--------I---Q-E------N---LA---RDQS-R
ALARARARE----RTREKMN-TK-----A-------T----------D--D-------D-
--------------------------L-K---------T------------S-I------
-----H---------D-D---F--D-----Y---H------------------N-S----
------------E---------------RN-AGENN---RAIL---T---TS--------
------STD---------------------------------------------------
------------------------------------------------------------
------------------------------------------------------------
------------------------------------------------------------
------------------------------------------------------------
------------------------------------------------------------
------------------------------------------------------------
------------------------------------------------------------
------------------------------------------------------------
-------------------------HF----WAGVNGGPGLML-----------------
------------------------------------------------------------
----------------------------------
>GcCYC2g
-----------------MF----------S-S---S---------P----F---P--E--
-------F-P-----L---S-P---N-----A---P--L------P---S----N---L-
--------Y------FDHVE-K----D---------------------------------
------------------------------------------------------------
----Y-------------------------------------------------------
----------------I-----N-------T--D--------------------------
--P-F----F-F--S-G--------G---------Y---------V--------------
-----------H---S-------YN-------A-----------H-----T---------
-----P--------L-------------------------P-----------------F-
M-----------------------------------E---D----N------------N-
-------T-S----S--HD--F---L--------------------------S-------
----Q--------Q------------H------Q-V-----------------------S
------DF-----------Q---------R-F----------------Q-S---------
----P------E---------D------------A---D-----------D---------
---------------L-------L------G----L-VI-----S--S--------SK--
-S----K---KK---T----D-----T----S----KK--DGHSKINTARGPRDRRVRLS
IEISRKFFCLQDLLGFDKASKTLDWLFGKSKKAIKELIEE---T---N---H--------
----------N--S------SS----------T-------V-------T-D----Q-S--
-----K---------------------LN--FL------------E--------------
--AI-----K-G----------------GS-----D----D-E------------D----
----K----------------E---------K----------------------N-----
------------K-------------------------S--G---------M--K-----
------Y----G--D---V-----------K------RKR-----L-----T----P---
-K----S--K------A------V--------F---Q-E------N---LA---RDQS-R
AMARARARE----RTREKMN-TK-----A-------T----------D--I-------D-
--------------------------L-K---------T------------S-V------
-----H---------E-D---F--D-----Y---H------------------N-S----
------------E---------------RN-AGENN---RDIL---T---AS--------
------STD---------------------------------------------------
------------------------------------------------------------
------------------------------------------------------------
------------------------------------------------------------
------------------------------------------------------------
------------------------------------------------------------
------------------------------------------------------------
------------------------------------------------------------
------------------------------------------------------------
-------------------------HF----WAGVNGDLD--------------------
------------------------------------------------------------
----------------------------------
>ClCYC2g
-----------------MF----------S-S---N---------P----F---P--E--
-------F-L-----P---S-P---N-----V---P--L------P---S----N---L-
--------Y------FDL-E-K----D---------------------------------
------------------------------------------------------------
----Y-------------------------------------------------------
----------------I-----N-------T--G--------------------------
--P-F----I-S--T-D--------G---------Y---------V--------------
-----------H---G-------YN-------A-----------L-----T---------
-----P--------L-------------------------P-----------------F-
M-----------------------------------E---D----L------------N-
-------T-I----S--QD--F---L--------------------------S-------
----Q--------Q------------H------Q-F-----------------------S
------DV-----------Q---------R-F----------------Q-S---------
----P------E---------D------------V---D-----------D---------
---------------L-------L------G----L-VI-----S--S--------SK--
-S----K---KK---T----D-----T----S----KK--DGHSKINTAQGPRDRRVRLS
IEISRKFFCLQDLLGFDKASKTLDWLFSKSKNAIKELVED---I---N---H--------
----------S--S------SS----------T-------V-------T-D----Q-S--
-----K---------------------LN--FL------------E--------------
--AI-----K-G----------------GS-----D------E------------D----
----K----------------E---------K----------------------K-----
------------K-------------------------S--A---------I--K-----
------Y----G--D---V-----------K------RKK-----M-----T----P---
-K----S--K------A------V--------V---Q-E------N---LA---RDQS-R
AMARARARE----RTREKMN-TK-----T-------A----------D--D-------D-
--------------------------L-K---------T------------L-H------
-----Q---------D-D---F--D-----Y---H------------------N-L----
------------E---------------RN-AGEIN---RAIL---T---AS--------
------STD---------------------------------------------------
------------------------------------------------------------
------------------------------------------------------------
------------------------------------------------------------
------------------------------------------------------------
------------------------------------------------------------
------------------------------------------------------------
------------------------------------------------------------
------------------------------------------------------------
-------------------------HF----WAGVNGGPGLML-----------------
------------------------------------------------------------
----------------------------------
>AiCYC2g
-----------------MF----------S-S---S---------P----F---P--D--
-------F-P-----L---S-P--------------------------------S---F-
--------S------FDY-E-K----Y---------------------------------
------------------------------------------------------------
----Y--H----------------------------------------------------
---------------CL-----N-------N--D--------------------------
--P-F----H-S--G-D--------C---------F---------F--------------
------------------------------------------------------------
------------------------------------------------------------
------------------------------------------------------------
-----------------QD--F---V--------------------------S-------
----Q--------P------------Q------R-S-----------------------S
------EE-----------P---------V-I----------------Q-S---------
----F------E---------D------------H---D-----------D---------
---------------L-------L------E----S-VI-----S--S-------CSK--
-L----K---KK---P----E-----P----S---AKK--DGHSKIYTAQGPRDRRVRLS
IEISRKFFCLQDLLGFDKASKTLDWLFNKSKNAIKELVEE---T---N---H--------
----C-----S--S------SS----------S-------V-------G-D----Q-L--
-----K---------------------VN--FL------------E--------------
--AI-----K-G----------------GM-----N------E------------E----
----N--KL--------G---Q---------K----------------------N-----
------------K-------------------------S--V---------M--K-----
C-----F----N--G---K-----------K------RKK--------------------
--------------------------------------E------S---VS---RDQS-R
AMARARARE----RTREKMQ-IK-----K-------L----------D--N-------Q-
--------------------------L-N---------T------------L-A------
-----P---------Y-D---F--D-----Y---Q------------------H-L----
------------E---------------RN-AAEDH---RAIL---S---TN--------
------S-----------------------------------------------------
------------------------------------------------------------
------------------------------------------------------------
------------------------------------------------------------
------------------------------------------------------------
------------------------------------------------------------
------------------------------------------------------------
------------------------------------------------------------
------------------------------------------------------------
-------------------------LF-------ISDGEQLRV-----D-----------
-LE---------------------------------------------------------
----------------------------------
>EbCYC2g
-----------------MF----------S-S---S---------P----F---P--D--
-------F-P-----L---S-P--------------------------------S---F-
--------S------FDY-E-K----Y---------------------------------
------------------------------------------------------------
----Y--H----------------------------------------------------
---------------CL-----NN------N--D--------------------------
--P-F----F-S--G-D--------S---------F---------F--------------
------------------------------------------------------------
------------------------------------------------------------
------------------------------------------------------------
-----------------QD--F---V--------------------------S-------
----Q--------P------------Q------R-S-----------------------S
------ED-----------P---------VLL----------------Q-S---------
----C------E---------D------------H---D-----------D---------
---------------L-------L------E----S-VI-----S--S-------CSK--
-L----K---KK---P----D---Q-P----S---AKK--DGHSKIYTARGPRDRRVRLS
IEISRKFFCLQDLLGFDKASKTLDWLFNKSKNAIKELVEE---TN--N---H--------
----C----VS--S------SS----------S-------V-------S-D----Q-L--
-----K---------------------VN--FL------------E--------------
--AI-----K-G----------------GM-----D------E------------E----
--E-N--KL--------G---Q---------K----------------------N-----
------------K-------------------------S--V---------M--R-----
C-----F----D--G---K-----------K------RKK--------------------
--------------------------------------E------N---AA---RDQS-R
TMARARARE----RTREKMQ-NK-----K-------L----------D--N-------E-
--------------------------L-N---------T-----------SL-A------
-----PN--------Y-D---F--D-----Y---Q------------------NYL----
------------E---------------RN-AAEDHHHNRAIL---S---AS--------
------S-----------------------------------------------------
------------------------------------------------------------
------------------------------------------------------------
------------------------------------------------------------
------------------------------------------------------------
------------------------------------------------------------
------------------------------------------------------------
------------------------------------------------------------
------------------------------------------------------------
-------------------------LF-------ISDGEQLRV-----D-----------
-LE---------------------------------------------------------
----------------------------------
>AcCYC2g
-----------------MF----------S-S---S---------P----F---P--E--
-------L-P-----L---S-P---N-----V---F--L------S---P----N---L-
--------L------FDN-E-K----D------------------------C--------
---------------V---C------------------------------F---------
N---Y--Y----------------------------------------------------
---------------HT-----N-------G--D--------------------------
--P-F----I-S--D-G--------C---------F---------F--------------
-----------H---S--------------------------------------------
-----R--------S-------------------------P-----------------V-
M-----------------------------------E---N--N-I------------S-
-------T-N----K--QD--F---V--------------------------S-------
----Q--------Q------------Q------Q-V-----------------------S
------EG-----------L---------V-L----------------E-S---------
----C------E---------D------------H---C-----------D---------
---------------L-------L------D----A-VI-----S--C--------SK--
-S----E---KK---P----G-----A----S----KK--DGHGKIYTARGLRDRRVRLS
IEISRKFFCLQDLLGFDKASKTLDWLFTKSKKAIKELVDE---T---S---S--------
----L----------------S----------T-------V-------D-D----Q-S--
-----K---------------------AD--FL------------D--------------
--SI-----K-E----------------GS-----D------E------------E----
----K------------G---K---------K----------------------K-----
------------------------------------------------------K-----
---------------------------------------K-----S-----V----M---
-K----W--R------D------G--------K---M-K------K---MT--GRDQS-R
TMARARARE----RTREKMN-TK-----K-------T-----------------------
------------------------------------------------------------
------------------------------------------------------------
------------------------------------------------------------
------------------------------------------------------------
------------------------------------------------------------
------------------------------------------------------------
------------------------------------------------------------
------------------------------------------------------------
------------------------------------------------------------
------------------------------------------------------------
------------------------------------------------------------
------------------------------------------------------------
------------------------------------------------------------
------------------------------------------------------------
----------------------------------
>CcoCYC2g
-----------------MF----------S-S---S---------L----F---P--E--
-------F-P-----L---S-P---N--------------------------------L-
--------L------LEN-E-Q----D------------------------C--------
---------------F---C------------------------------F---------
N---Y--F----------------------------------------------------
---------------------------------D--------------------------
--P-L----I-S--D-G--------C---------F---------Y--------------
-----------H---P--------------------------------------------
-----P--------S-------------------------P-----------------T-
M-----------------------------------E------T-V------------S-
-------S-I----N--QD--F---V--------------------------S-------
----Q--------Q------------Q------Q-F-----------------------S
------RK-----------P---------V-L----------------E-Y---------
----G------E---------D------------H---C-----------D---------
---------------L-------L------D----A-VV-----S--C--------CQ--
-S----E---KK---T----V-----E----A----KI--DGNGKIYTAQGLRDRRVRLS
IEMSQKFFCLQDLLGFDKASKTFDWLLTKSKYAIKELVDE---T---N---S--------
----S-----C--S------SS----------T-------V-------Y-Y----Q-S--
-----K---------------------AK--FL------------E--------------
--SI-----N-G----------------DS-----D------D------------D----
----N------------G---K---------N----------------------K----T
------------------------------------------------------N-----
---------------------------------------K-----R-----T----R---
-K----S--I------S------G--------F---Q-E------N---IT---RNQS-R
DMARARARE----RTREKMN-LK-----K-------V----------N--D---------
------------------------------------------------------------
------------------------------------------------------------
------------------------------------------------------------
------------------------------------------------------------
------------------------------------------------------------
------------------------------------------------------------
------------------------------------------------------------
------------------------------------------------------------
------------------------------------------------------------
------------------------------------------------------------
------------------------------------------------------------
------------------------------------------------------------
------------------------------------------------------------
------------------------------------------------------------
----------------------------------
>TpCYC2g1
-----------------MF----------S-S---S---------P----F---P--E--
-------L-P-----F---S-P---N-----V---F--I------P---S----N---L-
--------L------FDS-E-K----D------------------------C--------
---------------V---C------------------------------F---------
N-----------------------------------------------------------
----------------------S-------G--D--------------------------
--P-F----I-S--G-D--------C---------F---------F--------------
-----------H---P--------------------------------------------
----------------------------------------P-----------------V-
T-----------------------------------E---N--I-V------------S-
-------T-I----K--QD--F---V--------------------------S-------
----Q--------Q------------Q------Q-F-----------------------A
------QG-----------P---------F-L----------------Q-S---------
----C------E---------D-----QDQDHY-D---Y-----------D---------
---------------L-------L------D----A-VV-----S--C--------SK--
-S----K---KK---S----E-----A--S-H----EK--DGHGKIYTARGLRDRRVRLS
IEISRKFFCLQDLLGFDKASKTLDWLFAKSKKAIKELVDE---T---T---H--------
----C-----S--S------ST----------H-------V-------N-H----Q-S--
-----N---------------------AE--FL------------E--------------
--SI-----K-G----------------DS-----D------E------------D----
----E------------G---K---------I----------------------K-----
------------------------------------------------------K-----
C-----V----D--G---K-----------K-------KK-----M-----S----R---
-K----S--I------A------G--------F---E-G------N---VV---RDQS-R
AMARARARE----RTREKMN-NK-----K-------L----------N--D---------
------------------------------------------------------------
------------------------------------------------------------
------------------------------------------------------------
------------------------------------------------------------
------------------------------------------------------------
------------------------------------------------------------
------------------------------------------------------------
------------------------------------------------------------
------------------------------------------------------------
------------------------------------------------------------
------------------------------------------------------------
------------------------------------------------------------
------------------------------------------------------------
------------------------------------------------------------
----------------------------------
>TpCYC2g2
-----------------MF----------S-S---S---------P----F---P--E--
-------L-P-----F---S-P---N-----V---F--I------P---S----N---L-
--------L------FDS-E-K----D------------------------C--------
---------------V---C------------------------------F---------
N-----------------------------------------------------------
----------------------S-------G--D--------------------------
--P-F----T-S--G-G--------C---------F---------F--------------
-----------H---P--------------------------------------------
----------------------------------------P-----------------V-
T-----------------------------------E---N----V------------S-
-------T-V----K--QD--F---V--------------------------S-------
----Q--------Q------------Q------Q-F-----------------------A
------QG-----------T---------V-L----------------H-S---------
----C------E---------E-----QDE--Y-H---Y-----------D---------
---------------L-------L------D----A-VV-----S--C--------SK--
-S----K---KK---S----G-----A--S-H----EK--DGHGKIYTARGLRDRRVRLS
IEISRKFFCLQDLLGFDRASKTLDWLFAKSKKAIKELVDE---T---T---R--------
----C-----S--S------ST----------H-------V-------N-D----Q-S--
-----N---------------------AE--FL------------E--------------
--SI-----K-G----------------DL-----D------E------------D----
----E------------G---K---------N----------------------K-----
------------------------------------------------------K-S---
C-----V----D--G---K-----------K-------KK-----M-----S----R---
-K----S--I------A------G--------V---E-G-I----N---VV---RDQS-R
AMARARARE----RTREKMS-NK-----K-------L----------N--D----H----
------------------------------------------------------------
------------------------------------------------------------
------------------------------------------------------------
------------------------------------------------------------
------------------------------------------------------------
------------------------------------------------------------
------------------------------------------------------------
------------------------------------------------------------
------------------------------------------------------------
------------------------------------------------------------
------------------------------------------------------------
------------------------------------------------------------
------------------------------------------------------------
------------------------------------------------------------
----------------------------------
>FbCYC2g
-----------------MF----------S-S---A---------P----F---Q--E--
-------F-P-----L---S-P---N--------------------------------L-
--------L------IEN-E-K----D------------------------C--------
---------------V---Y------------------------------L---------
N---Y--H----------------------------------------------------
---------------QN-----S-------G--D--------------------------
--P-F----I-N--D-G--------G---------F---------F--------------
-----------H---S--------------------------------------------
----------------------------------------P-----------------V-
M-----------------------------------E---G--S-T------------F-
-------T-I----K--QD--F---V--------------------------G-------
----H--------R------------Q------H-Y-----------------------A
------EG-----------P---------V-L----------------E-S---------
----C------E---------D------------H---Y-----------D---------
---------------L-------L------D----A-VV-----S--C--------SK--
-A----K---KK---T----V-----V----Y----EK--DGHGKIYTSRGFRERRVRLS
IEISRKFFCLQELLGFDKASNTLDWLLTKSKKAIKELVDE---T---N---R--------
----G-----S--S------ST----------A-------F-------N-D----R-S--
-----D---------------------AD--FL------------E--------------
--SI-----K-G----------------DS-----D------E------------G----
----K------------G---N---------K----------------------KKLVI-
------------------------------------------------------K-----
C-----L----D--G---E-----------M-------KK-----M-----N----R---
-K----S--V------G------G--------F---Q-E------N---LA-S-RDQL-R
AMARARARE----RTGEKMN-TK-----K-------L----------N--D----S----
------------------------------------------------------------
------------------------------------------------------------
------------------------------------------------------------
------------------------------------------------------------
------------------------------------------------------------
------------------------------------------------------------
------------------------------------------------------------
------------------------------------------------------------
------------------------------------------------------------
------------------------------------------------------------
------------------------------------------------------------
------------------------------------------------------------
------------------------------------------------------------
------------------------------------------------------------
----------------------------------
>BpCYC2g
-----------------MF----------S-S---S---------P----F---P--E--
-------L-P-----F---S-P---D-----V---F--I------T---P----T---L-
--------L------FDD-E-K----Y------------------------C--------
---------------V---C------------------------------F---------
N---Y--N----------------------------------------------------
---------------QT-----N-------T--N--------------------------
--P-L----T-S--N-G--------C---------L---------F--------------
-----------L---S--------------------------------------------
-----P----------------------------------P-----------------I-
M-----------------------------------D---N----I------------S-
-------T-V----R--QD--F---V--------------------------T-------
----L--------Q------------Q------N-V-----------------------S
------DE-----------D---------L-L----------------------------
------------------------------------------------------------
------------------------------------------------------------
-----------K---H----K-----K----T----KK--DGHSKIYTAQGPRDRRVRLS
IGISQKFFCLQDLLGFDKASKTLDWLFTKSKKAIKELVEE---T---N---C--------
----Y-----S--S------S-----------T-------T-------N-D----Q-S--
-----K---------------------AR--FL------------E--------------
--SI-----K-E----------------DS-----D------E------------G----
----K-L----------G---Q---------K----------------------K-----
------------K-------------------------L--V---------V--K-----
C-----V----D--G---K-----------K-------KK-----M-----T----Q---
-K----S--V------A------G--------A---Q-E------N---HE---REQS-R
AMARARARE----RTRGKMN-AK-----K-------L----------N--D-------N-
--------------------------L-----------I------------L-V------
-----P---------N-E---F--G-----C---Q-------------------------
------------------------------------------------------------
------------------------------------------------------------
------------------------------------------------------------
------------------------------------------------------------
------------------------------------------------------------
------------------------------------------------------------
------------------------------------------------------------
------------------------------------------------------------
------------------------------------------------------------
------------------------------------------------------------
------------------------------------------V-----D-----------
-FDN--------------------------------------------------------
----------------------------------
>HaCYC2g
-----------------MF----------S-S---S---------P----F---P--E--
-------L-P-----L---S-P---N-----D---F--I------P---P----N---L-
--------L------FDD-E-K----D------------------------C--------
---------------V---C------------------------------F---------
N---S--Y----------------------------------------------------
---------------QN-----K-------T--D--------------------------
--P-F----T-S--D-G--------C---------F---------F--------------
-----------H---S--------------------------------------------
-----P----------------------------------P-----------------I-
I-----------------------------------E---N-------------------
---------S----K--QN--F---A--------------------------S-------
----Q--------Q------------Q------K-L-----------------------S
------EG-----------P---------L-L----------------E-C---------
----C------E---------D------------H---C-----------E---------
---------------L-------L------D----A-VK-----S--V---------K--
-C----M---KK---A----V-----E----S----KK--DVRSKICTARGPRDRRVRLS
IDISRKFFCLQDLLGFDKASKTLDWLFTKSKNAIKDLVDE---T---N---H--------
----C-----P--S------S-----------N-------V-------S-D----E-S--
-----N---------------------VK--FL------------E--------------
--SI-----K-A----------------DS-----D------E------------D----
----K------------G---K---------K----------------------K-----
------------------------------------------------------------
C-----V----D--G---K-----------K-------KK-----V-----T----Q---
-K----S--I------A------G--------S---Q-E------N---LA---RDQS-R
VMARARARE----RTREKMN-TK-----K-------V----------N--D-------E-
--------------------------L-K---------I------------L-V------
-----P---------D-E---F--D-----C---Q-------------------------
------------------------------------------------------------
------------------------------------------------------------
------------------------------------------------------------
------------------------------------------------------------
------------------------------------------------------------
------------------------------------------------------------
------------------------------------------------------------
------------------------------------------------------------
------------------------------------------------------------
------------------------------------------------------------
------------------------------------------I-----ELPKKSRKSSQS
KLDT--------------------------------------------------------
----------------------------------
>IvaCYC2g
-----------------ML----------S-S---S---------P----F---P--D--
-------L-P-----L---S-P---N-----V---F--I------T---P----N---L-
--------L------FND-E-K----N------------------------C--------
---------------V---C------------------------------F---------
N---Y--Y----------------------------------------------------
---------------QS-----N-------T--D--------------------------
--P-F----T-S--N-D--------C---------F---------F--------------
-----------H---S--------------------------------------------
-----P----------------------------------P-----------------I-
M-----------------------------------D---N----A------------S-
-------T-T----K--QD--F---V--------------------------S-------
----Q--------Q------------Q------R-F-----------------------Y
------DG-----------P---------V-L----------------N-A---------
----C------E---------D------------Q---H-----------D---------
---------------V-------V------D----A-VV-----S--C--------SK--
-C----T---KK---P----V-----E----T----RK--DGRSKICTASGPRDRRVRLS
IDISRKFFCLQDLLGFDKASKTLDWLFTKSKRAIKELVEE---T---N---N--------
----C-----S--S------A-----------T-------V-------S-D----E-S--
-----S---------------------VK--FL------------E--------------
--SI-----K-G----------------DS-----D------E------------H----
----K------------G---K---------K----------------------K-----
------------K-------------------------T--V---------V--K-----
C-----V-------G---D-----------K-------KK-----M-----N----R---
-K----S--V------A------G--------L---Q-D------N---PV---RDQS-R
VMARARARE----RTREKMN-TK-----M-------V----------N--D-------D-
--------------------------QPK---------M------------L-V------
-----H---------D-E---F--D-----C---Q-------------------------
------------------------------------------------------------
------------------------------------------------------------
------------------------------------------------------------
------------------------------------------------------------
------------------------------------------------------------
------------------------------------------------------------
------------------------------------------------------------
------------------------------------------------------------
------------------------------------------------------------
------------------------------------------------------------
------------------------------------------I-----NILKKSKNSS--
------------------------------------------------------------
----------------------------------
>IliCYC2g
-----------------MF----------S-S---S---------T-PN-F---P--E--
-------L-P-----S---S-P-AAN-----V---F--L------P---P----S---F-
--------F------FDY-E-K----D-----------------VHDGVNCF--------
---------------N---Y------------------------------Q---------
N-----------------------------------------------------------
----------------------S-------S--F--------------------------
--P-F----I-S--D-N--------Y----------------------------------
------------------------N-------L-----------F--HSPS---------
-----P--------S-------------------------L-----------------V-
M-----------------------------------E---N-F--T------------T-
-------T-M----K--QD--F---V--------------------------S-------
----Q--QAE---Q------------C------L-I-----------------------S
------EA-AG--------P---------W-C----------------------------
--------------------------------------D-----------D---------
---------------L-------L------D----S-VI-----S--C--------SNKS
SS----K---KK---TGG--G-----V----S----KK--DGHTKIFTAQGPRDRRVRLS
IDISRKFFCLQDLLGFDKASKTLDWLFSKSMTAIKELIEE---K---N---C--------
----C-----S--S------SN------------------V-------T-D----Q-S--
-----K---------------------AS--FL------------E--------------
--AI-----K-E----------------GV--LQDE------E------------D----
----N------------K---G---------K----------------------K-----
------------K-------------------------SL--------------------
------V----D--G---K-----------R-------KK----NM-----T----Q---
-K----Y--S-RGG--G------G--------F---Q-EI-----N---FA---RDQS-R
AMARARARE----RTREKK---K-----Q-------L----------D--D-------E-
--------------------------L-K----L----A------------VIV------
-----P---------D-D---F--E-----SCQ-N------------------M-E----
----------------------------SN-GGENH---KAIL---T---TS--------
------S-----------------------------------------------------
------------------------------------------------------------
------------------------------------------------------------
------------------------------------------------------------
------------------------------------------------------------
------------------------------------------------------------
------------------------------------------------------------
------------------------------------------------------------
------------------------------------------------------------
-------------------------LLIGDRWAVVNGGSGVML-----------------
------------------------------------------------------------
----------------------------------
>GafCYC2g
-----------------MF----------S-S---N---------P----F---S--E--
-------L-P-----S---S-P--------------------------------N---F-
--------L------FDH-E-K----D------------------------F--------
---------------V---C------------------------------L---------
N-----------------------------------------------------------
----------------------N-------S--N--------------------------
--P-F----F-S--G-D--------C---------F---------L--------------
-----------N---P-------DN-------C-----------L--NYPV---------
-----P----------------------------------------------------V-
M-----------------------------------E---S----V------------N-
-------T-F----K--QD--F---V--------------------------S-------
----E--Q-E---Q------------K------L-F-----------------------F
------EE-----------P---------W-L----------------Q-S---------
----S------E---------D------------H---D-----------D---------
---------------L-------L------E----S-VV-----S--C--------TK--
-S----K---KK---T----E-----A----S----RK--DGHSKIYTARGPRDRRVRLS
IDISRKFFCLQDLLGFDKASKTLDWLFTKSKNAIKELVEE---S---D---R--------
----C-----S--S------SS------------------V-------S-D----Q-S--
-----K---------------------AS--FL------------E--------------
--AI-----K-E----------------GL-----D------E------------D----
----K------------E---K---------Q----------------------K-----
------------K-------------------------S---------------------
------V----D--G---K-----------R-------KK-----M-----T----R---
-K----S--K------A------G--------F---Q-E------N---VT---RDQS-R
AMARARARE----RTKEKMH-FR-----K-------L----------D--D-------E-
--------------------------L-N---------T------------LVV------
-----P---------E-D---F--D-----F---Q------------------V-S----
----------------------------SN------------------------------
------------------------------------------------------------
------------------------------------------------------------
------------------------------------------------------------
------------------------------------------------------------
------------------------------------------------------------
------------------------------------------------------------
------------------------------------------------------------
------------------------------------------------------------
------------------------------------------------------------
------------------------------------------------------------
------------------------------------------------------------
----------------------------------
>BpuCYC2g1
-----------------MF----------S-S---N---------P----F---R--E--
-------L-P-----S---S-P---N-----V---F--L------P---P----I---F-
--------F------FDH-E-K----D------------------------C--------
---------------V---C------------------------------F---------
N---Y--H----------------------------------------------------
---------------QS-----N-------S--D--------------------------
--P-F----I-S--G-D--------C---------L---------F--------------
-----------H---A-------YN-------N-----------L-----A---------
-----S--------P-------------------------T-----------------I-
M-----------------------------------E---N----I--------------
--------------K--QD--F---V----------------------------------
-------R-H---Q------------Q------Q-L-----------------------S
------EG-----------P---------A-L----------------Q-S---------
----C------E---------D------------H---H-----------D---------
---------------L-------L------D----S-VI-----S--C--------SK--
----------MK---T----G-----A----S----KK--DGHSKIYTARGPRDRRVRLS
IDISRKFFSLQDLLGFDKASKTLDWLFNNSKNAIKELVEE---T---N---H--------
----C-----P--S------SS------------------V-------T-D----Q-S--
-----K---------------------MN--FL------------E--------------
--AI-----K-G----------------GL-----D------E------------S----
----K------------E---Q---------K----------------------K-----
------------------------------------------------------------
C-----V----D--C---K-----------R-------KK-----M-----T----Q---
-K----S--K------A------G--------F---Q-E------N---LA---RDKK-R
AMARARARE----RTREKKH-IK-----N-------L----------D--N-------E-
--------------------------L---------------------------------
------------------------------------------------------------
------------------------------------------------------------
------------------------------------------------------------
------------------------------------------------------------
------------------------------------------------------------
------------------------------------------------------------
------------------------------------------------------------
------------------------------------------------------------
------------------------------------------------------------
------------------------------------------------------------
------------------------------------------------------------
------------------------------------------------------------
------------------------------------------------------------
----------------------------------
>BpuCYC2g2
-----------------MF----------S-S---N---------P----F---P--E--
-------L-P-----S---S-P---N-----V---F--L------P---P----N---F-
--------L------FDH-E-K----D------------------------C--------
---------------V---C------------------------------F---------
N---Y--H----------------------------------------------------
---------------QS-------------S--D--------------------------
--P-F----I-S--D-N--------S---------I---------F--------------
-----------H---A-------YN-------N-----------I-----A---------
-----P--------P-------------------------S---------------P-I-
M-----------------------------------E---N----N--------------
--------------K--QD--F---V----------------------------------
-------R-H---Q------------Q------Q-F-----------------------S
------EG-----------P---------V-L----------------Q-S---------
----R------E---------D------------R---D-----------D---------
---------------L-------L------D----L-VI-----S--C--------SK--
----------NK---T----G-----A----L----KK--DGHSKIYTARGPRDRRVRLS
IEISRKFFSLQDLLGFDKASKILDWLFNNSKNAIKELVEE---T---N---H--------
----C-----S--S------ST------------------M-------T-D----H-S--
-----K---------------------VS--FL------------E--------------
--AI-----K-G----------------GL-----D------E------------D----
----K------------G---K---------K----------------------K-----
------------S-------------------------S------------L--K-----
D-----V----D--D---K-----------R-------KK-----M-----T----R---
-K----T--T------A------G--------L---Q-E------N---LA---RDQS-K
VMARARARE----RTREKMQ-IK-----N-------L----------D--N-------E-
--------------------------L-K---------T------------L-V------
-----P---------D-D---F--N-----C---Q------------------V-S----
------------P---------------SN------------------------------
------------------------------------------------------------
------------------------------------------------------------
------------------------------------------------------------
------------------------------------------------------------
------------------------------------------------------------
------------------------------------------------------------
------------------------------------------------------------
------------------------------------------------------------
------------------------------------------------------------
------------------------------------------------------------
------------------------------------------------------------
----------------------------------
>GriCYC2g
-----------------MF----------S-S---N---------P----I---P--E--
-------L-P-----S---S-P---N-----V---F--L------P---P----N---F-
--------L------FDH-E-K----D------------------------C--------
---------------V---C------------------------------F---------
N---Y--H----------------------------------------------------
---------------QS-----N-------S--G--------------------------
--Q-V----I-S--R-D--------C---------L---------F--------------
-----------H---A-------YN-------N-----------L-----A---------
-----P--------P-------------------------F---------------P-I-
M-----------------------------------E---N----I--------------
--------------K--QD--F---V----------------------------------
-------R-H---Q------------Q------K-F-----------------------S
------EG-----------P---------E-L----------------Q-S---------
----R------E---------D------------N---G-----------D---------
---------------L-------L------D----S-VI-----S--C--------SK--
----------KK---T----G-----L----S----KK--DGHSKIYTARGPRDRRVRLS
IEISRKFFCLQDLLGFDKASKTLDWLFNNSKDAIKELVEA---M---N---H--------
----G-----S--S------ST------------------A-------T-D----Q-S--
-----K---------------------VS--FL------------E--------------
--AI-----K-G----------------GL-----D------E------------E----
----K------------G---K---------K----------------------K-----
------------K-------------------------S--V---------L--N-----
C-----V----D--D---K-----------G-------KK-----L-----T----Q---
-K----T--K------D------G--------L---H-E------N---LA---REQA-R
AMARARARE----RTRERMQ-IK-----N-------I----------D--N-------E-
--------------------------L-K---------T------------L-A------
-----P---------D-N---F--I-----Q---Q-------------------------
------------P---------------SNR-----------------------------
------------------------------------------------------------
------------------------------------------------------------
------------------------------------------------------------
------------------------------------------------------------
------------------------------------------------------------
------------------------------------------------------------
------------------------------------------------------------
------------------------------------------------------------
------------------------------------------------------------
------------------------------------------------------------
------------------------------------------------------------
----------------------------------
>CoCYC2g
-----------------MF----------S-S---S---------P----F---P--E--
-------L-P-----S---S-P---N--------------------------------F-
--------F------FDH-D-K----D--------------NNN-------Y--------
---------------V---F------------------------------F---------
N---Y--H----------------------------------------------------
---------------QS-----N-V-----N--D--------------------------
--P-F----I-S--G-D--------C---------F---------Y--------------
-----------H---T-------YN-------N-----------L-----N---------
--YH-P--------A-------------------------S-----------------I-
M-----------------------------------D---D----I------------T-
-------T-I----K--HD--F---L----------------------------------
----N--Q-H---Q-------------------Q-F-----------------------S
------GE-----------P---------V-L----------------H-S---------
----------------------------------C---D-----------H---------
---------------L-------L------N----S-AI-----S--C--------SK--
-L----K---NK---T----A-----A----A----KK--DGHSKIYTARGPRDRRVRLS
IDISRKFFCLQDLLGFDKASKTLDWLFTKSKNAIKELVEQ---T---N---H--------
----S-----S--S------SS------------------N-------S--------V--
-----R---------------------VN--FL------------E--------------
--AI-----K-A----------------GL-----D------E------------E----
----K------------G---Q---------K----------------------R-----
------------K-------------------------S--V---------S--K-----
S-----V----D--G---K-----------R-------KK-----M-----T----Q---
-K----F--T------G------G--------F---Q-E------N---LA---RDQL-R
AMARARARE----RTKEKMH-IK-----K-------L----------D--D-------V-
--------------------------L---------------------------------
------------------------------------------------------------
----------------------------SS------------------------------
------------------------------------------------------------
------------------------------------------------------------
------------------------------------------------------------
------------------------------------------------------------
------------------------------------------------------------
------------------------------------------------------------
------------------------------------------------------------
------------------------------------------------------------
------------------------------------------------------------
------------------------------------------------------------
------------------------------------------------------------
----------------------------------
>OeCYC2g
-----------------MF----------S-S---N---------P----F---P--D--
-------L-P-----S---S-P---N--------------------------------F-
--------F------FDH-E-K----D------------------------Y--------
---------------V---F------------------------------F---------
N---Y--H----------------------------------------------------
---------------QT-----N-------T--D--------------------------
--P-F----T-P--G-D--------C---------F---------Y--------------
-----------H---S-------YN-------N-----------L-----A---------
-----P--------A---------------------------------------------
------------------------------------------------------------
---------M----E--HD--F---V--------------------------S-------
----H--Q-H---Q------------Q------Q-F-----------------------S
------QG-----------P---------V-LNLE-------------H-H---------
----------------------------------H---D-----------D---------
---------------L-------L------D----S-VI-----S--C--------SK--
-S----K---NK---T----G-----V----S----KK--DRHSKIYTARGPRDRRVRLS
IDISRKFFCLQDLLGFDKASKTLDWLFTKSKNAIKELVEE---T---N---Q--------
----C-----S--S------SS------------------V-------S-H----Q-S--
-----K---------------------VN--FL------------E--------------
--AI-----K-A----------------GL-----G------E------------E----
----K------------G---Q---------K----------------------K-----
------------K-------------------------S--V------------------
------V----D--G---K-----------R-------KK-----M-----T----Q---
-K----Y--K------G------G--------F---Q-E------N---LA---RDQS-R
AMARARARE----RTREKLS-IK-----K-------L----------D--D-------V-
--------------------------L-K---------K------------L-V------
-----P---------D-D---F--D-----S---QKLERNAREDHRAI-----L-S----
------------G---------------SS------------------------------
------------------------------------------------------------
------------------------------------------------------------
------------------------------------------------------------
------------------------------------------------------------
------------------------------------------------------------
------------------------------------------------------------
------------------------------------------------------------
------------------------------------------------------------
------------------------------------------------------------
-------------------------------------------LVIDN------------
------------------------------------------------------------
----------------------------------
>LsCYC2g
-----------------MF----------S-SGS-N---------P----F---P--E--
-------L-P-----S---S-P---N-----I---F--F------P---P----N---F-
--------L------FDH-K-N----D------------------------C--------
---------------S---C------------------------------C---------
N---Y--H----------------------------------------------------
---------------LN-----N-------S--D--------------------------
--P-F----I-S--D-D--------C---------F---------H--------------
-----------D---T-------NN-------S-----------L-----A---------
----PP--------S-------------------------P-----------------D-
I-----------------------------------Y---N----I------------S-
-------T-V----K--QD--L---C--------------------------K-------
----K--------K------------Q------L-F-----------------------S
------AE-----------Q---------V-L----------------Q-T---------
----C------E---------D------------H---D-----------N---------
---------------L-------L------Q----S-VI-----P--S------------
-S----N---KK---T----V-----A----S----K---DGHSKIYTARGPRNRRVRLS
IDISRKFFCLQDLLGFDKASKTLDWLFSKCNTAIKELVEE---T---N---F--------
----Y-----S--S------ST------------------A-------S-Y----Q-S--
-----K---------------------TS--FL------------E--------------
--AV-----I-G----------------VR-----D------G------------G----
----K------------S-------------K----------------------K-----
------------K-------------------------S--Q---------L--K-----
Y-----V----E--E---K-----------R-------KK-----I-----K----Q---
-K----S--K------G------V--------F---Q-D------N---LE---RGHS-R
AMARARARE----RVREKMR-IR-----K-------L----------D--D-------E-
--------------------------L-M---------T------------V-V------
-----H---------D-D---F--D-----Y---Q------------------N-F----
------------K---------------SS-AGDDH---KVIS---A---HT--------
------A-----------------------------------------------------
------------------------------------------------------------
------------------------------------------------------------
------------------------------------------------------------
------------------------------------------------------------
------------------------------------------------------------
------------------------------------------------------------
------------------------------------------------------------
------------------------------------------------------------
-------------------------IW---------------------------------
------------------------------------------------------------
----------------------------------
>TmCYC2g
-----------------MF----------S-S---S---------P----F---P--E--
-------L-P-----S---S-P---NN----V---F--F------P---P----N---F-
--------L------FHH-E-N----D------------------------S--------
---------------A---C------------------------------F---------
N---Y--H----------------------------------------------------
---------------LN-----N-------S--D--------------------------
--P-L----I-S--D-D--------F---------F---------H--------------
-----------DIY-S-------NN-------N-----------L-----A---------
----PP--------S-------------------------P-----------------V-
I-----------------------------------P---T----T------------S-
-------T-I----E--EE--L---G----------------------------------
------------------------------------------------------------
-------------------------------L----------------Q-S---------
----Y------E---------D------------H---D-----------D---------
---------------L-------L------E----S-VI-----T--S------------
-C----K---KK---T----V-----V----S----KK--SGHSKIYTARGLRDRRVRLS
IDISRKFFCLQDLLGFDKASKTLDWLFGKCKTAIQELVKE---T---N---R--------
----C-----P--S------ST------------------T-------T-F----Q-S--
-----K---------------------TS--FL------------E--------------
--AI-----M-G----------------DG-----D------D------------G----
----K------------S-------------K----------------------K-----
------------K-------------------------S--Q---------V--K-----
Y-----V----D--G---K-----------R-------KK-----V-----V----E---
-N----P--T------G------G--------F---Q-D------N---LA---KDQS-R
AVARARARE----RARKKMR-IR-----N-------L----------D--D-------E-
--------------------------L-K---------T------------L-A--ND--
-----H---------D-D---F--D-----F---Q------------------N-F----
------------K---------------SS-AAESD---RMIQ-RIQ---QP--------
------G-----------------------------------------------------
------------------------------------------------------------
------------------------------------------------------------
------------------------------------------------------------
------------------------------------------------------------
------------------------------------------------------------
------------------------------------------------------------
------------------------------------------------------------
------------------------------------------------------------
-------------------------DQ---------------------------------
------------------------------------------------------------
----------------------------------
>AacCYC2d
---------------------------------------------------------QQ-
-------V-P-----S---S-I---Y-----V---F--Q------P---S--------S-
--------F------FDL-E-K----D------------------------G--------
---------------V---Y------------------------------V---------
N---H--Q----------------------------------------------------
---------------------------------N-------------HN-------S---
--Q-F----D-T--G-D--------C---------F---------H--------------
-----------Y---A--------------------------------------------
----PP------------------P---------------V-----------------V-
N-----------------------------------G---N----I------------M-
-------------------------D--------------------------R-------
----P---------------------Q------Q-V-----------------------C
------KE-----------S---------E-F----------------Q-Y---------
----C------D---------D------------N---S-----------Q---------
---------------L-------L------E----S-VI-----Y--P------------
-S----K---KK---T----V-----N----S----KK--DGHSKIHTAQGPRDRRVRLS
IDVARKFFCLQDLLGFDKASKTLDWLFAKSKTAIKDLVEE---M---K---H--------
----C-----S--S------S-------------------SA------T-D----Q-C--
-----E---------------------MV--FQ------------E--------------
--TI-----S-K----------------GS-----D--K---E------------D----
----K------------Y---Q---------R----------------------K-----
------------K-------------------------S--A---------A--T-----
F-----F----D--A---K-----------R-------KK-----M-----T----R---
-K----Y--K------S------G--------A---D-V------N----------QS-R
AEARARARE----RTKEKLC-NK-----K-------H-------------E-------E-
--------------------------P-K---------K--------------V------
-----T---------D-N---C---------------------------------Y----
---RP-VT----P---------------SG------------G---N---NQ--------
------S--S--F--WS--QL---D---SH-----N-D----------------------
------------------------------Y-H---------G-K-----S-----CK-S
IV-E-----------------------------------T-K---D----SM--------
---PSS-------------------------------V----------------------
----L--Y---------------------------------GYQ-H--------------
-N---L----A-SN----D-------------------LS--S-Q---------------
------------------------------------------------------------
------------------------------------------------------------
---------------------------I-----------------------KY-------
---TSFL----------N--LQ--------------------------------------
------------------------------------------------------------
----------------------------------
>GcCYC2d
-----------------MF----------S-S---N---------P----F---H--QQ-
-------I-P-----S---S-I---H-----V---F--Q------P---S--------S-
--------F------FDH-E-K----D------------------------G--------
---------------V---Y------------------------------V---------
N---H--Q----------------------------------------------------
---------------------------------N-------------HN-------N---
--Q-V----D-T--G-D--------C---------Y---------Y--------------
-----------Y---A--------------------------------------------
----PP------------------P---------------V-----------------V-
N-----------------------------------S---N----I------------M-
-------------------------D--------------------------R-------
----Q---------------------Q------Q-V-----------------------C
------KE-----------S---------E-F----------------L-Y---------
----C------D---------D------------N---N-----------Q---------
---------------L-------L------E----S-VI-----Y--H------------
-T----K---KK---M----V-----N----S----KK--DGHSKIHTAQGPRDRRVRLS
IDVARKFFCLQDLLGFDKESKTLDWLFAKSKTAIKDLVEE---M---K---H--------
----C-----S--S------S-------------------SA------T-D----Q-C--
-----E---------------------MV--FQ------------E--------------
--TI-----R-K----------------GS-----D--E---E------------D----
----E------------H---Q---------R----------------------K-----
------------K-------------------------S--A---------T--K-----
F-----F----E--A---K-----------R-------KK-----M-----M----R---
-K----Y--K------S------G--------V---D-V------N----------QS-R
AEARARARE----RTKEKLH-NK-----K-------H----------D--E-------D-
--------------------------S-K---------K--------------V------
-----A---------D-N---C---------------------------------Y----
---RP-VS----P---------------SS------------G---N---NQ--------
------S--S--F--WS--QL---E---SH-----N-D----------------------
------------------------------Y-H---------E-K-----S-----SK-S
IV-E-----------------------------------T-K---V----SM--------
---PSS-------------------------------V----------------------
----L--Y---------------------------------GYQ-H--------------
-N---L----L-SN----D-------------------LS--S-Q---------------
------------------------------------------------------------
------------------------------------------------------------
---------------------------I-----------------------KY-------
---TSFL----------N--LQ--------------------------------------
------------------------------------------------------------
----------------------------------
>ClCYC2d
-----------------MF----------S-S---N---------P----F---H--QQ-
-------V-P-----S---S-I---H-----V---F--Q------P---S--------S-
--------F------FDL-E-K----D------------------------G--------
---------------V---Y------------------------------V---------
N---H--Q----------------------------------------------------
---------------------------------N-------------CN-------S---
--Q-F----N-T--G-D--------C---------F---------Y--------------
-----------Y---A--------------------------------------------
----PP------------------P---------------V-----------------V-
N-----------------------------------S---N----I------------L-
-------------------------D--------------------------R-------
----Q---------------------Q------Q-A-----------------------C
------KE-----------S---------E-F----------------E-Y---------
----C------D---------D------------N---S-----------Q---------
---------------L-------L------E----S-VI-----Y--H------------
-N----K---KK---M----V-----N----N----KK--DGHSKIHTAQGPRDRRVRLS
IDVARKFFCLQDLLGFDKASKTLDWLFSKSKTAIKDLVEE---M---K---H--------
----C-----S--S------S-------------------SA------T-D----R-C--
-----E---------------------MV--FQ------------E--------------
--TI-----R-N----------------GS-----D--E---E------------D----
----K------------H---Q---------R----------------------K-----
------------R-------------------------S--A---------T--K-----
L-----F----D--A---K-----------P-------KK-----M-----M----R---
-K----Y--K------S------G--------V---D-V------N----------QS-R
AEARARARE----RTKENLH-NK-----K-------R----------D--E-------E-
--------------------------S-K---------K--------------V------
-----T---------D-N---C---------------------------------Y----
---RP-VS----P---------------YS------------G---N---NQ--------
------S--S--F--WS--EL---A---SQ-----N-Y----------------------
------------------------------Y-H---------D-K-----S-----CK-S
IV-E-----------------------------------T-K---V----SM--------
---PSS-------------------------------V----------------------
----L--Y---------------------------------GYQ-H--------------
-N---L----A-SN----D-------------------LN--S-Q---------------
------------------------------------------------------------
------------------------------------------------------------
---------------------------I-----------------------KY-------
---TSFL----------N--LQ--------------------------------------
------------------------------------------------------------
----------------------------------
>OeCYC2d
-----------------MF----------S-S---N---------P----F---Q--Q--
-------L-P-----S---T-I---H-----V---Y--P------P---S----G---S-
--------L------FDL-E-K----D------------------------G--------
---------------V--------------------------------------------
----H--L----------------------------------------------------
---------------------------------N-------------QN-------N---
--H-F----V-T--G-D--------C---------F---------Y--------------
-----------H---A--------------------------------------------
----PL------------------P---------------V-----------------V-
T-----------------------------------D---H-----------------M-
-------------------------V--------------------------R-------
----H-------------------------------------------------------
--------------------------------------------------Y---------
----C------D---------Y------------N---N-----------N---------
---------------L-------L------E----S-VT-----Y--P------------
-S----K---KK---M----T-----N----L----KK--DGHSKIHTAQGPRDRRVRLS
IEVARKFFYLQDLLGFDKASKTLDWLFTKSKTAIKELVEE---M---K---H--------
----S-----S--S------S-------------------GA------T-D----Q-C--
-----E---------------------V---FQ------------E--------------
--TI-----M-R----------------IS-----N--E---K------------D----
----K------------G---E---------K----------------------K-----
------------K-------------------------S--V---------P--N-----
V-----L----E--G---K-----------R-------KK-----T-----A----R---
-K----Y--K------S------G--------V---D-V------N----------QS-R
VEARARARE----RTKEKLQ-NQ-----K-------L----------D--D-------D-
--------------------------S-K---------K--------------V------
-----H---------D-D---C---------------------------------Y----
---RP-VS----P---------------SN------------I---T---PQ--------
------S--S--F--WS--QI---E---SQ-----N-E----------------------
------------------------------Y-N---------D-K-----S----AGE-S
TM-Q-----------------------------------P-I---V----SM--------
---TSS-------------------------------M----------------------
----L--Y---------------------------------SYQ-H--------------
-N---LL---V-PN----D-------------------LS--S-Q---------------
------------------------------------------------------------
------------------------------------------------------------
---------------------------I-----------------------KY-------
---TSFL----------N--LQ--------------------------------------
------------------------------------------------------------
----------------------------------
>BpuCYC2d
---MDSAKPLDQGEEVFIF-KVASIALLES-M---D---------P----F---H--Q--
-------L-P-----S---S-I---H-----V---F--P------P---S----S---S-
--------F------FDL-E-K----D------------------------G--------
---------------V---Y------------------------------F---------
N---H--H----------------------------------------------------
---------------------------------N-------------PN-------N---
--Q-F----V-T--G-D--------C---------F---------F--------------
-----------H---A--YNNLA-------------------------------------
----PP------------------P---------------V-----------------V-
T-----------------------------------D---N----I------------M-
-------------------------V--------------------------R-------
----Q---------------------H------Q-L-----------------------G
------KG-----------S---------G-L----------------Q-Y---------
----C------D---------D------------N---N-----------H---------
---------------L-------L------E----S-VI-----Y--P------------
-S----R---KK---V----A-----N----T----KK--DGHSKINTAQGPRDRRVRLS
IEVAQKFFYLQDLLGFDKASKTLDWLFTKSQTAIKELVEE---M---K---H--------
----C-----S--S------S-------------------SA------T-D----Q-C--
-----E---------------------VV--FQ------------E--------------
--TI-----K-R----------------GT-----D--E---E------------D----
----K------------G---Q---------K----------------------K-----
------------K-------------------------S--A---------P--K-----
Y-----V----E--G---K-----------R-------KK-----M-----T----R---
-K----Y--K------S------G--------V---D-V------N----------QS-R
AEARARARE----RTKEKLH-NK-----K-------L----------D--D-------E-
--------------------------S-K---------K--------------V------
-----P---------D-D---C---------------------------------Y----
---RP-IS----P---------------SN------------L---T---LQ--------
------S--S--F--WS--QI---D---SQ-----N-D----------------------
------------------------------Y-N---------D-R-----T-----GE-S
IM-E-----------------------------------P-K---N----ST--------
---PSS-------------------------------V----------------------
----L--Y---------------------------------GYQ-H--------------
-N---LV---A-SN----D-------------------LS--S-Q---------------
------------------------------------------------------------
------------------------------------------------------------
---------------------------T-----------------------KY-------
---TSFL----------N--LQ--------------------------------------
------------------------------------------------------------
----------------------------------
>MdCYC2d
----------------HSF-------LHPS-M---S------------------------
-----------------------------------F--P------P---S----S---S-
--------F------FDL-E-K----D------------------------G--------
---------------V---Y------------------------------F---------
N---H--H----------------------------------------------------
---------------------------------D-------------HN-------Y---
--Q-F----V-T--G-D--------S---------F---------F--------------
-----------H---A--YNSVA-------------------------------------
----PP------------------P---------------V-----------------V-
T-----------------------------------D---N----I----TTDKQDLVM-
-------------------------Q--------------------------Q-------
----Q---------------------Q------Q-L-----------------------S
------EG-----------S---------V-L----------------Q-Y---------
----C------D---------D------------N---N-----------H---------
---------------L-------L------E----S-VV-----Y--P------------
-S----R---KK---T----A-----N----T----KK--DGHSKIHTAQGLRDRRVRLS
IEVARKFFYLQDLLGFYKASKTLDWLFTKSETGIRELIEE---M---K---H--------
----Y-----S--S------S-------------------STV-----T-D----Q-R--
-----E---------------------VV--FQ------------E--------------
--TI-----K-G----------------GS-----D--E---E------------D----
----K------------G---Q---------K----------------------K-----
------------K-------------------------S--A---------P--K-----
C-----V----E--G---K-----------R-------KK-----L-----T----R---
-K----Y--K------P------E--------V---D-V------N----------QS-R
AKARARARE----RTKEKLH-NK-----K-------L----------D--D-------E-
--------------------------S-K---------K--------------V------
-----P---------D-D---C---------------------------------Y----
---RP-VT----P---------------SN------------L---T---LQ--------
------S--S--F--WS--QI---E---SQ-----N-D----------------------
------------------------------Y-N---------D-R-----S-----GE-S
IM-E-----------------------------------P-K---T----SM--------
---PSS-------------------------------V----------------------
----M--N---------------------------------SYQ-H--------------
-S---LV---V-SN----G-------------------LS--S-Q---------------
------------------------------------------------------------
------------------------------------------------------------
---------------------------T-----------------------KY-------
---TSFL----------N--LL--------------------------------------
------------------------------------------------------------
----------------------------------
>AcCYC2d
-----------------MF----------S-S---N---------P----V---Q--Q--
-------F-P-----S---S-I---H-----G---F--P------P---S----N---S-
--------F------FDL-E-R----D------------------------G--------
---------------I---H------------------------------F---------
N---H--H----------------------------------------------------
---------------------------------H---YHHH-HH---NN--T----N---
--Q-F----V-N--G-D--------C---------F---------F--------------
-----------H---A-------YN-------S-----------L-----A---------
----PP------------------PVITDNLMV---------------------------
------------------------------------------------------------
----------------------------------------------------R-------
----Q----------------------------Q-L-----------------------S
------KG-----------S---------G-F----------------H-Y---------
----S------D---------D------------N---S-----------S---------
---------------L-------L------E----S-VI-----Y--P------------
-P----K---KK---V----A-----N----M----KK--DGHSKIHTAQGPRDRRVRMS
IEVARKFFYLQDLLGFDKASKTLDWLFTKSKTAIKELVEE---R---K---H--------
----C-----S--S------R-------------------GA------T-D----Q-C--
-----E---------------------DV--FQ------------E--------------
--NR-----E-R----------------RS-----D--E---E------------D----
----K------------G---L--------------------------------R-----
------------K-------------------------L--A---------P--K-----
C-----V----D--G---K-----------N-------R-----------------R---
-K----Y--R------S------V--------V---D-V------N----------HS-R
AEARARARE----RTKEKLQ-NK-----N-------L----------D------------
--------------------------F---------------------------------
------------------------------------------------------------
------------------------------------------------------------
------------------------E---SK-----K-V----------------------
------------------------------T-H---------D-R-----Y-----GE-S
IM-E-----------------------------------P-K---I----PI--------
---SSS-------------------------------V----------------------
----L--Y---------------------------------GYQ-H--------------
-N---V-H--V-SN----D-------------------LS--S-S---------------
------------------------------------------------------------
------------------------------------------------------------
---------------------------I-----------------------KY-------
---SGFL----------N--LH--------------------------------------
------------------------------------------------------------
----------------------------------
>TpCYC2d
-----------------MF----------P-S---N---------L----V---Q--Q--
-------F-P-----S---S-I---H-----V---F--P------P---S----T--TS-
--------F------FDL-E-K----D------------------------G--------
---------------I---H------------------------------F---------
N---H--H----------------------------------------------------
---------------------------------H---YHHH-HH---HN-------N---
--Q-F----L-N--G-D--------C---------F---------L--------------
-----------H---A-------YN-------A-----------L-----A---------
----PP------------------PVVTDNIMV---------------------------
------------------------------------------------------------
----------------------------------------------------R-------
----Q--------P------------Q------Q-V-----------------------S
------KG-----------S---------G-F----------------H-Y---------
----S------D---------D------------N---S-----------S---------
---------------L-------L------E----S-VI-----Y--P------------
-S----N---KK---L----S-----N----I----KK--DGHSKIHTAQGPRDRRVRMS
IDVARKFFYPQDLLGFDKASRTLDWLFTKSKTAIMELVEET--R---R---G--------
----C-----T--S--ST--R-------------------AT------T-D----Q-Y--
-----E---------------------LV--FQ------------E--------------
--NV-----K-R-S--------------RS-----D--E---D------------D----
----K------------G---Q--------------------------------K-----
------------K-------------------------P--G---------S--K-----
C-----F----E--G---K-----------K-------K-----------------R---
-K----Y--R------S------V--------V---D-V------N----------HS-R
TEARARARE----RTKEKLQ-NK-----N-------L----------D------------
--------------------------S-A-------------------------------
------------------------------------------------------------
----------------------------SN------------V---T---PQ--------
------S--S--F--WT--QN---D---SK-----K-G----------------------
------------------------------N-N---------N--------------E-R
TS-E-----------------------------------P--------------------
-----S-------------------------------V----------------------
----L--Y---------------------------------GYH-H--------------
-N-G-L-M--S-SN----D-------------------LS--S-Q---------------
------------------------------------------------------------
------------------------------------------------------------
---------------------------M-----------------------KY-------
---AGFL----------N--LH--------------------------------------
------------------------------------------------------------
----------------------------------
>GpaCYC2d
-----------------MF----------S-S---N---------P----F---Q--Q--
-------L-P-----S---S-I---H-----V---F--P------P---S----S---S-
--------F------FEP-E-K----D------------------------G--------
---------------F---H------------------------------F---------
N---H--H----------------------------------------------------
---------------------------------H---YHHH-HH---HN-------N---
--Q-F----G-N--G-D--------C---------F---------F--------------
-----------H---A-------YN-------S-----------L-----A---------
----PP------------------PVITDNIMV---------------------------
------------------------------------------------------------
----------------------------------------------------R-------
----Q--------H------------Q---------------------------------
--------------------------------------------------Y---------
----S------D---------D------------N---S-----------S---------
---------------L-------L------E----S-VI-----Y--P------------
-C----K---KK---M----S-----N----M----KK--DGHSKIHTAQGPRDRRVRMS
IEVARKFFYLQDLLGFDKASKTLDWLFTKSKTAIKEVVEA---G---K---H--------
----R-----S--S------Q-------------------GA------T-D----Q-Y--
-----E---------------------VV--FQ------------E--------------
--TL-----K-R----------------RS-----D--E---E------------D----
----K------------G---Q--------------------------------K-----
------------K-------------------------S--A---------L--K-----
C-----V----D--G---K-----------K-------K-----------------R---
-K----H--R------S------V--------V---D-V------N----------QS-R
AEARARARE----RTKEKLQ-NK-----K-------L----------D------------
------------------------------------------------------------
------------------------------------------------------------
------------------------------------------------------------
------------------------------------------------------------
------------------------------------------E-R-----V-----SE-S
NM-L-----------------------------------P-K---I----PM--------
---SSP-------------------------------V----------------------
----L--Y---------------------------------GYQ-P--------------
-N-G-L----V-SN----D-------------------LN--S-Q---------------
------------------------------------------------------------
------------------------------------------------------------
---------------------------I-----------------------KF-------
---AGFL----------N--LH--------------------------------------
------------------------------------------------------------
----------------------------------
>BpCYC2d
-----------------MF----------S-S---N---------P----F---Q--Q--
-------L-P-----S---S-I---H-----V---F--P------P---S----T---S-
--------F------FDL-E-K----D------------------------G--------
---------------V---H------------------------------F---------
N---H--H----------------------------------------------------
---------------------------------H---YHHHLHH---HN-------N---
--Q-C----V-N--G-E--------C---------F---------Y--------------
-----------H---A-------YN-------T-----------L-----A---------
----PP------------------P-----------------------------------
------------------------------------------------------------
----------------------------------------------------Q-------
----QLQ------H------------Q------Q-P-----------------------C
------------------------------------------------H-Y---------
----S------D---------D------------N---S-----------N---------
---------------L-------L------E----S-VI-----Y--P------------
-S----K---KK---V----P-----N----T----KK--DGHSKIHTAQGPRDRRVRMS
IDVARKFFYLQDLLGFDKASKTLDWLFTKSKTAIKELVEE---M---K---H--------
----C-----S--S------P-------------------GA------T-D----N-C--
-----E---------------------VV--FQ------------E--------------
--TL-----K-T----------------RS-----D--E---E------------D----
----K------------G---Q---------K----------------------K-----
------------K-------------------------P--A---------P--K-----
Y-----V----D--G---K-----------K-------K-----------------R---
-K----Y--R------S------V--------V---D-V------N----------HS-R
AEARARARE----RTKEKLQ-TK-----K-------L----------D--T-------K-
--------------------------S-P-------------------------------
------------------------------------------------------------
----------------------------SN------------V---T---QQ--------
------S--S--F--WS--QI---E---SK-----T-E----------------------
------------------------------Y-N---------E-R-----T-----GE-S
IM-K-----------------------------------P-K---V----PM--------
---SSS-------------------------------V----------------------
----V--Y---------------------------------GYQ-H--------------
-N-V-L----V-PN----D-------------------LS--S-Q---------------
------------------------------------------------------------
------------------------------------------------------------
---------------------------V-----------------------KY-------
---TSLL----------N--LH--------------------------------------
------------------------------------------------------------
----------------------------------
>CbiCYC2d
-----------------MF----------S-S---N---------P----F---Q--Q--
-------L-P-----S---S-I---H-----V---F--H------P---S----T---S-
--------F------FDL-E-K----D------------------------G--------
---------------V---H------------------------------F---------
N---H--H----------------------------------------------------
---------------------------------H---YHHHHHH---HN-------N---
--Q-F----V-N--G-D--------C---------F---------H--------------
-----------H---A-------YN-------S-----------L-----P---------
----PP------------------P-----------------------------------
------------------------------------------------------------
----------------------------------------------------P-------
----Q--------H------------Q------Q-S-----------------------Y
------KG-----------S---------G-L----------------H-Y---------
----S------D---------E------------N---S-----------S---------
---------------L-------L------E----S-VI-----Y--P------------
-S----K---KK---V----P-----N----M----KK--DGHSKIHTAQGPRDRRVRMS
IDVARKFFYLQDLLGFDKASKTLDWLFTKSKTAIKELVEE---M---K---H--------
----C-----S--S------P-------------------GA------T-D----K-C--
-----E---------------------VV--FQ------------E--------------
--TL-----K-S----------------RS-----D--E---------------------
-----------------G---Q---------K----------------------K-----
------------K-------------------------P--T---------P--K-----
Y-----V----E--G---K-----------K-------K-----------------R---
-K----Y--R------S------I--------V---D-V------N----------QS-R
AEARARARE----RAKEKLQ-TK-----K-------L----------D--N-------E-
-----------SKKVIRDCYHSG---S-P-------------------------------
------------------------------------------------------------
----------------------------SN------------V---T---QQ--------
------S--S--F--WS--QI---E---SK-----K-E----------------------
------------------------------Y-N---------E-R-----I-----YE-T
II-E-----------------------------------P-K---V----SM--------
---SSS-------------------------------V----------------------
----L--Y---------------------------------GYH-H--------------
-N-V-L----V-PN----D-------------------LS--S-Q---------------
------------------------------------------------------------
------------------------------------------------------------
---------------------------T-----------------------KY-------
---TSFL----------N--LH--------------------------------------
------------------------------------------------------------
----------------------------------
>HaCYC2d
-----------------MF----------P-S---N---------L----V---Q--P--
-------H-P-----S---S-I---H-----V---F--P------S---S----S---S-
--------L------FDL-E-K----D------------------------G--------
---------------V---H------------------------------F---------
----H--H----------------------------------------------------
---------------------------------H---YHH---H---HN-------N---
--Q-F----I-N--G-D--------C---------F---------F--------------
-----------H---G-------YN-------T---------------------------
----AP------------------P-----------------------------------
------------------------------------------------------------
----------------------------------------------------P-------
----V--------L------------T------D-N-----------------------I
------KG-----------S---------G-F----------------H-Y---------
----S------D---------D------------H---N-----------S---------
---------------L-------L------E----A-VI-----Y--P------------
-S----K---KK---V----A-----N----M----KK--DGHSKIHTAQGPRDRRVRMS
IDVARKFFYLQDLLGFDKASKTLDWLFTKSKIAIKELVEE---M---K---H--------
----C-----S--S------P-------------------GA------T-D----Q-C--
-----E---------------------DV--FQ------------E--------------
--TL-----K------------------RS-----G--E---E------L-----D----
----K------------G---E---------K----------------------K-----
------------K-------------------------S--A---------P--K-----
F-----V----D--A---K-----------K-------K-----------------R---
-K----Y--R------S------V--------V---D-V------N----------QS-R
AEARARARE----RTKEKLQ-SK-----K-------L----------D--D-------E-
--------------------------S---------------------------------
------------------------------------------------------------
----------------------------KK------------V---P---HE--------
------S--S--F--WS--QI---E---SK-----K-E----------------------
------------------------------F-N---------E-R-----T-----NE-S
IM-E-----------------------------------P-K---I----PM--------
---SSS-------------------------------V----------------------
----V--Y---------------------------------GYQ-H--------------
-N-F-L----V-PN----D-------------------SS--S-Q---------------
------------------------------------------------------------
------------------------------------------------------------
---------------------------I-----------------------KY-------
---TSFL----------N--LH--------------------------------------
------------------------------------------------------------
----------------------------------
>GpuCYC2d
-----------------MF----------S-S---N---------P--------------
------------------------------------------------------------
--------F------IDH-E-K----D------------------------G--------
---------------V---H------------------------------F---------
N---H--H----------------------------------------------------
---------------------------------H---HHHHHHH---HS-------N---
--Q-F----A-N--G-D--------S---------C---------F--------------
-----------H---A-------YN-------T-----------C-----I---------
----SP------------------P-----------------------------------
------------------------------------------------------------
----------------------------------------------------T-------
----L--------I------------P------E-N------GTGNT------------N
------KA-----------S---------S-F----------------N-L---------
----S------D---------G------------N---S-----------Y---------
---------------L-------L------D----S-VI-----Y--P------------
-S----K---KK---M----T-----N----I----KK--DGHSKIHTAQGPRDRRVRMS
IEVARKFFYLQDLLGFDKASKTLDWLFTKSKTAIKELVEE---M---K---Q--------
----C-----S--S------P-------------------GV------T-D----Q-C--
-----E---------------------VV--FH------------E--------------
--TL-----N-R----------------RL-----D--D---E------------Q----
----K------------G---Q---------D----------------------K-----
------------K-------------------------L--G---------Q--K-----
F-----V----D--A---K-----------K-------K-----------------R---
-K----Y--R------S------E--------F---D-V------N----------QS-R
AEARARARE----RTKEKIQ-SK-----K-------L----------G--D-------E-
--------------------------S-K---------K--------------V------
-----V---------D-D---C---------------------------------Y----
----------------------------SC------------V---T---PQ--------
------S--S--F--WR--QI---E---SQ-----K-E----------------------
------------------------------------------------------------
------------------------------------------------------------
------------------------------------------------------------
-------Y---------------------------------GYQ-Q--------------
-N-G-V----F-AN----D-------------------LS--S-Q---------------
------------------------------------------------------------
------------------------------------------------------------
---------------------------I-----------------------KY-------
---TSFL----------N--LH--------------------------------------
------------------------------------------------------------
----------------------------------
>AiCYC2d
-----------------MF----------S-S---N---------P----F---Q--Q--
-------F-P-----S---S-I---H-----V---F--P------S---S----S---S-
--------F------FDL-E-K----D------------------------G--------
---------------V---H------------------------------F---------
N---H--P----------------------------------------------------
---------------------------------N------PNLS---HN-------S---
--H-F----V-T--G-D--------R---------F---------F--------------
-----------H---A-------YN-------S-----------L-----P---------
----PS------------------P---------------V-----------------I-
T-----------------------------------D---N----T------------V-
-------------------------V--------------------------M-------
----Q--------Q------------E------M-L-----------------------S
------KR-----------S---------A-F----------------Q-Y---------
----Y------D---------D------------N---S-----------N---------
---------------L-------L------E----S-VI-----Y--P------------
-S----K---KK---M----S-----N----M----KK--DGHSKIHTAQGPRDRRVRLS
IEVARKFFYLQDLLGFDKASKTLDWLFTKSRTAIRELVEE---M---K---Q--------
----C-----S--S------S-------------------GA------T-D----Q-C--
-----E---------------------VV--FQ------------E--------------
--TI-----K-R----------------GS-----D--E---E------------D----
----K------------E---E---------K----------------------K-----
------------K-------------------------P--S---------L--K-----
Y-----V----D--A---R-----------K-------KK-----A-----T----R---
-K----Y--K------S------G--------L---D-V------N----------QS-R
AEARARARE----RTKEKLH-TK-----K-------L----------D--N-------D-
--------------------------S-K---------K--------------V------
-----L---------D-D---C---------------------------------Y----
---RP-VS----P---------------SN------------I---T---SQ--------
------S--T--Y--WS--PI---E---TQ-----N-E----------------------
------------------------------H-N---------G-R-----I-----GE-S
IM-G-----------------------------------P-K---I----SM--------
---PSA-------------------------------V----------------------
----PVSY---------------------------------GYP-H--------------
-N---L----M-SN----D-------------------LS--S-Q---------------
------------------------------------------------------------
------------------------------------------------------------
---------------------------I-----------------------KY-------
---TSFL----------N--LQ--------------------------------------
------------------------------------------------------------
----------------------------------
>EbCYC2d
-----------------MF----------S-S---N---------P----F---Q--Q--
-------L-P-----S---S-I---H-----V---F--P------S---S----S---S-
--------F------FDL-E-K----D------------------------G--------
---------------V---H------------------------------F---------
N---H--P----------------------------------------------------
---------------------------------N------PNLN---HN-------S---
T-H-F----V-T--G-D--------C---------F---------F--------------
-----------H---A----------------------------------P---------
----NC------------------P---------------V-----------------V-
T-----------------------------------D---N----T------------V-
-------------------------I-------N------------------R-------
----Q--------Q------------E------M-L-----------------------S
------KR-----------S---------A-F----------------Q-Y---------
----S------D---------D------------N---I-----------T---------
---------------F-------L------E----P-EI-----S--P------A-----
-S----K---KK---M----P-----N----M----KK--DGHSKIHTAQGPRDRRVRLS
IEVARKFFYLQDLLGFDKASKTLDWLFNKSRTAIRVLVEE---M---K---Q--------
----C-----S--S------S-------------------GA------T-D----Q-C--
-----E---------------------VV--FQ------------E--------------
--TI-----K-R----------------GL-----D--D---D------------E----
----E------------E---E---------K----------------------K-----
------------T-----------S-------------S--S---------L--K-----
Y-----V----D--V---R-----------K-------KK-----A-----M----R---
-K----Y--K------S------G--------L---D-V------N----------QS-R
AAARARARE----RTKEKLH-TK-----K-------L----------D--N-------E-
--------------------------S-K---------K--------------V------
-----L---------D-D---C---------------------------------Y----
---RP-VS----P---------------SN------------V---T---SQ--------
------S--T--F--WST-QI---E---TQ-----S-E----------------------
------------------------------H-N---------GDR-----I-----GE-S
VT-G-----------------------------------P-K---I----SM--------
---PST-------------------------------V----------------------
----L--Y---------------------------------GYP-Q--------------
-N---V----M-PN----D-------------------LS--S-Q---------------
------------------------------------------------------------
------------------------------------------------------------
---------------------------I-----------------------KY-------
---TSFL----------N--LH--------------------------------------
------------------------------------------------------------
----------------------------------
>SoCYC2d
-----------------MF----------S-S---N---------P----F---Q--H--
-------I-P-----S---S-I---H-----V---Y---------P---S----S---S-
--------F------FDL-E-K----D------------------------G--------
---------------V---S------------------------------F---------
N---H--H----------------------------------------------------
---------------------------------N-------------DI-------N---
--Q-F----V-S--G-D--------C---------I---------F--------------
-----------D---A-------YG-------S-----------L-----V---------
----RP------------------P---------------V-----------------I-
A-----------------------------------D---N----I------------M-
-------------------------V--------------------------R-------
----Q--------Q------------D------L-------------------------T
------KE-----------S---------G-F----------------H-Y---------
----C------D---------D------------K---S-----------N---------
---------------L-------L------E----S-VI-----Y--S------------
-S----K---KK---M----T-----N----M----KK--DGHSKIHTAQGPRDRRVRLS
IEVARKFFSLQDLLGFDKASKTLDWLFTKSKTSIKELVEE---M---K---H--------
----G-----S--S------S-------------------GA------T-D----H-C--
-----E---------------------VV--FQ------------E--------------
--TI-----R-S----------------ES-----D--E---E------------N----
----K------------A---Q---------K----------------------K-----
------------K-------------------------S--V---------P--K-----
Y-----V----E--G---K-----------E-------RK-----M-----S----R---
-K----Y--K------L------G--------V---D-V------N----------QT-R
AEARARARE----RTREKLQ-SK-----K-------L----------D--V-------E-
--------------------------S-K---------K--------------V------
-----P---------D-N------------------------------------------
-------Y----P---------------SN------------L---T---LQ--------
------S--S--F--WS--EI---E---SQ-----N-N----------------------
------------------------------L-N---------L-R-----S-----GE-S
TV-E-----------------------------------P-K---G----PM--------
---PSS-------------------------------M----------------------
----F--Y---------------------------------AYQ-H--------------
-S---L----FESN----D-------------------LS--S-Q---------------
------------------------------------------------------------
------------------------------------------------------------
---------------------------N-----------------------KLCTISLID
GVRKSCG----------G--LF--------------------------------------
------------------------------------------------------------
----------------------------------
>TrCYC2d
-----------------MF----------S-S---N---------P----F---Q--H--
-------I-P-----S---S-I---H-----V---Y---------P---S----S---S-
--------F------FDL-E-K----D------------------------G--------
---------------V---P------------------------------F---------
N---H--H----------------------------------------------------
---------------------------------N-------------DI-------N---
--Q-F----V-S--G-D--------C---------I---------F--------------
-----------D---A-------YG-------G-----------L-----V---------
----HP------------------P---------------V-----------------I-
E-----------------------------------D---N----I------------I-
-------------------------V--------------------------R-------
----Q--------Q------------E------L-I-----------------------T
------EE-----------S---------G-F----------------H-Y---------
----C------D---------D------------K---S-----------N---------
---------------L-------L------E----S-VI-----Y--S------------
-S----K---KK---M----T-----N----M----KK--DGHSKIHTAQGPRDRRVRLS
IEVARKFFSLQDLLGFDKASKTLDWLFTKSKTAIKELVEE---M---K---Q--------
----C-----S--S------S-------------------GA------T-D----H-C--
-----E---------------------VV--FQ------------E--------------
--TI-----K-S----------------GS-----D--E---E------------N----
----K------------G---Q---------K----------------------K-----
------------K-------------------------S--T---------Q--K-----
Y-----D----E--G---K-----------K-------RK-----M-----S----R---
-K----Y--K------S------G--------V---D-V------N----------QS-R
AEARARARERARERTREKLQ-SK-----K-------L----------D--D-------E-
--------------------------S-R---------K--------------V------
-----L---------D-N---S---------------------------------Y----
---RP-AS----P---------------AT------------L---T---LR--------
------S--S--F--WN--EI---E---SQ-----N-D----------------------
------------------------------L-N---------L-R-----S-----GE-L
IM-E-----------------------------------P-K---G--------------
------------------------------------------------------------
------------------------------------------------------------
------------------------------------------------------------
------------------------------------------------------------
------------------------------------------------------------
------------------------------------------------------------
-----CA----------Q--SH--------------------------------------
------------------------------------------------------------
----------------------------------
>SscCYC2d
-----------------MF----------S-S---N---------P----F---N--Q--
-------I-P-----S---S-I---H-----V---F--S------P---S----S---S-
--------F------FDH-E-K----D------------------------G--------
---------------V---H------------------------------F---------
N---H--H----------------------------------------------------
---------------------------------N-------------DI-------N---
--Q-F----V-S--E-D--------C---------I---------F--------------
-----------D---A-------YN-------N-----------L-----A---------
----PP------------------P---------------V-----------------I-
A-----------------------------------D---N----I------------L-
-------------------------V--------------------------R-------
----Q--------Q------------D------Q-L-----------------------G
------KE-----------S---------G-F----------------H-F---------
----C------D---------D------------K---S-----------N---------
---------------L-------L------E----S-VI-----Y--S------------
-S----K---RK---I----A-----N----M----KK--DGHSKIHTAQGPRDRRVRLS
IEVARKFFSLQDLLGFDKASKTLDWLFTKSKTAIKELVEE---M---K---H--------
----C-----S--S------S-------------------GA------T-D----H-C--
-----E---------------------VV--FQ------------E--------------
--TI-----N-R----------------GS-----D--E---E------------D----
----K------------G---Q---------K----------------------K-----
------------K-------------------------S--G---------T--K-----
Y-----V----E--G---K-----------K-------KK-----M-----S----R---
-K----F--K------Y------G--------V---D-V------N----------QS-R
AEARARARE----RTREKLQ-NK-----K-------L----------D--D-------E-
--------------------------S-K---------K--------------V------
-----P---------E-N---C---------------------------------Y----
---RP-GS----P---------------SN------------L---T---LQ--------
------S--S--F--WS--EI---E---PQ-----N-E----------------------
------------------------------L-N---------H-R-----T-----GE-S
TM-E-----------------------------------P-K---V----PM--------
---ASS-------------------------------M----------------------
----F--F---------------------------------SYQ-H--------------
-N---L----LESN----D-------------------LS--S-Q---------------
------------------------------------------------------------
------------------------------------------------------------
---------------------------I-----------------------KY-------
---TSFL----------N--LH--------------------------------------
------------------------------------------------------------
----------------------------------
>AhCYC2d
-----------------MF----------S-S---N---------P----F---P--Q--
-------L-P-----S---S-F---H-----V---F--P------P---Q----N---S-
--------F------FEL-E-K----D------------------------G--------
---------------V---F------------------------------F---------
N---H--H----------------------------------------------------
---------------------------------K-------------HN-------N---
--Q-F----V-S--G-D--------C---------F---------L--------------
-----------H---A-------YN-------N-----------L-----A---------
----PP------------------P---------------------------------I-
T-----------------------------------D---N----I------------TP
CKQDFVR------------------E--------------------------Q-------
------------------------------------------------------------
------------------------------------------------Q-Y---------
----C------D---------D------------N---S-----------H---------
---------------L-------L------E----S-VI-----Y--S------------
-P----K---KK---M----T-----T----S----KK--DGHSKIYTAQGPRDRRVRLS
IEIAKKFFVLQDLLGFDKASKTLDWLFSKSKTAIKELVEE---M---K---H--------
----C-----S--S------S-------------------SV------T-D----Q-C--
-----E---------------------VV--FQ------------E--------------
--TM-----K-D----------------GS-----D--E---E------------D----
----K------------V---Q---------K----------------------K-----
------------K-------------------------S--V---------L--M-----
C-----V----K--G---K-----------R-------KK-----T-----T----R---
-K----Y--K------S------G--------V---H-V------N----------QS-R
AEARARARE----RTKEKLH-IK-----K-------F----------D--D-------E-
--------------------------S-K---------N--------------I------
-----P---------D-D---V---------------------------------Y----
---HP-VS----P---------------SN------------L---T---LQ--------
------S--S--F--WS--QI---D---SQ-----N-D----------------------
------------------------------Y-N---------D-K-----T---------
------------------------------------------------------------
-------------------------------------V----------------------
----P--F---------------------------------GYQ-H--------------
-N---F----V-SN----G-------------------LT--S-Q---------------
------------------------------------------------------------
------------------------------------------------------------
---------------------------T-----------------------KY-------
---TSFL----------N--LQ--------------------------------------
------------------------------------------------------------
----------------------------------
>GhCYC2d
-----------------MF----------S-S---N---------P----F---P--Q--
-------L-P-----P---S-I---H-----V---F--P------P---Q----N---S-
--------F------FEL-E-K----D------------------------G--------
---------------D---Y------------------------------L---------
N---N--H----------------------------------------------------
---------------------------------D-------------HN-------N---
--Q-F----V-S--G-D--------C---------F---------F--------------
-----------N---A-------YN-------N-----------I-----A---------
----PP------------------P---------------------------------V-
T-----------------------------------D---N----I------------T-
-------------------------E--------------------------H-------
----Q--------N------------Q------Q-L-----------------------S
------KG-----------S---------G-L----------------Q-Y---------
----C------D---------D------------N---N-----------H---------
---------------F-------L------E----S-VA-----Y--S------------
-S----K---KK---M----G-----T----S----KK--DGHSKIYTAQGPRDRRVRLS
IEIAQKFFVLQDLLGFDKASKTLDWLFTKSKTAIRELVEE---M---K---H--------
----C-----S--S------S-------------------SV------T-D----Q-C--
-----E---------------------VV--FQ------------E--------------
--TM-----K-E----------------GS-----D--E---E------------D----
----K------------G---Q---------Q----------------------K-----
------------K-------------------------S--A---------P--M-----
C-----L----D--G---K-----------K-------KK-----T-----T----R---
-K----Y--K------S------G--------V------------------------S-R
AEASARARE----RTKEKLH-IK-----K-------L----------D--D-------D-
--------------------------S-R---------K--------------V------
-----P---------D-D---C---------------------------------Y----
---RP-GS----P---------------SN------------L---T---LQ--------
------S--S--F--WS--RT---E---SQ-----S-D----------------------
------------------------------Y-N---------D-R-----T-----CE-S
VM-E-----------------------------------L-K---M----SM--------
---PFS-------------------------------A----------------------
----L--F---------------------------------GYQ-H--------------
-N---H----L-SN----D-------------------LT--T-Q---------------
------------------------------------------------------------
------------------------------------------------------------
---------------------------T-----------------------KY-------
---TSFL----------N--LQ--------------------------------------
------------------------------------------------------------
----------------------------------
>CoCYC2d
-----------------MF----------S-S---N---------P----F---Q--Q--
-------L-P-----S---T-T---Y--P--V---L--P------P---T----D---Y-
--------I------LGY-E-K----D------------------------G--------
---------------F---H------------------------------L---------
D---H--N----------------------------------------------------
---------------------------------N-------------H------------
----F----V-N--G---------------------------------------------
--------------------------------G-----------L-----A---------
----PL------------------P---------------A-----------------V-
T-----------------------------------D---Y-------------------
----------------------------------------------------A-------
----Q--------Q------------Q------H-L-----------------------S
------LA-----------S--L------G-L----------------R-N---------
----C------D---------D------------C---R-----------N---------
---------------P-------Y------DDQ--S-VF---------------------
---------------E----K-----N----M----RK--DGQGKIHTDQGPRHRRVRLS
IDIAKKFFHLQDLLGYDKASKTIDWLLSKSKSAIKELVED---L---K---H--------
----T-----S--F------S-------------------GA--------D----Q-R--
-----E---------------------RT--FQ------------E--------------
--TI-----R-R--S-------------GS-----D--V---E------------D----
----R------------G---E---------N----------------------------
------------------------------------------------------------
-----------E--G---K-----------K-------KK-----S-----T----R---
-K----Y--K------S------G--------A---D-V------N----------QS-R
AEARARARE----RTKHKML-NK-----K-------R----------D--Y-------N-
--------------------------S-N---------N--------------V------
-----P---------E-D---C---------------------------------Y----
---TP-T-----------------------------------------------------
------S--S--V--WS--QI---E---PQ-----N-G----------------------
------------------------------------------------------------
--------------------------------------------------SI--------
---TSS-------------------------------M----------------------
----L--H---------------------------------GYQ-H--------------
-N---L--N-V-YS----D-------------------LS--S-Q---------------
------------------------------------------------------------
------------------------------------------------------------
---------------------------I-----------------------KY-------
---TNFL----------N--LQ--------------------------------------
------------------------------------------------------------
----------------------------------
>AhCYC2c
-----------------MF----------S-S---N---------P----F---P--Q--
-------I-P-----S---S-I---Y-----V---A--P--H---P---S----S---S-
--------F------FDL-D-K----N------------------------G--------
---------------C---F------------------------------F---------
N---H--H----------------------------------------------------
---------------------------------E-------------HN---S---N---
--P-F----L-S--G-D--------R---------S---------V--------------
-----------H---A-------YN-------Y---------------------------
------------------------------------------------------------
----------------------------------------------------------N-
-------S-N----P--QD--L---V--------------------------R-------
----H--------Q----------------------------------------------
-----------------------------G-L----------------Q-Y---------
----C------D---------D------------H---N-----------D---------
---------------L-------L------E----S-VI-----Y--P------------
-S----K---KK---I----A-----T----L----KN--DGHSKIYTSQGPRDRRVRLS
IEIARKFFVLQDLLGFDKASKTLDWLFTKSKTEIKELVEE---T---K---H--------
----S-----S---------ST------------------VS------S-D----Q-C--
-----E---------------------VA--FQ------------E--------------
--TI-----N-G----------------DS-----DE-----E------------D----
----K------------G---E---------K----------------------K-----
------------N------------L------------N--P------------------
------------------K-----------R-------KK-----M-----A----Q---
-K----Y--K------S------G--------F---Q-F------N---LA---REQL-R
AEARARARE----RTKEKLR-VR-----K-------L----------E--D-------K-
--------------------------S-K---------K--------------V------
-----S---------V-A---Y---------------------------------H----
--H---------P---------------S-------------------------------
------S--S------S--QI---E---SQ-----S-D----------------------
------------------------------------------------------------
-M-E-----------------------------------Q-R---F----SM--------
---PS-------------------------------------------------------
----S--Y---------------------------------SYQ-H--------------
-N---L--V-V-SY----D-------------------SG--P-Q---------------
------------------------------------------------------------
------------------------------------------------------------
---------------------------V-----------------------KY-------
---TSLPKSTIVHEQEGNHAMI--------------------------------------
------------------------------------------------------------
----------------------------------
>GhCYC2c
-----------------MF----------S-S---N---------P----F---P--Q--
-------I-P-----N---S-I---H-----V---S--P--H---P---S----S---S-
--------F------FNH-E-E----N------------------------G--------
---------------I---Y------------------------------L---------
N---H--H----------------------------------------------------
---------------------------------G-------------HN---S---N---
--L-F----V-S--G-D--------C---------F---------F--------------
-----------H---A-------YN-------S-----------I-----A---------
----PPASP-----P---------P---------------L-----------------L-
T-----------------------------------N---Y----M------------A-
-------T-N----T--QD--L---F--------------------------R-------
----Q--------Q------------Q------Q-L-----------------------S
------EG-----------S---------G-F----------------H-S---------
----C------D---------N------------H---N-----------D---------
---------------L-------L------E----S-VI-----Y--P------------
-S----K---KK---R----E-----T----S----KK--DGHSKIYTAQGPRDRRVRLS
IEIAQKFFVLQDLLGFDKASKTLDWLFTKPKTAIKELVEE---T---K---Q--------
----C-----S--Y------ST------------------VS------T-D----Q-C--
-----E---------------------VV--FQ------------E--------------
--TF-----K-G----------------RS-----Y------E------------D----
----K------------C---Q---------K----------------------K-----
------------K-------------------------S--P---------L--M-----
C-----V----E--G---K-----------R-------KK-----M-----A----Q---
-K----Y--K------S------G--------Y---H-V------N---HA---RDLS-R
AEARARARE----RTKEKLR-VK-----M-------L----------D--D-------K-
--------------------------S-K---------K--------------V------
-----P---------G-D---Y---------------------------------Y----
--C---------P---------------SN------------L---T---IQ--------
------S--S--F--WS--PN---E---SQ-----S-E----------------------
------------------------------Y-I---------D-I-----L-----RG-A
TM-E-----------------------------------Q-R---F----PM--------
---PSW-------------------------------I----------------------
----P--Y---------------------------------SYQ-H--------------
-N---L--L-V-SD----S-------------------SG--S-K---------------
------------------------------------------------------------
------------------------------------------------------------
---------------------------V-----------------------KY-------
---TSFP----------NNAMI--------------------------------------
------------------------------------------------------------
----------------------------------
>LdCYC2c
---------------------------------------------------------Q--
-------I-L-----------I---H-----P---S--P--L---P---V----S---S-
--LKRVV-F------ISI-T-T----N------------------------T--------
----TITLLSPVM--I---F------------------------------S---------
C---L--Q----------------------------------------------------
---------------------------------Q-------------YC---S---T---
--P-F-------------------------------------------------------
--------------------------------S-----------T-----T---------
----P-----------------------------------------------------V-
T-----------------------------------D---Y----V------------T-
-------T-S----T--QD--L---V--------------------------R---RRRR
QPQQQ--------Q------------Q------Q-L-----------------------S
------EG-----------S---------E-L----------------Q-Y---------
----C------D---------D------------H---N-----------D---------
---------------L-------L------E----S-VI-----Y--P------------
-S----K---KK---M----V-----T----S----KK--DGHSKIYTAQGPRDRRVRLS
IEIAQKFFVLQDLLGFDKASKTLDWLFTKSKTAIKELVEE---T---K---Q--------
----C-----S--S------ST------------------VS------T-H----R-C--
-----E---------------------VA--FL------------E--------------
--TI-----K-G----------------GS-----D------E------------D----
----K------------E---Q---------K----------------------K-----
------------K-------------------------S--A---------L--K-----
C-----L----H--G---K-----------R-------KK-----M-----T----Q---
-K----Y--K------S------G--------F---H-V------N---LA---GDQS-R
AEARARARE----RTKEKQR-TK-----K-------L----------D--D-------E-
--------------------------S-K---------K--------------V------
-----P---------D-D---Y---------------------------------Y----
--CHA-LR----P---------------SH------------L---T---LQ--------
------S--S--F--WA--QI---E---SQ-----S-D----------------------
------------------------------Y-N---------D-I-----L-----CE-S
AM-E-----------------------------------Q-R---F----SM--------
---PSS-------------------------------M----------------------
----L--Y---------------------------------SYQ-H--------------
-N---L--V-V-SD----D-------------------SS--S-Q---------------
------------------------------------------------------------
------------------------------------------------------------
---------------------------I-----------------------MY-------
---TSFL----------N--LQ--------------------------------------
------------------------------------------------------------
----------------------------------
>SlCYC2cd
-----------------MF----------P-S---N---------P----F---P--Q--
-------L-P-----S---S-I---H-----V---F--P------P---P----N---S-
--------L------FNP-E-K----E------------------------A--------
---------------V---C------------------------------F---------
N---H--H----------------------------------------------------
---------------------------------G-------------QN---V---P---
--P-F----V-S--A-D--------W---------V---------L--------------
-----------N---A-------YN-------I-----------H-----A---------
----PP-PP-----C---------P---------------L-----------------A-
M-----------------------------------D---N----F------------D-
-------T-N----K--QT--F---F--------------------------S-------
----Q--------H------------Q------DDL-----------------------G
------QV-----------S---------N-L----------------Q-Y---------
----Y------D---------D------------H---N-----------H---------
---------------L-------L------E----P-V----------------------
------R---KK---M----G-----T----R----KN--DGHSKIFTAQGPRDRRVRLS
IDIAKKFFVLQNLLGFDKASKTLDWLFTKSKTAIKELVEE---T---K---Q--------
----C-----S--S------SP------------------SV------T-D----H-C--
-----E---------------------VI--FL------------D--------------
--TI-----D-G----------------GS-----N------E------------E----
----K------------C---Q---------K----------------------K-----
------------K-------------------------S--T---------P--K-----
C-----F----D--V---K-----------K-------KK-----M-----I----Q---
-K----E--K------S------G--------C---Q-L------D---LA---RNQS-R
AEARARARE----RTKEKLQ-L--------------------------------------
--------------------------S-K---------D--------------A------
-----P---------D-D---Y---------------------------------N----
--CH--------------------------------------------------------
------------L--WS--QI---K---SQ-----S-D----------------------
------------------------------Y-D---------D-R-----I-----GE-S
IM-E-----------------------------------Q-R---F----SM--------
---PSS-------------------------------M----------------------
----L--Y---------------------------------SYE-H--------------
-N---L--V-V-SN----A-------------------SS--S-Q---------------
------------------------------------------------------------
------------------------------------------------------------
---------------------------I-----------------------KY-------
---T-------------N--LA--------------------------------------
------------------------------------------------------------
----------------------------------
>AcCYC2c
-----------------MF----------S-S---N---------P----F---P--Q--
-------I-P-----S---P-I---H-----V---S--H------P---F----N---S-
--------F------FDL-E-K----D------------------------G--------
---------------V---Y------------------------------F---------
N---H--P----------------------------------------------------
---------------------------------E-------------DN---N---N---
--P-F----L-S--G-D--------S---------F---------F---HSYNGF-----
--S---------------------------------------------------------
--------------PP-PPVP---H---------------P-----------------V-
T-----------------------------------D-----------------------
----------------TQE--L---D--------------------------S-------
----H--------E------------Q------L-L-----------------------Q
------DG-----------S---------G-L----------------Q-Y---------
----W------D---------P------------Y---N-----------D---------
---------------L-------L------E----S-VV-----Y--P------------
-S----K---KK---E----V-----T----A----KK--DGHSKIYTAQGPRDRRVRLS
IDIARKFFVLQDLLGFDKASKTLDWLFTKSKKAIKELIEE---A---K---H--------
----S-----S--S------ST------------------VS------T-D----Q-C--
-----E---------------------MA--FL------------E--------------
--TM-----K-G----------------GS-----E------G------------D----
----K------------G---Q--------------------------------K-----
------------K-------------------------S--T---------L--K-----
F-----L----D--G---E-----------R-------KK-----M-----T----Q---
-K----C--K------S------G-----FHA-------------T---AA---KDQS-R
AEARARARE----RTKQKLR-IK-----E-------L----------E--N-------E-
--------------------------L-K---------K--------------V------
-----P---------D-D---Y---------------------------------P----
--CHA-LS----P---------------SN------------I---T---LQ--------
------S--S--S--WA--QF---E---SQ-----S-D----------------------
------------------------------Y-N---------D-I-----L-----HE-S
MM-E-----------------------------------Q-R---F----SM--------
---SSS-------------------------------M----------------------
----S--Y---------------------------------TYN-H--------------
-N---F--V-V-SN----E-------------------WI--S-Q---------------
------------------------------------------------------------
------------------------------------------------------------
---------------------------ISSKEL---------------------------
------------------------------------------------------------
------------------------------------------------------------
----------------------------------
>FbCYC2c
-----------------MF----------S-S---N---------P----F---L--Q--
-------I-P-----S---P-I---H-----V---S--H------P------------S-
--------F------FDL-E-K----D------------------------G--------
---------------V---Y------------------------------F---------
N---H--H----------------------------------------------------
---------------------------------E-------------YN---SI--N---
--P-F----V-S--G-D--------S---------L---------F---HSYNSF-----
--S---------------------------------------------------------
--------------PPRPSVPA--P---------------P-----------------V-
I-----------------------------------D---Y----M------------A-
-------P------SNTQD--F---D--------------------------T-------
----Q--------N------------Q------L-L-----------------------H
------EG-----------S---------G-M----------------Q-Y---------
----C------D---------S------------Y---N-----------D---------
---------------L-------L------E----S-VV-----Y--P------------
-S----K---KK---V----V-----A----S----KK--DGHSKIYTAQGPRDRRVRLS
IDIARKFFVLQDLLGFDKASKTLDWLFTKSKKAIKELIEE---T---K---H--------
----S-----S--S------SS------------------VS------T-N----Q-C--
-----E---------------------MA--FL------------E--------------
--TI-----H-G----------------GS-----D------E------------D----
----K------------G---Q--------------------------------K-----
------------K-------------------------S--A---------L--K-----
F-----L----D--G---E-----------R-------KK-----M-----T----Q---
-R----C--K------S----A-G-----FHA-------------T---LA---KDQS-R
AEARARARE----RTKQKMR-IK-----E-------L----------E--N-------E-
--------------------------L-K---------K--------------V------
-----P---------D-D---Y---------------------------------P----
--SHA-LS----P---------------SN------------I---N---LHD-------
------S--S--S--WG--QL---E---SQ-----N-D----------------------
------------------------------Y-N---------D-I-----L-----HE-L
MV-E-----------------------------------Q-R---F----SM--------
---SSS-------------------------------T----------------------
----L--Y---------------------------------AYN-H--------------
-N---F--V-V-SD----D-------------------WI--S-Q---------------
------------------------------------------------------------
------------------------------------------------------------
---------------------------ISSKEH---------------------------
------------------------------------------------------------
------------------------------------------------------------
----------------------------------
>TpCYC2c
-----------------MF----------S-S---N---------P----F---P-HE--
-------I-P-----S---P-I---L-----V---S--H------P---L----N---S-
--------F------FDL-E-K----D------------------------G--------
---------------L---Y------------------------------F---------
N---H--H----------------------------------------------------
---------------------------------Q-------------HN---N---N---
--Q-F----V-S--D-S--------N---------F---------F---H---GF-----
--S---------------------------------------------------------
--------------P----VPP--P---------------P-----------------V-
P-----------------------------------D---Y----I------------D-
-------H-D----SITQE--F---D--------------------------A-------
----H--------K------------Q------Q-LQLDH-------------------H
------QV-----------S---------G-M----------------Q-F---------
----C------D---------N------------Y---N-----------D---------
---------------L-------L------E----S-VV-----Y--P------------
-S----K---KK---V----V-----A----S----KK--DGHSKIYTAQGPRDRRVRLS
IDIARKFFVLQDLLGFDKASKTLDWLFTKSKKAIKELIEE---T---K---H--------
----S-----S--S------SS------------------VS------T-N----Q-C--
-----E---------------------MA--FL------------E--------------
--TI-----K-G----------------GS-----D------E------------D----
----N-----------EG---H--------------------------------K-----
------------K-------------------------S--A---------L--K-----
F-----L----D--G---E-----------R-------KK-----M-----T----Q---
-K----C--K------S------G-----FHA-------------A--HVA---KDQS-R
AEARARARE----RTRQKLR-VK-----E-------L----------E--N-------A-
--------------------------L-K---------K--------------V------
-----P---------D-D---Y---------------------------------S----
--CHA-LS----S---------------SN------------T---T---LQ--------
------S--S--S--WG--QF---E---SP-----S-D----------------------
------------------------------Y-N---------D-I-----L-----HE-S
TL-E-----------------------------------Q-R---F----SV--------
---SSS------------------------------------------------------
----L--Y---------------------------------AYD-H--------------
-N---F--V-A-SD----E-------------------WI--S-Q---------------
------------------------------------------------------------
------------------------------------------------------------
---------------------------ISSKEL---------------------------
------------------------------------------------------------
------------------------------------------------------------
----------------------------------
>GpaCYC2c
---------------------------------------------------------Q--
-------I-P-----S---P-I---H-----V---S--H------P---L----N---P-
--------F------FDL-E-N----D------------------------G--------
---------------V---Y------------------------------F---------
S---H--H----------------------------------------------------
---------------------------------E-------------DN---N---N---
--P-L----V-S--G-D--------S---------F---------F---HSYNNS-----
--S---------------------------------------------------------
--------------PL-PSVP---P---------------P-----------------V-
Q-----------------------------------D---Y----I------------A-
-------S-D----S--QE--L---D--------------------------S-------
----Q--------K------------Q------L-L-----------------------C
------EG-----------S---------D-L----------------Q-Y---------
----C------D---------D------------Y---N-----------D---------
---------------L-------L------E----S-VV-----Y--P------------
-S----K---KK---A----V-----T----T----KK--DGHSKIYTAQGPRDRRVRLS
IDIARKFFVLQDLLGFDKASKTLDWLFTKSKKAIKELIEE---T---K---H--------
----S-----S--S------ST------------------VS------S-D----Q-C--
-----E---------------------MV--FL------------E--------------
--TI-----K-G----------------GS-----D------E------------G----
----E------------G---H--------------------------------K-----
------------K-------------------------S--G---------H--K-----
L-----L----D--G---E-----------R-------KK-----M-----T----Q---
-K----C--K------S------G-----FHA-------------T---LV---KDQS-R
AEARARARE----RTKLKLR-IK-----E-------L----------D--N-------E-
--------------------------L-K---------K--------------V------
-----S---------D-D---Y---------------------------------P----
--CHA-LS----P---------------SN------------I---T---LQ--------
------S--S--S--WG--QF---E---SQ-----S-D----------------------
------------------------------Y-N---------R-I-----L-----QA-S
TL-E-----------------------------------Q-R---F----SV--------
---SSS-------------------------------E----------------------
----L--Y---------------------------------TYN-H--------------
-D---F--V-V-SD----E-------------------WI--S-P---------------
------------------------------------------------------------
------------------------------------------------------------
---------------------------ISSNDMPKFNVIYEKQGHHAM--I---------
------------------------------------------------------------
------------------------------------------------------------
----------------------------------
>HaCYC2c
-----------------MF----------S-S---N---------P----F---P--Q--
-------I-P-----S---P-I---H-----V---S--H------P---F----N---S-
--------F------FDL-E-R----N------------------------D--------
---------------V---Y------------------------------F---------
N---H--H----------------------------------------------------
---------------------------------E-------------DN---N---N---
--P-F----V-S--G-D--------S---------F---------L---HSYSSF-----
--A---------------------------------------------------------
--------------PQ-PSTL---P---------------P-----------------V-
T-----------------------------------D---Y----I------------P-
-------S-N----A--QE--L---D--------------------------S-------
----Q--------N------------Q------L-L----D------------------H
------EG-----------S---------G-L----------------Q-Y---------
----C------D---------N------------Y---S-----------D---------
---------------L-------L------E----S-VV-----Y--P------------
-S----K---KK---V----A-----I----S----KK--DGHSKIYTAQGPRDRRVRLS
IDIARKFFVLQDLLGFDKASKTLDWLFTKSKKAIKELIEE---T---K---H--------
----S-----S--S------ST------------------VS------T-N----Q-C--
-----E---------------------MA--FL------------E--------------
--TI-----K-G---GS-----------GS-----D------E------------D----
----K------------G---Q--------------------------------K-----
------------M-------------------------S--A---------L--R-----
F-----L----D--G---E-----------K-------KK-----M-----T----Q---
-K----C--K------S------G-----FHA-------------S---LA---RGQS-R
AEARARARE----RTKQKLR-IK-----E-------L----------D--N-------D-
--------------------------L-K---------K--------------I------
-----P---------D-D---Y---------------------------------P----
--CHA-LS----P---------------SN------------T---T---LQ--------
------S--N--S--WG--QF---E---SQ-----S-D----------------------
------------------------------Y-N---------D-I-----L-----HG-S
ML-E-----------------------------------Q-R---F----SV--------
---SSS-------------------------------T----------------------
----L--Y---------------------------------TYN-H--------------
-N---F--V-V-SD----E-------------------CI--S-Q---------------
------------------------------------------------------------
------------------------------------------------------------
---------------------------ISSKGMPKFKVIHEEQSHRAM------------
------------------------------------------------------------
------------------------------------------------------------
----------------------------------
>BpCYC2c
-----------------MF----------S-S---N---------P----F---P--Q--
-------I-P-----S---P-I---H-----V---S--H------P---F----------
---------------FDL-Q-K----D------------------------D--------
---------------V---Y------------------------------F---------
T---H--H----------------------------------------------------
---------------------------------E------------HNN---N---N---
--P-F----V-T--GGD--------S---------FN--------F---HSYNGF-----
--P---------------------------------------------------------
--------------P---------P---------------P-----------------P-
A-----------------------------------V---C-------------------
----------------------------------------------------T-------
----------------------------------------DE-----------------H
------EGG----------A---------G-L----------------Q-Y---------
----C------E---------D------------YY--N-----------D---------
---------------L-------L------E----S-VV-----Y--P------------
-S----K---KK---V----V-----T----S----KK--DGHSKIYTAQGPRDRRVRLS
IDIARKFFVLQDLLGFDKASKTLDWLFTKSKKAIKELTEE---T---K---Q--------
----S-----S--S------ST------------------VS------T-N----Q-C--
-----E---------------------MA--FL------------E--------------
--TI-----K-G---GS-----------GSGS---D------E------------D----
----K----------L-G---Q--------------------------------K-----
------------N-------------------------S--A---------L--K-----
F-----L----D--G---E-----------K-------KK-----MT----T----Q---
-K----C--K------S------G----TFHA-------------N---LA---RDQS-R
AEARARARE----RTKQKLR-IK-----E-------L----------D--N-------E-
--------------------------S-K---------K--------------V------
-----P---------D-E---Y---------------------------------P----
--CHA-LS----P---------------SN------------T---T---LQ--------
------S--S--S--WG--QF---E---SQ-----S-D----------------------
------------------------------Y-N---------D-I-----L-----RE-S
IL-E-----------------------------------Q-R---F----SV--------
---SSS-------------------------------T----------------------
----S--Y---------------------------------SYN-H--------------
-N---F--V-V-SD----E-------------------WI--S-Q---------------
------------------------------------------------------------
------------------------------------------------------------
---------------------------ISSKDLPKFKVIHEEQDDCAM--I---------
------------------------------------------------------------
------------------------------------------------------------
----------------------------------
>CbiCYC2c
-----------------MF----------S-S---N---------P----F-N-P--Q--
-------I-P-----S---P-I---H-----V---S--H------P---F----N---S-
--------L------HDL-Q-K----D------------------------D--------
---------------V---Y------------------------------F---------
T---H--H----------------------------------------------------
---------------------------------E------------HNNII-N---NHHH
--P-F----V-A--T-D--------S---------LN--------F---HSYNGFNSTPS
IVP---------------------------------------------------------
--------------P---------A---------------P-----------------A-
A-----------------------------------A---Y----V------------G-
-------S-N-----------L---N--------------------------T-------
----------------------------------------D------------------H
------E------------------------M----------------Q-Y---------
----C------E---------D------------Y---N-----------D---------
---------------L-------L------E----S-VV-----Y--R------------
-S----K---KK---V----V-----A----S----KK--DGHSKIYTAQGPRDRRVRLS
IDIARKFFVLQDLLGFDKASKTLDWLFSKSKKAIKDLIEE---T---K---Q--------
----S-----S--S------ST------------------VS------TTN----Q-C--
-----E---------------------MA--FL------------E--------------
--TI-----K-G---GS-----------GS-----D------E------------D----
----K----------L-G---H--------------------------------K-----
------------K-------------------------S--V------------A-----
V-----L----D--G---E-----------K-------KK-----M-----T----P---
-K----Y--K------S------G----AFHA-------------N---LA---RDQS-R
AEARARARE----RTKQKLR-IK-----E-------L----------D--N-------E-
--------------------------S-K---------K--------------V------
-----I---------D-D---H--------------------------------------
-----------------------------N------------A---I---LQ--------
------S--S--S--WG--QF---E---SQ-----S-E----------------------
------------------------------Y-N---------G-I-----L-----HE-S
ML-E-----------------------------------Q-R---F----SV--------
---SSS-------------------------------R----------------------
----S--Y---------------------------------TYN-H--------------
-N---F--V-V-SD----E-------------------WI--S-P---------------
------------------------------------------------------------
------------------------------------------------------------
---------------------------ISSKGMPKFKVIHEEQGDRAM--I---------
------------------------------------------------------------
------------------------------------------------------------
----------------------------------
>IvaCYC2c
-----------------MF----------S-S---N---------P----F---P--Q--
-------I-T-----S---P-I---H-----V---S--H------P---F----N---S-
--------F------FDL-E-K----D------------------------S--------
---------------V---Y------------------------------F---------
N---H--H----------------------------------------------------
---------------------------------E-------------SN---N---N---
--P-F----G-Y--G-N--------P---------C---------F--------------
------------------------------------------------------------
--------------PQ-PSAL---P---------------P-------------------
----------------------------------------YI---I------------A-
-------S-N----T--ED-QL---D--------------------------T-------
----Q--------N------------Q------P-L----D------------------H
L-----EG-----------S-A-------G-M----------------Q-Y---------
----C------D---------N------------Y---S-----------D---------
---------------L-------L------E----S-VV-----Y--P------------
-S----K---KK---V----A-----I----S----KK--DGHSKIYTAQGPRDRRVRLS
IDIARKFFVLQDLLGFDKASKTLDWLFTKSKKAIKELIEE---T---K---H--------
----S-----S--S------ST------------------VS------T-N----Q-C--
-----E---------------------MV--FL------------E--------------
--TI-----N-G---GS-----------GS-----D------E------------D----
----K------------G---H--------------------------------K-----
------------N-------------------------S--A---------L--K-----
F-----L----N--G---E-----------K-------KK-----M-----T----Q---
-K----C--K------S------G---------------------S---LA---RGQS-R
AEARARARE----RTKQKLL-SK-----E-------L----------D--N-------A-
------------------------------------------------------------
------------------------------------------------------------
------------------------------------------------------------
------------------------------------------------------------
------------------------------------------------------------
------------------------------------------------------------
------------------------------------------------------------
------------------------------------------------------------
------------------------------------------------------------
------------------------------------------------------------
------------------------------------------------------------
----------------------------RARERTKQKLLSKELDNG----L---------
------------------------------------------------------------
------------------------------------------------------------
----------------------------------
>GpuCYC2c
-----------------MF----------S-S---N---------P----F---------
------------------------------------------------------N---S-
--------F------FDH-E-K----E------------------------G--------
---------------V---Y------------------------------F---------
S---H--N----------------------------------------------------
---------------------------------D-------------HN---H---N---
--P-F----P-S--T-D--------C---------F-N-------F--------------
------------------------------------------------------------
--------------P---------P---------------P-----------------V-
T-----------------------------------D---Y----F------------A-
-------S-N----T--QD--L---D--------------------------G-------
----Q--------M------------Q------V-L----E------------------K
------GV-----------C---------G-L----------------Q-N---------
----C------D---------D------------Y---N-----------D---------
---------------L-------L------E----S-VV-----Y--P------------
-P----K---KK---V----V-----T----Q----KK--DGHSKIYTAQGPRDRGVRLS
IDIARKFFVLQDLLGFDKASKTLDWLFTKSKKAIKELVEE---T---K---Q--------
----S-----S--S------ST------------------VS------T-N----Q-C--
-----E---------------------IA--FL------------D--------------
--TI-----N-G----------------GS-----E------E------------D----
----K------------G---Q--------------------------------K-----
------------N-------------------------L--A---------H--K-----
F-----L----D--G---E-----------R-------KK-----V-----T----Q---
-K----Y--K------S------G---------------------V---HA---RDQS-R
AEARARARE----RTKQKLR-IK-----E-------M----------D----------E-
--------------------------S-K---------K--------------V------
-----T---------D-D---F--------------------------------------
---NP-AS----P---------------SN------------I---T---LQ--------
------S--S--S--WG--RL---E---SH-----S-D----------------------
------------------------------Y-N---------G-F-----F-----PE-S
ML-E-----------------------------------Q-R---V----SV--------
---SSS-------------------------------T----------------------
----F--Y---------------------------------SYN-Q--------------
-N---F--V-V-SD----E-------------------WI--S-Q---------------
------------------------------------------------------------
------------------------------------------------------------
---------------------------ISSKD-------------D----L---------
------------------------------------------------------------
------------------------------------------------------------
----------------------------------
>CoCYC2c
-----------------MF----------S-S---N---------P----S---P--R--
-------I-P-----S---S-I---Y-----A---P--P-------------------S-
--------L------FDL-E-K----D------------------------C--------
---------------V---Y------------------------------F---------
N---H--H----------------------------------------------------
---------------------------------E-------------HN---S---N---
--P-F----G-F---------------------------------F--------------
---HA---F---------------------------------------------------
----PPS-------S---------T---------------P-----------------V-
T-----------------------------------D---F----I------------A-
-------S-N----P--QD--F---L--------------------------R-------
----Q--------Q------------Q------Q-F-----------------------H
------EE-----------SR--------N-L----------------Q-Y---------
----S------E---------E------------Y---N-N---------E---------
---------------L-------L------E----S-VV-----Y--P------------
-R----K---KK---M--------------------KQ--DGHSKIYTAQGPRDRRVRLS
IDIARKFFVLQDLLGFDKASKTLDWLFTKSKNAIKELVEE---T---K---N--------
----S-----S--S------ST------------------VS------T-D----Q-C--
-----E---------------------LA--FL------------E--------------
--TI-----N--------------------------------E------------D----
----K------------V---Q--------------------------------K-----
------------K-------------------------A--A---------L--K-----
F-----L----D--A---K-----------K-------KKL----M-----T----Q---
-K----Y--K------S------G--------F---L-D------N---LA---REQS-R
AEARARARE----RTKENLR-IK-----E-------L----------D--N-------E-
--------------------------M-K---------K--------------V------
-----P---------D-D---Y--------------------------------------
----------------------------SN------------L---T---LQ--------
------S--S--F--WG--QI---E---SQ-----S-E----------------------
------------------------------Y-N---------N-I-----I-----QE-S
TL-Q-----------------------------------Q-R---S----SM--------
------------------------------------------------------------
----L--Y---------------------------------TYH-H--------------
-N---L--V-V-SD----E-------------------SS--S-R---------------
------------------------------------------------------------
------------------------------------------------------------
---------------------------IPFKGLLK---PHEEQDNH--AMI---------
------------------------------------------------------------
------------------------------------------------------------
----------------------------------
>OeCYC2c
-----------------MF----------S-S---N---------P----F---P--Q--
-------I-P-----S---S-I---Y-----V---P--P-------------------S-
--------L------FDL-E-R----D------------------------C--------
---------------V---Y------------------------------F---------
N---H--H----------------------------------------------------
---------------------------------E-------------HN---T---N---
--P-F----G-S--T-G--------C---------S---------L--------------
---HAYNNF---------------------------------------------------
----APH-------P---------T---------------P-----------------V-
T-----------------------------------D---F----I------------A-
-------S-N----S--QD--F---V--------------------------R-------
----Q--------Q------------QQQQQQQQ-F-----------------------H
------EG-----------S---------H-L----------------Q-Y---------
----C------E---------D------------Y---N-----------E---------
---------------L-------L------E----S-VV-----Y--P------------
-C----K---KK---M----E-----T----S----KK--DGHSKIYTAQGPRDRRVRLS
IDIARRFFVLQDLLGFDKASKTLDWLFTKSKNAIKELVEE---T---K---N--------
----S-----S--S------ST------------------VS------T-D----Q-C--
-----E---------------------LA--FL------------E--------------
--TI-----K--------------------------------G------------E----
----P------------V---EDH------------------------------K-----
------------G-------------------------G--K---------N--K-----
F-----L----D--A---K-----------K-------KKL----M-----T----Q---
-K----Y--K------S------G--------I---N-V------N---LA---RDQS-R
AEARARARE----RTKQKLR-IK-----E-------L----------D--N-------E-
--------------------------L-K---------K--------------V------
-----N---------D-D---Y---------------------------------S----
-SCHA-IS----P---------------SN------------L---T---LQ--------
------S--S--F--WG--QV---E---SQ-----T-N----------------------
------------------------------Y-N---------E-I-----L-----HE-S
TL-Q-----------------------------------Q-R---S----SM--------
------------------------------------------------------------
----L--Y---------------------------------TYH-R--------------
-H---V--V-V-SD----D-------------------SS--S-Q---------------
------------------------------------------------------------
------------------------------------------------------------
---------------------------ISSKGFLK---VHEEQGNH--AII---------
------------------------------------------------------------
------------------------------------------------------------
----------------------------------
>DooCYC2c1
-----------------MF----------S-S---N---------P----F---PP-Q--
-------I-P-----S---S-I---Y-----A---P--P------P---R----N---S-
--------F------FDL-E-K----D------------------------G--------
---------------V---Y------------------------------F---------
N---H--H----------------------------------------------------
---------------------------------E-------------HN---S---N---
--P-F----V-S--S-D--------S---------L---------F--------------
---HAYNRF---------------------------------------------------
----APH-------P---------P---------------Q-----------------S-
T-----------------------------------D---Y----I------------A-
-------S-N----S--QN--L---V--------------------------R-------
----Q--------K------------E------Q-F-----------------------H
------EG-----------S---------G-L----------------Q-Y---------
----C------D---------D------------Y---N-----------D---------
---------------L-------L------E----S-VV-----Y--Q-----N------
-S----K---KK---M----V-----A----S----KK--DGHSKIYTAQGPRDRRVRLS
IDIARKFFVLQDLLGFDKASKTLDWLFTKSKKAIKELVEE---T---K---N--------
----S-----S--S------ST------------------VS------S-D----Q-C--
-----E---------------------LA--FL------------E--------------
--TI-----N-G----------------GS-----D------E------------D----
----K------------G---Q--------------------------------K-----
------------K-------------------------S--A---------V--K-----
F-----L----D--G---E-----------R-------KK-----M-----T----Q---
-K----Y--K------S------R--------F---Y-V------N---LA---RDQS-R
AEARARARE----RTKEKLR-IK-----E-------L----------D--N-------E-
--------------------------L-K---N-----K--------------V------
-----P---------D-D---Y---------------------------------S----
--CH------------------------SH------------L---T---LQ--------
------S--S--F--WG--QL---E---SQ-----N-D----------------------
------------------------------Y-N---------D-I-----L-----HE-S
TAEE-----------------------------------Q-R---F----SM--------
------------------------------------------------------------
----L--Y---------------------------------TYR-Q--------------
-N---L--V-L-SD----E-------------------SS--S-Q---------------
------------------------------------------------------------
------------------------------------------------------------
---------------------------ISFKGLPKFTVVHEEQGDH--ALI---------
------------------------------------------------------------
------------------------------------------------------------
----------------------------------
>DooCYC2c2
-----------------MF----------S------------------------P--K--
-------I-P-----S---P-I---H-----V---S--H------P---L----N---S-
--------F------FEL-D-K----D------------------------D--------
---------------V---Y------------------------------F---------
N---H--H----------------------------------------------------
---------------------------------E-------------QN---S---N---
--P-F----V-S--T-D--------C---------F---------F--------------
---HHSNSF---------------------------------------------------
----TPS-------P-------SHP---------------P-----------------V-
L-----------------------------------D---Y----I------------S-
-------T-N----S--KD--L---V--------------------------R-------
----D--------Q------------E------Q-I-----------------------Q
------EE-----------P---------G-L----------------Q-Y---------
----C------D---------D------------Y---N-----------D---------
---------------L-------L------E----S-VV-----Y--Q------------
-P----R---KK---I----V-----T----L----KK--DGHSKIDTAQGPRGRRVRLS
IDIARKFFVLQDLLGFDKASKTLDWLFTKSKTAIKDLVEE---T---K---H--------
----S-----S--S------ST--------------------------T-D----E-C--
-----E---------------------LA--FL------------E--------------
--NI-----Q-G----------------GS-----A------P------------D----
----K------------E---P--------------------------------K-----
------------K-------------------------S--A---------L--K-----
F-----L----D--A---K-----------R-------KK-----M-----T----Q---
-K----Y--K------S------G--------F---H-D------N---LA---RDQS-R
AEARARARE----RTKEKLR-MK-----E-------L----------D--N-------E-
--------------------------L-K---------K--------------I------
-----P---------Q-D---Y---------------------------------S----
--RHALIS----P---------------SN------------I---T---LQ--------
------S--S--F--WG--QI---K---SQ-----S-D----------------------
------------------------------Y-N---------D-T-----L-----QE-S
MV-E-----------------------------------Q-R---F----SM--------
---TSSL------------------------------M----------------------
----L--Y---------------------------------TYH-H--------------
-K---I--A-V-SD----E-------------------SS--S-Q---------------
------------------------------------------------------------
------------------------------------------------------------
---------------------------VSTKD------------------V---------
------------------------------------------------------------
------------------------------------------------------------
----------------------------------
>CsoCYC2c
-ET--------------PY----------S-S---I------------------------
---------------------------------------------P---F----S---S-
--------F------FDL-D-I----N------------------------G--------
---------------D---Y------------------------------F---------
I---H--H----------------------------------------------------
---------------------------------E-------------HT---S--YN---
--P-V-H--V-S--A-D--------S---------F---------L--------------
---NSYKSTTV-------------------------------------------------
----PPSSP-----P---------P--------PPPL---P-----------------L-
P-----------------------------------------------------------
-------A-N----S--QD--L---I--------------------------C-------
----Q-------------------------------------------------------
-------------------------------Q----------------Q-I---------
-IHET------D---------D------------Y---D-----------D---------
---------------L-------L------E----S-IV-----Y--P------------
-C----K---KK---P----V-----N----S----KE--DGHSKIYTAQGPRDRRVRLS
IDIARKFFELQNLLGFDKASKTLDWLFTKSKVAIRELVEE---T---K---H--------
----S-----S--S------ST------------------GT------T-T--TAQ-C--
-----E---------------------LA--FL---------------------------
-----------------------------------D------E-----L------D----
----E------------D---E--GR----------------------------K-----
------------K-------------D-----------A--E---------F--K-----
F-----V----N--G---R-----------L-------KK-----V-----N----Q---
-K----H--K--------------------------H-V------D---LA---REQL-R
AEARSRARE----RTKEKMR-IK-----K-------E----------E--S-------E-
--------------------------L-K---------K--------------F------
-----V---------D-E---Y---------------------------------S----
--NHA-VS----S---------------SN------------F-----------------
---------------WG--QI---E---SQ-----S-D----------------------
------------------------------YYN------------------------E-S
IV-E-----------------------------------K-R---F----FI--------
------------------------------------------------------------
------------------------------------------------------------
------------------------------------------------------------
------------------------------------------------------------
------------------------------------------------------------
------------------------------------------------------------
------------------------------------------------------------
------------------------------------------------------------
----------------------------------
>LaCYC2c1
-----------------MF----------S-S---N------------------------
---------------------------------------------P---F----P---SS
NP------F------FDH-N-I----N------------------------G--------
---------------D---Y------------------------------F---------
I---H--H----------------------------------------------------
---------------------------------E----------QQ-HT---S--YN---
--P-V-H--V-S--A-DY-------C---------F---------L--------------
---NSFKST-V-------------------------------------------------
----P-----------------------------------------------------V-
T-----------------------------------------------------------
-------E-N----S--QD--L---N--------------------------C-------
----Q-------------------------------------------------------
-------------------------------E-----KIHEESNLL--Q-Y---------
----S------D---------D------------Y---D-----------D---------
---------------L-------L------E----S-IV-----Y--P------------
-C----K---KK---P----A-----N---SS----KK--DGHSKIYTAQGPRDRRVRLS
IDIARKFFELQNLLGFDKASKTLDWLFTKSKVAIRELVEE---T---K---H--------
----S-----S--S------ST------------------GT------I-S----Q-C--
-----E---------------------SA--FL---------------------------
-----------------------------------D-Y----D------------D----
----E------------D---E--GK----------------------------K-----
------------K-------------E---------------------------------
F-----V----N--G---K-----------L-------KK-----L-----T----Q---
-K----N--K----PGN------G--------N---H-V------D---VA---REMS-R
AEARSRARE----RTKEKMR-IK-----K-------Q----------L--Q-----CHE-
--------------------------L-K---------K--------------F------
------------------------------------------------------------
---HD-GS----C---------------SN------------F---Q---LQ--------
------S--S--F--WG--QI---E---SQ-----S-D----------------------
------------------------------YNN------------------------E-S
IA-E-----------------------------------K-R---F----FM--------
------------------------------------------------------------
------------------------------------------------------------
------------------------------------------------------------
------------------------------------------------------------
------------------------------------------------------------
------------------------------------------------------------
------------------------------------------------------------
------------------------------------------------------------
----------------------------------
>LaCYC2c2
-----------------MF----------S-S---N------------------------
---------------------------------------------P---F----P---SS
NP------F------FDH-NII----N------------------------G--------
---------------D---Y------------------------------F---------
I---H--H----------------------------------------------------
---------------------------------E----------QQ-HS---S--YN---
--P-V---------A-D--------C---------F---------L--------------
---NSYKST-V-------------------------------------------------
----PPSS----------------P--------PPLL---P-----------------V-
T-----------------------------------------------------------
-------E-N----S--QD--L---I--------------------------C-------
----Q-------------------------------------------------------
-------------------------------Q----------------Q-Y---------
----S------D---------D------------Y---D-----------D---------
---------------L-------L------E----S-IV-----Y--P------------
-C----K---KK---P----V-----N----S----KK--DGHSKIHTAQGPRDRRVRLS
IDIARKFFELQNLLGFDKASKTLDWLFSKSKVAIRELVEE---T---K---H--------
----S-----S--S------ST------------------GT------I-S----Q-C--
-----E---------------------SA--FL---------------------------
-----------------------------------D------D------------D----
----E------------D---E--GK----------------------------K-----
------------K-------------E---------------------------------
F-----V----N--G---R-----------L-------KK-----L-----T----Q---
-K----N--K----PGN------G--------N---H-V-----HD---VA---REQS-R
ADARSRARE----RTKEKLR-IK-----K-------Q----------L--Q-----CES-
--------------------------L-K---------K--------------F------
------------------------------------------------------------
---HD-VS----T---------------SN------------F---K---LQ--------
------S--R--F--WG--QI---E---SQ-----S-D----------------------
------------------------------YNN------------------------E-S
IV-E-----------------------------------K-S---F----FM--------
------------------------------------------------------------
------------------------------------------------------------
------------------------------------------------------------
------------------------------------------------------------
------------------------------------------------------------
------------------------------------------------------------
------------------------------------------------------------
------------------------------------------------------------
----------------------------------
>TmCYC2c
-----------------MF----------S-S---N---------P----S---Q--E--
-------I-P-----Y---S-SV--H-----V---P--P------P---F----S---S-
--------F------FDH-D-I----N------------------------G--------
---------------D---Y------------------------------F---------
I---H--Q----------------------------------------------------
---------------------------------E-------------HG---S-TNN---
--P-V-N--V-P--A-D--------C---------F---------L--------------
---NSYEST---------------------------------------------------
--------P-----Y---------P--------PPL------------------------
------------------------------------------------------------
-------S-N----S--QD--L---I--------------------------C-------
----Q--------I------------N------R--------------------------
------EG-----------C---------L-L----------------Q-Y---------
----G------D---------D------------Y---D-----------D---------
---------------L-------L------E----S-IV-----Y--P------------
-C----K---KK---P----V-----N----S----KK--DGHSKIYTAQGPRDRRVRLS
IDIARKFFELQNMLGFDKASKTLDWLFTKSKVAIKELVAE---T---K---P--------
-SCGS-----S--S------SN------------------G---------P----Q-C--
-----E---------------------LV--FL---------------------------
-----------------------------------D------D------------D----
----E------------D---Q--------------------------------K-----
------------K-------------E-----------D--Q---------F--K-----
F-----I----N--G---K-----------T-------KK-----T-----T---TQ---
-K----H--K------S------G--------N---H-V------D---LA---REKS-R
AEARARARE----RTKEKVR-IK-----N-------Q----------Q--Y-------E-
--------------------------L-K---------K--------------F------
-----P---------D-E---F---------------------------------S----
--CHG-VS----S---------------SN------------L---K---HQ--------
------G--S--F--W--------E---SQ-----S-D----------------------
------------------------------Y-N------------------------E-S
IV-E-----------------------------------K-R---F----FM--------
------------------------------------------------------------
------------------------------------------------------------
------------------------------------------------------------
------------------------------------------------------------
------------------------------------------------------------
------------------------------------------------------------
------------------------------------------------------------
------------------------------------------------------------
----------------------------------
>LsCYC2c
-----------------MF----------S-S---N---------L----S---Q--K--
-------I-P-----S---S-S---H-----V---S--P------T---F----S---S-
--------F------FEK--------V------------------------G--------
---------------F---Y------------------------------F---------
S---H--H----------------------------------------------------
---------------------------------E-------------NN---S---N---
--P-F----V-S--P---------------------------------------------
------------------------------------------------------------
----PPSSP-----P---------P---------------E-----------------V-
T-----------------------------------------------------------
-------A-N----T--QD--L---T--------------------------C-------
----Q--------Q------------V------Q--------------------------
------EG-----------S---------V-L----------------Q-Y---------
----S------D---------D------------Y---D-----------D---------
---------------L-------L------E----S-IV-----Y--P------------
-C----K---KK---T----V-----N----S----KK--DGHSKINTAQGPRDRRVRLS
IDIARKFFELQNMLGFDKASKTLDWLFTKSKVAIKELVKE---T---K---H--------
----S-----S--S------ST------------------VS------T-G----Q-C--
-----E---------------------LA--FL---------------------------
-----------------------------------D------D------------D----
----E------------G---E--------------------------------N-----
------------K-------------------------S--E---------F--R-----
F-----V----N--G---K-----------M-------KK-----I-----T----Q---
-K----Q--K------S------G--------H---R-V------D---VA---REQS-R
AEARARARE----RTKEKMR-IK-----M-------Q----------Q--Y-------D-
--------------------------L-K---------K--------------F------
-----P---------D-E---Y---------------------------------S----
--CHA-VS----S---------------SN------------L---T---IQ--------
------S--S--F--WG--QI---E---SQ-----S-D----------------------
------------------------------Y-N------------------------E-S
IV-E-----------------------------------K-M---F----FM--------
------------------------------------------------------------
------------------------------------------------------------
------------------------------------------------------------
------------------------------------------------------------
------------------------------------------------------------
------------------------------------------------------------
------------------------------------------------------------
------------------------------------------------------------
----------------------------------
>CcoCYC2c
-----------------MF----------S-S---N---------P----S---T--Q--
-------I-P-----S---P-I---H-----A---S--R------P---L----I---S-
--------F------ID-------------------------------------------
------------------------------------------------------------
----D--H----------------------------------------------------
---------------------------------E-------------DN---S---N---
--P-F----VLS--G-D--------G---------F---------F--------------
------------------------------------------------------------
----HP--------V---------L---------------P-----------------V-
T-----------------------------------D---Y----I------------A-
-------S-N----T--KD--C---F--------------------------F-------
----Q--------K------------Q------L-H-----------------------D
------KG-----------F---------G-V--------------H-E-S---------
----C------D---------D------------Y---D-----------D---------
---------------L-------L------E----S-VV-----Y--S------------
-S----N---KK---T----L-----I----T----KT--DGHSKIFTAQGHRDRRVRLS
IEISKKFFFLQDLLGYARASDTIDWLFAKSKKSIKELVEE---K---K---L--------
----S-----S--S------TT------------------VR------T-G----E-G--
-----E---------------------LV--FY------------G--------------
--TI-----Y-G----------------GS-----D------D-----------------
------------------------------------------------------------
------------------------------------------------------------
------------------R-----------S-------KK-----M-----I----Q---
-K----T--K------Y------R--------C---H-V------N---LA---KDQL-R
TEARARARE----RTKEKLR-IK-----D-------L----------D--K-------K-
--------------------------L-K---------R--------------V------
-----D---------D-D---S---------------------------------F----
--FHA---------------------------------------------LQ--------
------S--Y--M--SG--QF---E---SQ-----S-D----------------------
------------------------------F-S---------D-I-----L-----QE-S
KL-E-----------------------------------QPR---L----SV--------
---SSS-------------------------------M----------------------
----L--D---------------------------------CNH-P--------------
-N---L---------------------------------R--S-Q---------------
------------------------------------------------------------
------------------------------------------------------------
---------------------------T--------------------------------
------------------------------------------------------------
------------------------------------------------------------
----------------------------------
>CaCYC2e
-----------------MF----------S-A---N---------P----Y--SP--R--
-------F-T-----S---S-I---Y-----C---F--P------P---P----N---P-
--------F------F-----D----D------------------------G--------
---------------V---C------------------------------F---------
S---H--H----------------------------------------------------
------------------------------------------------------------
--P-F----V-S--G-D--------C-------S-F---------L--------------
-----------H---A-------YS-------N-----------L-----A---------
----PP--------P---------P---------------P-----------------V-
T-----------------------------------------------------------
-------T-N----Q--EE--E---F-----TR-------------------R-------
----Q--------Q------------E------E-E-----------------------E
------E-----------------------------------------E-D---------
----C------D---------D------------Q---D-----------H---------
---------------V-------F------E----S-PV-----S--P------------
-P----T---KK---M----T-----T----Q----KK--DHHSKIYTAKGFRDRRVRLS
IEIARKFFCLQDLLGFDKASKTLDWLFTKSKTAIKDLVEE---T---K---H--------
----C-----S--S------SG------------------V-------T-E----D-C--
-----Q---------------------VV--FS------------E--------------
--TI-----N-G----------------GS-----D------E------------D----
----K------------Y---Q---------K----------------------K-----
------------K-------------------------P--V---------V-VE-----
C-----V----D--G---K-----------R-------KK-----V-----A----R---
-K----G--K------S------G--------F---H-V------N---TA---RDQS-R
AEARARARE----RTKEKMH-IK-----K-------------------------------
--------------------------S-K---------K--------------V------
-----P---------D-D---D---------------------------------Y----
------------P---------------SN------------L---R---PH--------
------S--A--F--WS--QI---E---TQ-----L-D----------------------
------------------------------Y-T---------Y-R-----T-----GA-S
IM-E-----------------------------------E-N---N----SM--------
---PSS-------------------------------L----------------------
----L--Y---------------------------------SY-----------------
------------------------------------------------------------
------------------------------------------------------------
------------------------------------------------------------
------------------------------------------------------------
------------------------------------------------------------
------------------------------------------------------------
----------------------------------
>DoCYC2e
-----------------MF----------S-A---N---------P----Y--SP--R--
-------L-A-------------------------F--P------D---D----D---E-
---------------------T----D------------------------G--------
---------------V---F------------------------------FI--------
G---H--H----------------------------------------------------
------------------------------------------------------------
--P-F----L-S--G-D--------C-------S-F---------L--------------
-----------P---P-------PS-------P-----------L-----P---------
----PP--------P---------L---------------P------PEAL-------V-
T-----------------------------------------------------------
-------A-I----Q--EE--E---W--------------------------W-------
----P--------P------------E------P-E-----------------------E
------E-----------------------------------------Y-Y---------
----D------D---------D------------Q---D-----------Q---------
---------------V-------L------E----A-PF-----S--P------------
-AKNTKT---PA---A----T-----Q----Q----KK--DHHSKICTAKGFRDRRVRLS
IDIARKFFCLQDLLGFDKASKTLDWLFRKSKSAIKDLVEE---T---KQL-H--------
----C-----S--S------SS---------------TGVV-------T-E----D-C--
-----Q---------------------LV--FS------------E--------------
--TI-----N-G----------------GS-----D------V------------D----
----E------------C---Q---------K----------------------K-----
------------K-----------------------------------------------
--------------------------------------KK-----V-----A----R---
-K----G--K------S------G-V------V---H-V------N---AS---RDQS-R
AEARARARE----RTKEKMH-IR-----Q-------------------------------
--------------------------S-K---------Q--------------L------
-----P---------D-E---D---------------------------------Y----
------------P---------------SS------------L---I---PN--------
------S--T--F--WN--QN---Q---IQ-----L-D----------------------
------------------------------Y-TN--------Y-R-----N-----GE-F
TV-E-----------------------------------E-N---N----SM--------
---PS-------------------------------------------------------
------------------------------------------------------------
------------------------------------------------------------
------------------------------------------------------------
------------------------------------------------------------
------------------------------------------------------------
------------------------------------------------------------
------------------------------------------------------------
----------------------------------
>SlCYC2e
-----------------MF----------S-S---N---------P----FP-PP--Q--
-------F-T-----S---S-I---H-----V---F--P------P---P----N---P-
--------F------FHH-E-K----D------------------------G--------
---------------V---Y------------------------------F---------
T---H--H----------------------------------------------------
---------------------------------D--------------------------
--P-F----V-S--G-D--------C-------T-F---------L--------------
-----------Q---G--------------------------------------------
------------------------------------------------------------
------------------------------------------------------------
------------------------------------------------------------
------------------------------------------------------------
------------------------------------------------Q-H---------
----Y------E---------D------------Q---D-----------H---------
---------------G-------L------E----A-LI-----S--Q------------
-S----T---KK---T----I-----A----Q----KK--DHHSKIYTASGPRDRRVRLS
IEIAKKFFCLQDLLGFDKASKTLDWLFKNSRTAIKELVEE---A---K---Q--------
----C-----S--S------SG------------------V-------T-D----Q-C--
-----E---------------------MI--FL------------E--------------
----------------------------GS-----D------E------------D----
----E------------E---G---------P----------------------K-----
------------K-------------------------K--S---------L-VE-----
F-----V----D--G---K-----------K-------KK-----M-----T----R---
-K----S--K------S-------------------------------------RDQL-R
VEARARARE----RTKEKMH-TK-----A-------------------------------
--------------------------P---------------------------------
-----------------A---D---------------------------------Y----
------------P---------------SS------------L---T---PQ--------
---------------WS--QI---E---TL-----S-D----------------------
------------------------------Y-S---------E-R-----I-----GE-S
-----------------------------------------K---S----SM--------
---PT-------------------------------------------------------
-------Y---------------------------------SY-----------------
------------------------------------------------------------
------------------------------------------------------------
------------------------------------------------------------
------------------------------------------------------------
------------------------------------------------------------
------------------------------------------------------------
----------------------------------
>AacCYC2e1
-----------------MF----------S-P---N---------H----F---P--H--
-------L-I-----S---P-T---Q-----D---S--P------P---S----N---S-
--------F------LDY-E-Q----D------------------------D--------
---------------L---Y----------------------------------------
----N--N----------------------------------------------------
---------------------------------S--------------------------
--P-F----V-S--A-D-------------------------------------------
------------------------------------------------------------
------------------------------------------------------------
------------------------------------------------------------
------------------G--L---V-------------------D------G-------
----L-------------------------------------------------------
-----------------------------G-L----------------D-Q---------
----C------D---------E------------C---N-----------H---------
---------------D-------L------G----A-ET---------------------
------K---KK--------I-----S----I----KK--DHHSKIYTAQGPRDRRVRLS
IEVSRKFFFLQDLLGFDKASKTLDWLFTKSKIPIDELVKE---K---D---Q--------
----S-----S--S------SS------------------I-------T-D----Q-S--
-----E---------------------VV--FP------------E--------------
--IL-----D-E----------------RS-----D------V-------Q----G----
----K------------G---F---------K----------------------K-----
------------K-------------------------T--G---------K--R---M-
------A----E--G---K-----------R-------KK-----I-----A----Q---
-T----C--N------S------G--------S---P-M------N----------QS-R
VEARARARE----RTKEKLS-AK-----K-------L----------D------------
------------------------------------------------------------
---------------S-E---C---------------------------------C----
------------S---------------SN------------L---A---LQ--------
------S--S--F--WS--GI---E---SQ-----S-Y----------------------
------------------------------Y-G---------S-K-----I-----GE-S
TM-E-----------------------------------E-N---F----SM--------
------------------------------------------------------------
----F--Y---------------------------------GYE-Q--------------
-K---L--V-V-SN----D-------------------TR--S-K---------------
------------------------F--------------N---------------CCL--
-------PKE-----G-----------------------------------AAHE--Q--
----Q-ED-------------R---ATN--------------------------------
------------------------------------------------------------
------------------------------------------------------------
----------------------------------
>ClCYC2e1
-----------------MF----------S-P---N---------H----F---P--H--
-------L-I-----S---P-T---R-----D---S--P------P---P----N---S-
--------F------LDY-E-Q----D------------------------D--------
---------------L---Y----------------------------------------
----S--K----------------------------------------------------
---------------------------------N--------------------------
--P-F----V-S--A-D-------------------------------------------
------------------------------------------------------------
------------------------------------------------------------
------------------------------------------------------------
------------------G--L---V-------------------N------G-------
----L-------------------------------------------------------
-----------------------------G-L----------------D-Q---------
----C------D---------E------------Y---N-----------H---------
---------------D-------L------G----L-HI---------------------
------K---KK--------K-----S----S----KK--DHHSKIHTAQGPRDRRVRLS
IEVSRKFFFLQDLLGFDKASKTLDWLFSKSKIPIEELVKE---K---D---Q--------
----G-----L--S------SS------------------I-------S-D----Q-S--
-----E---------------------VV--FP------------E--------------
--IV-----E-E----------------RS-----G------V-------Q----D----
----K------------R---V---------K----------------------M-----
------------K-------------------------P--G---------T--K---S-
------V----E--G---K-----------R-------KK-----I-----T----Q---
-K----Y--S------S------G--------S---P-M------N----------QS-R
AEARARARE----RTKEKMS-VK-----K-------L----------N------------
------------------------------------------------------------
---------------G-E---C---------------------------------F----
------------S---------------SN------------L---A---LQ--------
------S--S--F--WS--GI---E---SQ-----R-D----------------------
------------------------------Y-C---------G-K-----I-----GE-S
TM-E-----------------------------------Q-N---F----ST--------
------------------------------------------------------------
----F--Y---------------------------------SYE-H--------------
-N---L--V-E-SN----D-------------------SR--S-L---------------
------------------------F--------------K--------------------
---------Q-----V-----------------------------------VAHE--Q--
----Q-GD-------------R---ASS--------------------------------
------------------------------------------------------------
------------------------------------------------------------
----------------------------------
>GcCYC2e1
-----------------MF----------S-P---N---------H----F---R--H--
-------P-I-----S---P-P---H-----D---S--P------P---P----H---S-
--------F------LDS-E-Q----G------------------------D--------
---------------L---Y----------------------------------------
----S--N----------------------------------------------------
---------------------------------N--------------------------
--A-F----L-S--A-D-------------------------------------------
------------------------------------------------------------
------------------------------------------------------------
------------------------------------------------------------
------------------G--L---V-------------------E------G-------
----L-------------------------------------------------------
-----------------------------G-L----------------D-Q---------
----C------D---------E------------E---N-----------H---------
---------------D-------L------C----S-ES---------------------
------K---KK--------K-----S----T----KK--DHHSKIHTAQGPRDRRVRLS
IEVSRKFFFLQDLLGFDKASKTLDWLFTKSKIPIEELVKE---K---D---Q--------
----S-----S--S------ST------------------V-------T-D----H-S--
-----E---------------------VV--FP------------E--------------
--IV-----E-E----------------QS-----D------V-------L----G----
----K------------G---V---------R----------------------K-----
------------K-------------------------P--R---------T--K---T-
------G----E--G---K-----------S-------KK-----V-----S----Q---
-K----Y--S------S------G--------S---P-V------N----------QS-R
AEARARARE----RTKEKLS-VK-----K-------L----------D------------
------------------------------------------------------------
---------------G-E---C---------------------------------S----
------------S---------------SN------------L---A---LQ--------
------S--S--F--WS--GI---Q---SH-----S-D----------------------
--------------------------------C---------G-K-----I-----GK-P
TM-E-----------------------------------E-N---F----SM--------
------------------------------------------------------------
----F--Y---------------------------------SYE-E--------------
-N---L--V-V-SN----D-------------------SR--S-K---------------
------------------------F--------------N---------------CFF--
-------SEQ-----G-----------------------------------AAYE--Q--
----Q-EE-------------R---AAN--------------------------------
------------------------------------------------------------
------------------------------------------------------------
----------------------------------
>AacCYC2e2
-----------------MF----------S-T---N---------P----Y---S--Q--
-------L-A-----S---S-I---H-----V---I--P------T---Y----N---S-
--------L------LEH-E-N----D------------------------D--------
---------------I---Y----------------------------------------
----I--N--YNHHHSNSPGL-----------------------AEGSL-----------
---------------------------------N--------------------------
--P-F------G--E-K-------------------------------------------
------------------------------------------------------------
------------------------------------------------------------
------------------------------------------------------------
------------------D--F---V-------------------E------G-------
----L-------------------------------------------------------
-----------------------------G-F----------------E-Q---------
----C------E---------E------------S---N-----------H---------
---------------V-------I------R----S-EV---------------------
------K---KE--------K-----I----S----MK--DHHSKVLTAQGPRDRRVRLS
IEVSRKFFFLQDLLGFDKASKTLDWLFTKSKISIDELVER---N---R---L--------
----S-----S--S------ST------------------V-------A-D----Q-S--
-----E---------------------VV--FQ------------K--------------
--TV-----K---------------------------------------------D----
----K------------G---L---------K----------------------K-----
------------K-------------------------A--A---------P--K---S-
------A----E--D---K-----------R-------KK-----S-----T--------
-R----Y--N------S------G--------S---L-L------T----------QS-R
AEARARARE----RTKEKLN-NR-----K-------L----------D--N-------E-
--------------------------S-K---------S--------------A------
-----Y---------C-D---S---------------------------------F----
------------T---------------TN------------V---T---LQ--------
------S--C--F--WS--EI---E---SQ-----I-D----------------------
------------------------------F-N---------D-D-----N-----RE-S
IM-E-----------------------------------E-R---I----SM--------
------------------------------------------------------------
----L--Y---------------------------------SCQ-Q--------------
-N---L--A-V-LN----N-------------------SN--------------------
--------------------------------------------------------CL--
-------SEF-----T-----------------------------------VAHE--Q--
----Q-GD-------------R---RTM--------------------------------
------------------------------------------------------------
------------------------------------------------------------
----------------------------------
>ClCYC2e2
-----------------MF----------S-T---N---------P----Y---S--Q--
-------L-A-----S---S-N---H-----V---I--P------T---S----N---S-
--------L------FEH-E-N----D---------------------------------
------------------------------------------------------------
-------N--YNDYQSNTSLL-----------------------AEGCI-----------
---------------------------------D--------------------------
--P-F------G--E-K-------------------------------------------
------------------------------------------------------------
------------------------------------------------------------
------------------------------------------------------------
------------------D--F---L-------------------E------G-------
----L-------------------------------------------------------
-----------------------------G-F----------------E-Q---------
----C------E---------E------------Y---N-----------H---------
---------------V-------L------G----S-EE---------------------
------K---KG--------K-----I----S----KK--DHHSKIHTAQGPRDRRVRLS
IEVSRKFFFLQDLLGFDKASKTLDWLFTKSKISIDELVER---K---K---L--------
----S-----S--S------SI------------------V-------T-D----Q-S--
-----E---------------------VV--FQ------------E--------------
--TV-----K-E----------------RS-----N------E-------Q----D----
----K------------G---L---------K----------------------K-----
------------K-------------------------A--A---------P--K---S-
------A----E--G---K-----------R-------KK-----L-----T--------
-R----Y--N------S------G--------S---L-V------T----------QS-R
AEARARARE----RTKEKLN-VK-----R-------L----------D--N-------E-
--------------------------S-K---------S--------------A------
-----H---------D-D---S---------------------------------F----
------------T---------------TN------------V---T---LQ--------
------S--C--F--WS--EI---E---SE-----I-D----------------------
------------------------------C-N---------D-D-----N-----RE-S
IL-E-----------------------------------E-R---I----SM--------
------------------------------------------------------------
----L--Y---------------------------------SYQ-H--------------
-N---L--A-V-FN----D-------------------SS--------------------
--------------------------------------------------------CL--
-------SEI-----T-----------------------------------VAHE--Q--
----Q-GD-------------R---HPI--------------------------------
------------------------------------------------------------
------------------------------------------------------------
----------------------------------
>GcCYC2e2
------------------------------------------------------------
-----------------------------------M--S------V---S----A---F-
--------L------L--------------------------------------------
------------------------------------------------------------
---------------NRSSDLFLNMKMMIFTLTTTTTTATPQFVAEGSI-----------
---------------------------------D--------------------------
--P-F------S--E-I-------------------------------------------
------------------------------------------------------------
------------------------------------------------------------
------------------------------------------------------------
------------------N--F---V-------------------E------G-------
----L-------------------------------------------------------
-----------------------------G-F----------------E-Q---------
----C------E---------E------------S---N-----------H---------
---------------A-------I------G----S-EV---------------------
------R---QE--------K-----I----S----KK--DHHSKIHTAQGPRDRRVRLS
IEVSRKFFFLQDLLGFDKASKTLDWLFTKSKISIDELVNK---K---M---Q--------
----S-----S--S------ST------------------V-------A-D----Q-S--
-----E---------------------AV--FQ------------E--------------
--TV-----K-D----------------RS-----K------E-------Q----E----
----R------------G---L---------K----------------------K-----
------------K-------------------------A--A---------S--K---S-
------A----E--G---K-----------R-------KK-----L-----T--------
-R----Y--N------S------G--------S---L-L------T----------QS-R
AEARARARE----RTKEKLN-IK-----K-------L----------D--N-------E-
--------------------------S-K---------S--------------V------
-----H---------G-D---S---------------------------------F----
------------T---------------AN------------V---T---LR--------
------S-----------------------------------------------------
------------------------------------------------------------
------------------------------------------------------------
------------------------------------------------------------
------------------------------------------------------------
------------------------------------------------------------
------------------------------------------------------------
------------------------------------------------------------
------------------------------------------------------------
------------------------------------------------------------
------------------------------------------------------------
----------------------------------
>OeCYC2e
-----------------MF----------S-S---N---------P----F---P-----
---------------------H---H-----V---F--P------P---S----N---S-
--------F------LDQ-E-K----D------------------------D--------
---------------L---Y----------------------------------------
-------N----------------------------------------------------
---------------------------------S--------------------------
--P-F----V-S--S---------------------------------------------
------------------------------------------------------------
------------------------------------------------------------
------------------------------------------------------------
------------------D--SV--V-------------------E------G-------
----L-------------------------------------------------------
-----------------------------G-L----------------Q-Q-QQQQQE--
----C------D---------E--------------------------------------
---------------I-------C------G----F-EM---------------------
------N---KK--------K-----S----S----KK--DHHSKIHTAQGPRDRRVRLS
IEVARKFFYLQDLLGFDKASKTLDWLFHKSKIPIDELVQR---N---K---Q-----T--
----S-----S--S------AT------------------V-------T-D----Q-C--
-----E---------------------VV--F----------------------------
-----------------------------S-----D------ELQD----N----N--K-
----K------------G---K---------K----------------------R-----
------------K-----------------------------------------------
S-----V-------E---K-----------R-------KK-----I-----I----R---
-G----Y--K------S------G--------S---P-V------V----------QS-R
AEARARARE----RTKEKLN-IK-----K-------------------------------
------------------------------------------------------------
------------------------------------------------------------
------------------------------------------------------------
---------S--F--WT--S---------Q-----N-D----------------------
------------------------------Y-K--------------------------S
FM-G-----------------------------------E-N---I----SM--------
------------------------------------------------------------
----L--H---------------------------------SYQ-H--------------
-N---Y--L-V-YD----------------------------------------------
------------------------------------------------------------
------------------------------------------------------------
-------------------------ATI--------------------------------
------------------------------------------------------------
------------------------------------------------------------
----------------------------------
>CoCYC2e
-----------------MF----------S-S---N---------P----F---P--P--
-------L-A-----S---F-S---H-----V---S--P------P---S----N---S-
--------F------LNH-E-Y----D------------------------D--------
---------------L---Y---------------------N--HH---Q----------
----S--N----------------------------------------------------
---------------------------------N--------------------------
--P-C----V-S--G-E--------C---------F------------------------
------------------------------------------------------------
----------------------------------------P-----------------A-
S-----------------------------------K---Q----V------------T-
-------T-S----K--HD--LV--V-------------------E------G-------
----L-------------------------------------------------------
-----------------------------G-L----------------Q-Q---------
----C------D---------E------------F---N-----------H---------
---------------I-------L------V----S-EL---------------------
------K---QI--------K-----T----S----KK--DHHSKIDTAQGPRDRRVRLS
TEVARKFFYLQDLLGFDKASKTLDWLFNKSKVPIDELVKQ---K---K---Q-----T--
----S-----S--S------ST------------------V-------T-D----Q-S--
-----Q---------------------VV--F----------------------------
-----------------------------S-----V------E-------K----D--K-
----K------------G---Q---------K----------------------R-----
------------K-----------------------------------------------
R-----V----V--E---K-----------R-------KK-----I-----T----R---
-K----Y--K------S------G--------S---P-V------N----------QS-R
AEARARARE----RTKDKLN-VK-----K-------L----------D------------
----------------------------K---------N--------------V------
-----H---------D-G---D---------------------------------C----
------------S---------------SN------------F---T---FQ--------
------S--S--V--WN--SI---E---SQ-----N-D----------------------
------------------------------Y-----------------------------
------------------------------------------------------------
------------------------------------------------------------
------------------------------------------------------------
------------YDMIDL------------------------------------------
------------------------------------------------------------
------------------------------------------------------------
-------------------------TTI--------------------------------
------------------------------------------------------------
------------------------------------------------------------
----------------------------------
>DooCYC2e
-----------------MF----------S-S---N---------P----F---P--H--
-------L-T-----S---S-I---H-----V---F--P------P---S----N---S-
--------F------LDN-E----------------------------------------
------------------------------------------------------------
-------N----------------------------------------------------
---------------------------------N--------------------------
--P-F----V-S--G-D--------C---------F------------------------
------------------------------------------------------------
----------------------------------------P-----------------A-
P-----------------------------------D---K----F------------T-
-------T-S----N--HA--LV----------------------Q------G-------
----L-------------------------------------------------------
-----------------------------G-L----------------A-Q---------
----C------D---------V------------Y---N-----------H---------
---------------L-------F------V----S-EE---------------------
------K---KK--------K-----T----S----KR--DHHSKIHTAQGPRDRRVRLS
IEVARKFFYLQDLLGFDKASKTLDWLFNKSKIQIDELVKI---K---K---Q-----C--
----S-----S--S------S-------------------V-------T-D----Q-S--
-----E---------------------VI--FM------------E--------------
--SV-----K-E----------------GP-----D------E-------QDL--D--K-
-----------------V---Q---------K----------------------K-----
------------K-----------------------------------------------
C-----V----E--R--IK-----------I-------KK-----I-----K----R---
-N----Y--N------S------G--------F---P-A------T----------QS-R
ADARARARE----RTRNKLN-II-----K-------L----------D--N-------E-
--------------------------S-RI--------N--------------V------
-----H---------G-D---S---------------------------------C----
------------S---------------SN------------L---T---LQ--------
------S--N--I--WR--SI---E---SQ-----N-D----------------------
------------------------------Y-N---------D-K-----I-----GE-S
IM-E-----------------------------------E-Q---I----SM--------
------------------------------------------------------------
----L--Y---------------------------------SYQ-H--------------
-N---L--A-V-SN----D-------------------SM--S-S---------------
------------------------F--------------T---------------G-L--
-------PRF-----T-----------------------------------VVHE--Q--
----Q-GD-------------H---CTI--------------------------------
------------------------------------------------------------
------------------------------------------------------------
----------------------------------
>SoCYC2e
-----------------MF----------S-S---N---------P----F---P--H--
-------L-T-----S---T-I---Q-----V---F--P------P---S----T---S-
--------F------LDY-E-K----E------------------------D--------
---------------L---D---------------------NHHHH---R----------
----S--N----------------------------------------------------
---------------------------------N--------------------------
--P-Y----V-S--G-D--------Y---------F------------------------
------------------------------------------------------------
----------------------------------------P-----------------A-
R-----------------------------------E---N----I------------T-
-------S-R----K--QD--LL----------------------A------G-------
----L-------------------------------------------------------
-----------------------------G-F----------------E-Q---------
----C------D---------E------------Y---N-----------H---------
---------------L-------L------W----S-EK---------------------
------K---KN--------K-----I----S----KK--DHHSKIYTAQGPRDRRVRLS
IEVAKKFFYLQDLLGFDKASKTLDWLFNKSKIPINELVKT---K---K---K-----T--
----S-----S--S------S-------------------V-------S-D----Q-S--
-----E---------------------VV--FG------------E--------------
--NF-----K-E----------------GS-----D------E-------Q----D--K-
-----------------G---Q---------KK---------------------K-----
------------K-----------------------------------------------
C-----A----D--G---K-----------R-------KK-----I-----T----R---
-K----Y--P------Y------A--------S---P-A------N----------QS-R
AEARARARE----RTKEKLN-IK-----K-------L----------D--N-------E-
--------------------------S-K---------S--------------V------
-----H---------G-D---S---------------------------------C----
------------S---------------SN------------S---T---LQ--------
------S--S--F--WS--TI---E---S-------------------------------
------------------------------------------D-K-----I-----EE-Y
M----------------------------------------T---S----SM--------
------------------------------------------------------------
----L--Y----------------------------------------------------
--------------------------------------SS--S-N---------------
------------------------L--------------T---------------G-M--
-------PRF-----T-----------------------------------VVHE--Q--
----QAGD-------------R---AMI--------------------------------
------------------------------------------------------------
------------------------------------------------------------
----------------------------------
>TrCYC2e
-----------------MF----------S-S---N---------P----F---P--H--
-------L-T-----S---P-I---Q-----V---F--P------P---S----T---S-
--------F------LDH-E-K----E------------------------D--------
---------------V---Y---------------------NYHHH---R----------
----S--N----------------------------------------------------
---------------------------------N--------------------------
--P-F----V-S--G-D--------C---------F------------------------
------------------------------------------------------------
----------------------------------------P-----------------A-
R-----------------------------------E---K----I------------T-
-------S-S----K--QD--LL----------------------A------G-------
----L-------------------------------------------------------
-----------------------------G-L----------------E-Q---------
----C------D---------E------------Y---N-----------H---------
---------------L-------L------W----S-EK---------------------
------K---KN--------K-----I----S----KK--DHHSKIYTAQGPRDRRVRLS
IEVAKKFFYLQDLLGFDKASKTLDWLFNKSKIPINELVKT---K---K---K-----T--
----S-----S--S------S-------------------V-------S-D----Q-S--
-----E---------------------VV--FG------------E--------------
--TS-----K--------------------------------E-------Q----D--K-
-----------------G---Q---------KK---------------------K-----
------------K-----------------------------------------------
C-----V----D--G---K-----------R-------KK-----I-----T----R---
-K----Y--P------S------A--------S---P-V------N----------QS-R
AEARARARE----RTKEKLN-IK-----K-------L----------D--N-------E-
--------------------------S-K---------S--------------V------
-----H---------G-D---S---------------------------------C----
------------S---------------SN------------S---T---LQ--------
------S--S--F--WS--TI---E---S-------------------------------
------------------------------------------D-K-----I-----DE-Y
M----------------------------------------P---S----SL--------
------------------------------------------------------------
----L--Y----------------------------------------------------
--------------------------------------SS--S-N---------------
------------------------L--------------T---------------G-L--
-------PRF-----T-----------------------------------VVHE--Q--
----Q-GD-------------H---TMI--------------------------------
------------------------------------------------------------
------------------------------------------------------------
----------------------------------
>SscCYC2e
-----------------MF----------S-S---N---------P----F---P--H--
-------L-T-----S---T-I---Q-----V---F--P------P---S----T---S-
--------F------LDH-E-K----E------------------------D--------
---------------V---N---------------------N--HH---M----------
----G--N----------------------------------------------------
---------------------------------N--------------------------
--P-F----V-S--G-D--------C---------F------------------------
------------------------------------------------------------
----------------------------------------P-----------------A-
R-----------------------------------------------------------
----------------------V----------------------E------G-------
----L-------------------------------------------------------
-----------------------------G-L----------------E-Q---------
----C------D---------E------------Y---N-----------H---------
---------------L-------L------W----S-ET---------------------
------K---NI--------K-----I----S----KK--DHHSKIHTAQGPRDRRVRLS
IEVAKKFFYLQDLLGFDKASKTLDWLFNKSKIPINELVQT---K---K---Q-----S--
----L-----S--S------T-------------------V-------S-D----Q-S--
-----E---------------------VV--FR------------E--------------
--TD-----K-E----------------GS-----D------E-------Q----D--K-
-----------------G---E---------KK---------------------K-----
------------K-----------------------------------------------
F-----V----E--G---K-----------R-------KK-----I-----T----R---
-K----Y--K------S------G--------P---P-V------N----------QS-R
VEARARARE----RTKEKLN-IK-----K-------L---------------------E-
--------------------------S-K---------S--------------I------
-----H---------G-G---S---------------------------------C----
------------S---------------SN------------S---T---LQ--------
------S--S--F--WS--AI---E---P-------------------------------
------------------------------------------E-K-----I-----DE-Y
I----------------------------------------P---C----PM--------
------------------------------------------------------------
----L--Y---------------------------------SYP-H--------------
-D---L--S-V-SI----N-------------------SS--S-N---------------
------------------------V--------------T---------------G-L--
-------PKV-----T-----------------------------------FLHE--Q--
----Q-GD-------------R---AMV--------------------------------
------------------------------------------------------------
------------------------------------------------------------
----------------------------------
>AiCYC2e
-----------------MF----------S-S---N---------P----F---S--Q--
-------L-A--NS-S---S-T---H-----V---F--P------P---S-I--N---S-
--------L------LDD-E-K----N-----------GLH----------N--------
---------------Q---W---------------------N---N--------------
-------N----------------------------------------------------
---------------------------------S--------------------------
--P-F-------------------------------------------------------
------------------------------------------------------------
----------------------------------------------------------A-
H-----------------------------------E-NDK----F--------------
--------------S--EQ--SI--V-------------------Q------G-------
----L-------------------------------------------------------
-----------------------------G-L----------------D-E---------
----Y----Y-N--------------------------N-----------H---------
---------------L-------L------E----P-EM---------------------
------K---K---------K-----S----P----KK--DHHSKIHTSKGPRDRRVRLS
IEVARKFFYLQDLLGFDKASKTLDWLFSKSKIPIGELIER---K---R---Q-----S--
----A-----S--S------SI------------------L-------T-D----Q-S--
-----E---------------------VV--FL------------E--------------
--SL-----E-D----------------GP-----D------------------------
----Q------------G---L---------K----------------------K-----
------------K-------------------------C-------------------V-
------D----R--S---K-----------R-------KK---------I-T----R---
-N----Y--K------S------G--------S---P-A------N----------QS-R
AEARARARE----RTREKLS-IK-----KQ------L----------D--S-------E-
--------------------------S-K-NN------N--------------V------
-----N---------G-D---C---------------------------------C----
------------S---------------SN------------L---T---FQ--------
------S--S--F--WS--SI---E---SP------------------------------
--------------------------------N---------D-Y-----I-----GK-P
IV-E-----------------------------------E-N---I----SM--------
------------------------------------------------------------
----M--Y---------------------------------SYQ-H--------------
-N---L--S-V-SN----E-------------------SS--S-S---------------
------------------------F--------------T---------------A-L--
-------PKF-----K-----------------------------------GVLE--A--
----Q-GD-------------R---ATI--------------------------------
------------------------------------------------------------
------------------------------------------------------------
----------------------------------
>EbCYC2e
-----------------MF----------S-T---N---------P----F---S--Q--
-------L-S--SS-S---S-T---H-----V---F--P------PP--S-I--N---S-
--------L------FDD-E-K----N------------------------N--------
---------------Q---Y-----------------WN--N---N--------------
-------N----------------------------------------------------
---------------------------------S--------------------------
--P-F-------------------------------------------------------
------------------------------------------------------------
----------------------------------------------------------A-
H-----------------------------------E-NDK----FNNNS----------
--------------S--EQ--SL--V-------------------Q------GQ------
----L-------------------------------------------------------
-----------------------------G-L----------------E-N---------
----Y----Y-Y--------------------------N-----------D---------
---------------L-------F------G----PLDM---------------------
------K---K---------K-----S----P----KK--DHHSKIHTAKGPRDRRVRLS
IEVARKFFYLQDLLGFDKASKTLDWLFNKSKIPIVELIKK---K---R---Q-----TSS
A---S-----S--S------SV------------------I-------T-D----E-S--
-----E---------------------VA--FL------------E--------------
--SL-----E-D----------------EQ-----D------------------------
----N--------QG--G---L---------K----------------------K-----
------------K-------------------------S-------------------V-
A-----E----R--S---K-----------R-------KK-----I---I-T----R---
-N--NCY--K------S------G--------S---P-E---VI-N----------QS-R
AEARARARE----RTTEKMS-IK-----N-------L----------D--R-------D-
----------Q---------------S-M-NN------NNNV-----------V------
-----I---------G-D---C---------------------------------C----
------------S---------------SN------------L---T---FQ--------
------T--S--F--WS--SI--DE---SP---I-N-D----------------------
------------------------------Y-N---------D-S-----I-----GK-S
IM-E-----------------------------------E-N---I----SM--------
------------------------------------------------------------
----M--Y---------------------------------SYQ-H--------------
-N---P--S-L-SI----E-------------------SS--S-F---------------
------------------------F--------------T---------------D-L--
-------PKF-----N-----------------------------------GVLE--P--
----Q-GD-------------R---ASI--------------------------------
------------------------------------------------------------
------------------------------------------------------------
----------------------------------
>GafCYC2e
-----------------MF----------S-S---N---------P----F---S--Q--
-------L-A-----S---S-T---H-----V---F--P------P---S----Y---S-
--------F------LDH-E-K----H------------------------D--------
---------------L---Y---------------------N---H---L----------
----S--N----------------------------------------------------
---------------------------------S--------------------------
--P-F--QI---------------------------------------------------
------------------------------------------------------------
----------------------------------------------------------A-
C-----------------------------------E-N-K----F--------------
--------------R--QD--LG--V-------------------E------G-------
----L-------------------------------------------------------
-----------------------------G-L----------------E-Q---------
----S----F-N---------E------------H---N-----------H---------
---------------V-------F------G----S-EK---------------------
------K---K---------K-----A----P----KK--DHHSKIRTSKGPRDRRVRMS
IEVARKFFYLQDLLGFDKASKTLDWLFNKSKIPIDELVKR---K---K---Q-----S--
----S-----S--S------------------------------------D----Q-S--
-----E---------------------VV--FL------------E--------------
--KV-----K-D----------------GS-----D------E---VL--Q----D--H-
----K------------G---Q---------K----------------------R-----
------------K-------------------------S-------------------S-
C-----V----N--G---K-----------R-------KN-----I---V-T----G---
-S----Y--K------S------G--------S---P-V------N----------QS-R
AEARARARE----RTREKMN-IK-----K-------L----------D--N-------E-
--------------------------S-K------------------------I------
-----H---------G-D---S---------------------------------C----
------------S---------------SK------------L---T---LQ--------
------S--S--F--WS--SI---E---SQ-----N-N----------------------
------------------------------Y-N---------D-K-----I-----GK-S
II-E-----------------------------------E-D---I----SM--------
------------------------------------------------------------
----L--Y---------------------------------SYQ-H--------------
-N--SL--P-V-SN----E-------------------SS--S-T---------------
------------------------F--------------V---------------G-L--
-------PKF-----T-----------------------------------VVLE--E--
----R-GD-------------R---ATI--------------------------------
------------------------------------------------------------
------------------------------------------------------------
----------------------------------
>AlaCYC2e
-----------------MF----------S-S---N---------P----F---P--Q--
-------L-A-----S---S-I---H-----V---F--P------P---P----N---S-
--------F------LDY-E-K----D------------------------G--------
---------------V---Y-------------------SNH--HHHYHR----------
----N--N----------------------------------------------------
---------------------------------N--------------------------
--P-S----V-S--G-D--------C---------C--LHAYSPP---------------
------------------------------------------------------------
----------------------------------------P-----------------P-
T-----------------------------------E---K----F------------A-
-------T-S----K--RD--S---V-------------------EQQQLIQV-------
----L-------------------------------------------------------
-----------------------------G-L----------------E-H---------
----W------E---------D------------Y---H-----------H---------
---------------L-------F---GSGV----S-PT---------------------
------K---KR--------K-----T----S----KK--DHHSKIHTAQGPRDRRVRLS
IEVARKFFYLQDLLGFDKASQTLDWLFNNSKIAIDELVRG---K---M---H--------
----S-----S--S------ST------------------I-------T-D----Q-S--
-----E---------------------MV--FL------------E--------------
--IV-----K-E----------------GS-----D------E-------Q----E----
----K------------G---Q---------K----------------------K-----
------------K-------------------------S--A---------P--K-----
C-----V----E--G---K-----------R-------KK-----M-----T----P---
-K----Y--K------S------G--------F---P-V------N----------QS-R
AEARARARE----RTKEKLH-IK-----K-------L----------D--D-------E-
--------------------------S-K---------K--------------V------
-----S---------G-D---C---------------------------------ACPAS
S-----------P---------------SN------------L---T---LQ--------
------P--R--F--WS--PI---E---SE-----N-D----------------------
------------------------------H-K---------D-R-----T-----GK-S
IS-E-----------------------------------Q-K---ILLPSSR--------
------------------------------------------------------------
----L--H---------------------------------SYQ-H--------------
-N---L--A-V-ST----N-------------------SN--P-K---------------
------------------------F--------------T---------------R-L--
-------PMF-----T---------------------------PCISLDPMEVQN--F--
----E-------------------------------------------------------
------------------------------------------------------------
------------------------------------------------------------
----------------------------------
>MdCYC2e
-----------------MF----------S-S---N---------P----C---S--Q--
-------L-A-----S---S-I---H-----V---F--P------P---P----S---S-
--------F------LDH-E-K----D------------------------G--------
---------------L---Y-------------------INH--HF---R----------
----N--N----------------------------------------------------
---------------------------------S--------------------------
--P-F----V-S--G-D--------C---------F--FHVYSSP---------------
------------------------------------------------------------
----------------------------------------P-----------------A-
------------------------------------------------------------
-----------------QD--S---V----G--------------QQQQLIGG-------
----S-------------------------------------------------------
-----------------------------E-L----------------E-H---------
----C------E---------E------------Y---N-----------H---------
---------------W-------F---QSGV----S-PT---------------------
------K---KK--------K-----T----S----KK--DHHSKIHTAQGPRDRRVRLS
IDVARKFFYLQDLLGFDKASKTLDWLFIKSKIGIDELVEG---K---K---H--------
----S-----P--S------ST------------------V-------T-D----Q-S--
-----E---------------------VV--FQ------------E--------------
--TF-----K-E----------------VS-----D------A-------Q----D----
----K------------G---K---------N----------------------K-----
------------K-------------------------S--A---------P--K-----
F-----V----E--G---K-----------R-------KK--------------------
-N----Y--K------S------G--------F---P-V------N----------QS-R
AEARARARE----RTKEKLH-TK-----K-------L----------D--D-------E-
--------------------------S-K---------K--------------V------
-----H---------G-D---C---------------------------------CCCSA
S-----------T---------------SS------------L---T---IQ--------
------S--S--L--WS--TI---E---SQ-----N-D----------------------
------------------------------Y-S---------D-R-----I-----GE-S
VM-D-----------------------------------Q-K---ISMPSSM--------
------------------------------------------------------------
----L--Y---------------------------------SYQ-H--------------
-N---L--A-V-SN----D-------------------QS--S-K---------------
------------------------F--------------I---------------S-L--
-------PKF-----T-----------------------------------VVHE--Q--
----Q-GD-------------R---ATI--------------------------------
------------------------------------------------------------
------------------------------------------------------------
----------------------------------
>BpuCYC2e
-----------------MF----------S-S---N---------P----F---P--Q--
-------L-A-----S---S-I---H-----V---F--P-A----P---P----N---S-
--------F------LDH-E-K----D------------------------D--------
---------------L---Y-------------------TD-------------------
------------------------------------------------------------
------------------------------------------------------------
--P-F----V-S--G-N-C------S---------C--FHSRSPP---------------
------------------------------------------------------------
----------------------------------------P-----------------A-
T-----------------------------------G---K----F------------N-
-------T-S----K--QD--S---V-------------------E------G-------
----L-------------------------------------------------------
-----------------------------G-L----------------E-K---------
----C------D---------E------------Y---N-----------H---------
---------------L-------F---Q--V----S-PT---------------------
------K---KK--------K-----P----P----KK--DHHSKIYTAQGPRDRRVRLS
IEVASKFFYLQDLLGFDKASKTLDWLFTKSKIPIDELVKG---K---K------------
-------------------------------------------------------Q-S--
-----E---------------------VI--FL------------E--------------
-KTV-----K-E----------------GS-----N------E-------Q----E----
----K------------G---K---------K----------------------K-----
------------K-------------------------S--A---------T--K---S-
C-----V----E--G---S-----------R-------RK-----K-II--T----R---
-K----Y--K------P------G--------S---P-V------I----------KS-R
AEARARARE----RTKEKLH-IK-----N-------L----------D--N-------D-
--------------------------S-K---------T--------------A-A----
-----H---------G-D---H---------------------------------CCRSG
S-----------S---------------SN------------S---T--VLQ--------
------S--S--F--WS--SI---E---SQ-----N-D----------------------
------------------------------Y-N---------D-R-----I-----GE-S
IM-E-----------------------------------E-K---I----SM--------
------------------------------------------------------------
----L--YD--------------------------------TYQ-H--------------
-N---L--GDQ-SN----D-------------------SS--P-K---------------
------------------------F--------------T---------------G-V--
-------TEF--------------------------------------------------
-------D-------------H---ATN--------------------------------
------------------------------------------------------------
------------------------------------------------------------
----------------------------------
>GriCYC2e
-----------------MF----------S-S---N---------P----F---P--Q--
-------L-A-----S---S-Y---H-----G---F--P-V----P---T----N---A-
--------F------FDH---------------------------------D--------
---------------L---Y-------------------AN-------------------
------------------------------------------------------------
------------------------------------------------------------
--P-F----V-S--P-D--------S---------C--FDSRSPP---------------
------------------------------------------------------------
----------------------------------------P-----------------A-
T-----------------------------------G---E----F------------T-
-------T-T----K--QD--S---V--ID---------------Q------G-------
----L-------------------------------------------------------
-----------------------------G-L---DL-----------E-K---------
----S---R--D---------E------------Y---D-----------N---------
---------------L-------LFMSD--V----S-PM---------------------
------K---KK--------K-----P----P----KK--DHHSKIHTAQGPRDRRVRLS
IEVARKFFYLQDLLGFDKASKTLDWLFTKSKIPIGELVKG---K---K------------
-------------------------------------------------------Q-S--
-----E---------------------VI--FR------------E--------------
--TV-----K-E----------------GS-----S------E-------Q----E----
----K------------G---P---------K----------------------K-----
------------K-------------------------S--A--AT-----T--K---A-
C-----V----E--A---K-----------R-------KK-----S-----S----R---
-K----Y--N------S------G--------F---P-V------T----------QSIR
AEARARARE----RTK-----IK-----K-------L----------D--N-------E-
--------------------------C-K---------K--------------V------
-----H---------V-D-------------------------------------GCPSG
S-----------P---------------SN------------S---T---LQ--------
------S--S--F--WS--SI---E---SQ-----N-D----------------------
------------------------------Y-N---------E-R-----I-----GD-S
AM-D-----------------------------------E-K---I----SM--------
------------------------------------------------------------
----F--F---------------------------------SYQ-H--------------
-N---L--GDQ-SN----D-------------------SN--------------------
-------------------------------------------------------G-L--
-------T----------------------------------------------------
--------------------------TI--------------------------------
------------------------------------------------------------
------------------------------------------------------------
----------------------------------
>AcCYC2e
-----------------MF----------P-S---N---------P----F---P--N--
---------T-----LLL-T-----------I---L--S------L---P--------S-
--------F------QFL-S-E----D------------------------D--------
---------------H---Y-INH------------------------------------
----R--S-----------------------------------------TNS--------
------------------------------------------------------------
--------------G-D--------C---------F------------------------
------------------------------------------------------------
----------------------------------------P-----------------A-
K-----------------------------------E---N----F------------T-
-------T-S----K--QD--L---V-------------------E------G-------
----L-------------------------------------------------------
-----------------------------G-L----------------E-Q---------
----C------D---------E------------Y---G-----------H---------
---------------L-------F------W----S-EV---------------------
------K---NK--------K-----T----S----KK--DHHSKIHTAQGPRDRRVRLS
IEVAKKFFYLQDLLGVDKASKTLDWLFNKSKISIDELIKR---K---K---Q--------
----S-----S--S------ST--------------A---V-------T-D----Q-S--
-----E---------------------VI--FL------------E--------------
--T-------------------------GS-----D------E-------Q----T----
----K------------G---R---------K----------------------K-----
------------K-----------------------------------------------
R-----G----E--E---K-----------K-------ED-----Y-----N----S---
-K----Y--K------S------G--------L------------N----------HL-R
AEARARARE----RTKEKLS-IK-----K-------L----------D--N-------K-
--------------------------S-K---------S--------------V------
-----H---------V-D---S---------------------------------C----
------------S---------------SD------------L---T---LQ--------
------S--S--L--WN--SV---Q---SQ-----N-G----------------------
------------------------------Y-D---------D-K-----I-----GE-S
IN-E-----------------------------------D-K---I----CT--------
------------------------------------------------------------
----L--Y---------------------------------SYE-H--------------
-N---L--A-V-SN----D-------------------SS--S-K---------------
------------------------F--------------T---------------G-L--
-------PKF-----T-----------------------------------DLHE--Q--
----L-GD-------------C---ATI--------------------------------
------------------------------------------------------------
------------------------------------------------------------
----------------------------------
>CcoCYC2e
-----------------MF----------T-S---N---------P----I---P--Q--
-------I-T-----STL-H-----------V---F--P------P---P----N---S-
--------F------LYH-E-K----D------------------------D--------
---------------P---F-ID-------------------------------------
----R--P-----------------------------------------YQSIIL-----
---------------------------------N--------------------------
--P-F----L-P--F-D--------G---------F------------------------
------------------------------------------------------------
----------------------------------------P-----------------A-
R-----------------------------------E---N----F------------T-
-------A-S----K--NN--L---V-------------------E------G-------
----L-------------------------------------------------------
-----------------------------G-L----------------K-Q---------
----C------D------------------------------------------------
------------------------------------------------------------
------K---NM--------K-----T----S----TK--DHHCKIHTAQGPRDRRVRLS
IEVAKKFFYLQDLLEFDKASKTLDWLFNKSKISIDELIKR---K---K---Q--------
----S-----S--P------SS--------------V---I-------T-D----Q-S--
-----E---------------------VI--FM------------E--------------
--T-------------------------GP-----N------E-------Q----P----
----K------------G---R---------K----------------------K-----
------------M-----------------------------------------------
C-----D----E--G---K---------G-K-------KI-----I-----I----R---
-K----Y--K------S------G--------L------------N----------QL-R
AAARARARE----RTEEKLN-IR-----K-------L----------D--N-------E-
--------------------------S-K---------S--------------V------
-----L---------V-D---C---------------------------------C----
------------S---------------SN------------L---T---PQ--------
------S--S--F--WN--SV---E---SQ-----N-D----------------------
------------------------------Y-S---------D-K-----I-----GE-S
IT-E-----------------------------------D-N---I----LM--------
------------------------------------------------------------
----L--Y---------------------------------SYP-H--------------
-N---L--V-M-PN----E-------------------SS--S-----------------
------------------------------------------------------------
------------------------------------------------------------
------------------------------------------------------------
------------------------------------------------------------
------------------------------------------------------------
----------------------------------
>GpaCYC2e1
-----------------MF----------S-S---N---------P----F---P--Q--
-------L-T-----S---T-----------C---F--P------P---S----N---S-
--------S------LDH-E-K----D------------------------D--------
---------------L---Y-TN-------------------------------------
----Y--P----------------------------------------------------
---------------------------------N--------------------------
--P-F----L-P--G-D--------C---------W------------------------
------------------------------------------------------------
------------------------------------------------------------
------------------------------------G---K----S------------T-
-------T-S----K--HD--L---V-------------------Q------E-------
----L-------------------------------------------------------
-----------------------------G-F----------------E-H---------
----C------D---------D------------Y---S-----------H---------
---------------L-------F------W----S-EV---------------------
------K---NM--------K-----P----S----KK--DHHSKIHTAQGPRDRRVRLS
IEVAKRLFYLQDLLGYDKASKTLDWLFNKSKTSIDELIKR---K---K---Q--------
----S-----S--S------ST------------------V-------T-D----Q-S--
-----E---------------------VI--FL------------E--------------
--T-------------------------GP-----E------E-------H----A----
----K------------A---R---------K----------------------K-----
------------K-----------------------------------------------
C-----G----E--G---K-----------G-------KT-----L-----T----R---
-I----H--K------S------G--------Y---T-A------T----------RS-R
AEARARARE----RTKEKLN-IR-----K-------L----------D--N-------E-
--------------------------S-K---------N--------------V------
-----H---------V-D---C---------------------------------C----
------------S---------------SN------------L---T---FQ--------
------S--S--F--WN--SV---E---SH-----N-D----------------------
------------------------------Y-S---------D-K-----I-----GD-S
IM-E-----------------------------------D-N---I----AM--------
------------------------------------------------------------
----S--Y---------------------------------NYQ-H--------------
-N---L--E-V-SN----D-------------------SS--S-T---------------
------------------------F--------------T---------------C-L--
-------PKF-----T-----------------------------------DVHE--Q--
----S-GD-------------H---GTI--------------------------------
------------------------------------------------------------
------------------------------------------------------------
----------------------------------
>BpCYC2e
-----------------MF----------S-S---N---------P----F---P--H--
IFPPSDSL-I-----S--------------------------------------------
----------------DQ-P-K----D------------------------D--------
---------------L---Y-I--------------------------------------
------------------------------------------------------------
---------------------------------N--------------------------
--P-F----L-S--S-E--------C---------F------------------------
------------------------------------------------------------
----------------------------------------Q-----------------A-
------------------------------------------------------------
--------------K--HD--L---V-------------------Q------E-------
----L-------------------------------------------------------
-----------------------------D-L----------------DRQ---------
----C------D---------E------------Y---N-----------H---------
---------------L-------F------W----S-EL---------------------
------K---NK--------K-----G----S----KK--DHHSKIHTAQGPRDRRVRLS
IEVAKKFFYLQDLLGNDKASKTLDWLFQQSKISIDELIER---K---K---Q--------
----S-----S--G------SS------------------G-------T-D----Q-S--
-----E---------------------AF--FM------------E--------------
--T-------------------------GS-----D------E-------H----D----
----K------------G---K--------------------------------------
------------------------------------------------------------
-----------------------------RK-------KM-----I-----T----R---
-K----Y--K------S------G--------L---S-V------S----------QL-R
AEARARARE----RTKEKLN-VK-----K-------L----------D--N-------E-
--------------------------S-K---------S--------------V------
-----H---------V-D---C---------------------------------C----
------------S---------------SN------------I---K---LQ--------
------S--S--F--WN--SM---E---SQ-----N-D----------------------
------------------------------Y-----------------------------
------------------------------------------------------------
------------------------------------------------------------
------------------------------------------------------------
------------------D-------------------SS--S-K---------------
------------------------F--------------T---------------A-L--
-------PKF-----G-----------------------------------DVNE--Q--
----P-GD-------------F---AII--------------------------------
------------------------------------------------------------
------------------------------------------------------------
----------------------------------
>CbiCYC2e
-----------------MF----------S-S---N---------P----F---P--H--
-------L-T-----S------------------------------------------A-
--------F------LDH-E-K----D------------------------D--------
---------------L---Y-IN-------------------------------------
----N--L----------------------------------------------------
---------------------------------N--------------------------
--Q-F----L-S--G-D--------Y---------F------------------------
------------------------------------------------------------
----------------------------------------P-----------------A-
N-----------------------------------DN--N----I------------T-
-------T-S----K--QD--L---A-------------------Q------E-------
----L-------------------------------------------------------
-----------------------------G-L----------------KRQ---------
----C------N---------E------------Y---N-----------H---------
---------------L-------V------W----S-VVAN-------------------
------N---NN--------K-----T----S----KK--DHHSKIQTAQGPRDRRVRLS
IEVAKRFFYLQDLLGFDKGSKTLDWLFTKSKISIDELIKR---K---K---Q--------
----S-----S--S------SS------------------L-------T-D----Q-S--
-----E---------------------VV--FM------------E--------------
--T---------------------------------------E-------H----D----
----K------------G---R---------K----------------------K-----
------------K-----------------------------------------------
C-----D----E--G---E----------RK-------KM-----I-----T----R---
-K----H--K------S------G--------F---T-V------S----------QL-R
AEARARARE----RTKEKLS-IK-----K-------L----------D--D-------E-
--------------------------S-K---------S--------------V------
-----H-------GHV-D---C---------------------------------C----
------------S---------------SN------------L---P---LH--------
------S--S--F--WN--SV---E---SK-----N-D----------------------
------------------------------Y-G---------D-K-----I-----GE-S
IM-E-----------------------------------D-N---I----SM--------
------------------------------------------------------------
----L--Y---------------------------------GYQ-H--------------
-N---L--V-M-SN----D-------------------SC--D-S---------------
------------------------L--------------D---------------P-LEV
LVSQQAATKF--------------------------------------------------
------------------------------------------------------------
------------------------------------------------------------
------------------------------------------------------------
----------------------------------
>HaCYC2e2
M----------------MS----------S-S---N---------P----F---P--H--
-------P-T-----S---T-I---H-Y---V---F--P------P---S----N---C-
--------Y------LDQ-E-K----D------------------------D--------
---------------L---Y-TD-------------------------------------
----H--P----------------------------------------------------
---------------------------------N--------------------------
--P-F----L-S--G-D--------C---------L------------------------
------------------------------------------------------------
----------------------------------------M-----------------A-
K-----------------------------------E---D----I------------T-
-------T-S----K--KD--L---V-------------------E------E-------
----I-------------------------------------------------------
-----------------------------G-L----------------E-Q---------
----C------D---------E------------Y---N-----------N---------
---------------L-------F------W----S-EI---------------------
------Q---NK--------K-----S----S----KK--DHHSKIHTAQGPRDRRVRLS
IEVAKKFFCLQDMLGVDKASKTLDWLFEKSKISIKELIKS---K---K---E--------
----G-----S--S------ST------------------V-------T-D----Q-S--
-----E---------------------VV--FL------------E--------------
--T-------------------------GS-----D------E-------Q----D----
----K------------G---V---------N----------------------K-----
------------R-----------------------------------------------
C-----G----E--G---N-----------R-------KK-----I-----T----R---
-K----F--K------S------G--------F---S-V------N----------QS-R
AEARARARE----RTKEKLN-VK-----K-------L----------D--K-------E-
--------------------------S-K---------S--------------V------
-----H---------V-D---C---------------------------------C----
------------S---------------SD------------S---T---LN--------
------S--S--F--WN--SI---E---SQ-----S-D----------------------
------------------------------Y-N---------D-K-----I-----GE-S
IM-E-----------------------------------D-K---I----SM--------
------------------------------------------------------------
----L--Y---------------------------------SYQ-H--------------
-D---L--A-V-SN----D-------------------SS--S-K---------------
------------------------F--------------K---------------G-L--
-------PKF-----T-----------------------------------DVHEQPQ--
----P-GD-------------C---AMI--------------------------------
------------------------------------------------------------
------------------------------------------------------------
----------------------------------
>GpaCYC2e2
-----------------MF----------S-S---N---------P----F---Q-----
-------------------------------V---F--P------P---S----N---P-
--------F------QDN-Q-K----D------------------------D--------
---------------L---Y-I--------------------------------------
------------------------------------------------------------
---------------------------------N--------------------------
--P-Y----L-S--R-D--------C---------F------------------------
------------------------------------------------------------
----------------------------------------P-----------------A-
------------------------------------------------------------
-----------------KD--L---V-------------------H--------------
------------------------------------------------------------
------------------------------------------------E-Q---------
----C------D---------D------------Y---N-----------H---------
---------------V-------F------W----S-EV---------------------
------K---NQ--------K-----P----S----KK--DHHSKIHTAQGPRDRRVRLS
IEVAKKFFYLQDLLEVDKPSKTLNWLFNNSKIAIDELIKR---K---K---Q--------
----G-----S--S------ST------------------F-------T-D----R-S--
-----E---------------------DV--FL------------E--------------
--T-------------------------RS-----D------E-------L----D----
----Q------------G---R---------K----------------------K-----
------------------------------------------------------------
--------------G---K-----------R-------KI-----I-----K----R---
-I----Y--K------T------G--------S---T-A------N----------RS-R
AEARARARE----RTKEKLN-VK-----R-------L----------D--N-------Q-
--------------------------S-K---------S---T----------V------
-----L---------V-D---C--------------------------------------
------------------------------------------------------------
------------F--WN--SI---E---SQ-----D-D----------------------
------------------------------Y-D---------D-N-----I-----RE-S
VT-D-----------------------------------D-K---I----SM--------
------------------------------------------------------------
----L--Y---------------------------------SYQ-Q--------------
-D---L--S-V-SN----D-------------------SR--S-M---------------
------------------------C--------------T---------------G-L--
-------RQF-----R-----------------------------------SVGSPGQ--
----P-TG-------------SNKDVLI--------------------------------
----------------------NIH-----------------------------------
------------------------------------------------------------
----------------------------------
>HaCYC2e
-----------------MS----------S-S---N---------P----F---P--Q--
-------V-T-----S---S-S---H-Y---V---F--P------P---S----N---P-
--------F------LDH-E-K----D------------------------D--------
---------------L---Y-IN-------------------------------------
----N--F----------------------------------------------------
---------------------------------N--------------------------
--P-F----L-S--G-D--------C---------F------------------------
------------------------------------------------------------
----------------------------------------P-----------------D-
N-----------------------------------E---N----N------------T-
-------T-R----K--QD--L---V-------------------E------E-------
----V-------------------------------------------------------
-----------------------------G-L----------------E-EE--------
----C------D---------E------------N---D-----------H---------
---------------L-------F------W----S-VV---------------------
------K---NN--------K-----G----S----NK--DHHSKIHTAQGPRDRRVRLS
IEVAKRFFYLQDLLGFDKGSKTLDWLFNKSKNSIDELIKR---K---K---E--------
----S-----S--S------SS------------------L-------T-D----Q-L--
-----E---------------------VV--FL------------E--------------
--T--------------------------------D------E-------Q----A----
----K------------G---R---------K----------------------N-----
------------K-----------------------------------------------
C-----G----E--G---K-----------R-------KK-----I-----A----R---
-K----C--T------S------G--------V---T-V------N----------QS-R
AEARARARE----RTKEKMN-VK-----K-------L----------D--K-------E-
--------------------------S-K---------S--------------A------
-----P---------V-D---C---------------------------------C----
------------S---------------SN------------L---T---LQ--------
------S--S--F--WN--SF---E---SQ-----N-D----------------------
------------------------------Y-N---------D-K-----I-----GE-A
LL-E-----------------------------------D-D---I----SL--------
------------------------------------------------------------
----L--Y---------------------------------SYQ-H--------------
-N---L--A-V-SN----D-------------------SS--S-E---------------
------------------------F--------------N---------------C-M--
-------P-------------------------------------------DVHE--HW-
----G-GD-------------C---AAI--------------------------------
------------------------------------------------------------
------------------------------------------------------------
----------------------------------
>IvaCYC2e
-----------------MS----------S-T---N------------------------
--------------------------------------P------P---S----N---S-
--------F------HDQ-E-K----D------------------------D--------
---------------L---Y-IN-------------------------------------
------------------------------------------------------------
------------------------------------------------------------
--P-H----L-S--G-D--------C---------F------------------------
------------------------------------------------------------
----------------------------------------P-----------------A-
K-----------------------------------E---K----I------------T-
-------T-S----K--PD--L--------------------------------------
------------------------------------------------------------
-----------------------------G-L----------------E-E---------
----C------D---------E------------N---D-----------Q---------
---------------H-------F------W----S-VV---------------------
------K---KD--------E-----A----S----SK--DHHSKIHTAQGPKDRRVRFS
IEGAKRFFYLQDLLGFDKGSETLDWLLNKSKNSISELIKR---K---K---E--------
----S-----S--S------ST------------------L-------T-D----Q-F--
-----E---------------------VV--FL------------E--------------
--T-------------------------GS-----E------Y-------K----K----
----K------------G---R---------K----------------------K-----
------------K-----------------------------------------------
C-----D----E--E---K-----------R-------K------I-----T----G---
-K----C--K------S------G--------V---T-V------N----------QS-R
AEARARARE----RTKEKMN-IK-----K-------L----------L--E-------E-
--------------------------S-N---------S--------------L------
-----H---------V-N---C---------------------------------C----
------------T---------------SN------------V---T---LQ--------
------S--R--F--WN--SL---E---SE-----N-G----------------------
------------------------------Y-S---------D-N-----I-----GK-S
VM-D-----------------------------------D-K---I----LM--------
------------------------------------------------------------
----F--Y----------------------------------------------------
-------------N----D-------------------SS--S-E---------------
------------------------F--------------T---------------C-L--
-------PNF-----S-----------------------------------DVQE--HW-
----G-GD-------------Y---STI--------------------------------
------------------------------------------------------------
------------------------------------------------------------
----------------------------------
>CcoCYC2e2
-----------------MF----------P-T---N---------P----F---P--E--
-------L-T-----S---T-I---Q-----V---F--P------P---S----N---S-
--------F------LDH-D-K----D------------------------D--------
---------------H---HRSN-------------------------------------
----N--H----------------------------------------------------
---------------------------------S--------------------------
--Q-F----H-S--G-N--------C---------F------------------------
------------------------------------------------------------
----------------------------------------P-----------------I-
T-----------------------------------E---N----L------------T-
-------T-S----R--ND--L---V-------------------K------R-------
----P-------------------------------------------------------
-----------------------------G-L----------------E-Q---------
----C------H---------G------------Y---N-----------N---------
---------------S-------F------W----S-EF---------------------
------K---IE--------K-----P----T----QK--DHHSKIYTSKGPRDRRVRLS
IDVAKKFFYLQDLLGFDKASKTLDWLLNKSMISIDELIKR---K---K---E--------
----S-----S--S------ST------------------V-------T-D----R-S--
-----E---------------------VF--FL------------Q--------------
--T-------------------------GT-----H------Q-------Q----N----
----K------------G---R---------N----------------------K-----
------------K-----------------------------------------------
L-----D----E--G---K-----------R-------KK-----I-----T----R---
-N----N--K------S------G--------L------------N----------HS-S
AEARARARE----RTKEK----------------------------------------R-
--------------------------S-K---------S--------------F------
-----H---------V-D---C---------------------------------C----
------------S---------------SN------------L---T---LQ--------
------S--S--F--WN--SN---E---SQ-----N------------------------
------------------------------------------D-K-----I-----RG-L
IT-D-----------------------------------D-K---I----SM--------
------------------------------------------------------------
----L--C---------------------------------NYQ-H--------------
-H---L--D-V-SN----D-------------------SS--S-K---------------
------------------------V--------------T---------------G-F--
-------ATF-----A-----------------------------------DLHE--Q--
----R-GD-------------C---S----------------------------------
------------------------------------------------------------
------------------------------------------------------------
----------------------------------
>TpCYC2e
-----------------MF----------S-S---N---------P----F---------
-------------------------H-----V---F--PV-----P---S----N---S-
--------I------LDH-E-K----H------------------------N--------
---------------L---Y----------------------------------------
----N--S----------------------------------------------------
---------------------------------N--------------------------
--P-F----H-S------------------------------------------------
------------------------------------------------------------
------------------------------------------------------------
------------------------------------------------------------
---------S----K--QD--L---V-E-----------------E------E-------
----Q-------------------------------------------------------
-----------------------------G-L----------------E-----------
----C------D--------------------------H-----------D---------
---------------L-------Y------W----S-EI---------------------
------K---KE--------K-----A----S----KK--DHHSKIHTAQGPRDRRVRLS
IEVAKKFFYLQDLLENDKASKTLDWLLRKSKISIDELIKS---K---K---Q--------
----S-SSA-S--S------ST------------------V-------T-D----R-S--
-----E---------------------VV--FM------------E--------------
--T-------------------------GS-----D------E-------D----D---Q
DL--K------------G---R---------K----------------------N-----
------------K-----------------------------------------------
CS----G----E--G---K-----------R-------KK-----I-----T----R---
-T----Y--K------S------G--------F---S-V------N----------QL-R
AEARARARE----RTKKKLN-IKK----K-------L----------D--D-------E-
--------------------------S-N---------T----STV-------V------
-----H---------V-E---C---------------------------------C----
------------C---------------S-----------------S---LQ--------
------T--S--V--WH--SI-N-E---TH-----N------------------------
------------------------------------------------------------
------------------------------------------------------------
------------------------------------------------------------
------------------------------------------------------------
----------V-SN----D-------------------SS--S-K---------------
------------------------F--------------T---------------A-L--
-------PKF-----T-----------------------------------DLHE--Q-Q
----Q-GD-------------C---ATV--------------------------------
------------------------------------------------------------
------------------------------------------------------------
----------------------------------
>GpuCYC2e2
-----------------MF----------S-S---N---------P--------------
--------------------------------------F------P-NLT----N---S-
--------V------LNN-E-E----D------------------------D--------
---------------L---H----FNFNLTHPTTTT------------------------
----T--H----------------------------------------------------
---------------------------------S--------------------------
--P-F----L-S--G-D--------G---------F------------------------
------------------------------------------------------------
----------------------------------------P-----------------A-
G-----------------------------------E---N----L------------T-
-------S-I----E--QD--L---V-------------------E------E-------
----L-------------------------------------------------------
-----------------------------G-L----------------E-Q---------
----C------D---------EYK----------Y---N-----------N---------
---------------L-------F------W----S-VV---------------------
------K---NK--------K-----S----P----KK--DHHSKIYTAQGPRDRRVRLS
TEVAKKFFYLQDLLGVDKASKTLEWLFKKSKISIDELITR---K---K---Q--------
----S-----S--S------PT------------------V--I----T-T----Q-S--
-----E---------------------VI--FS------------E--------------
--T-------------------------GS-----D------E-----------------
-----------------G---R---------K----------------------N-----
------------K-----------------------------------------------
C-----G----K--E---K-----------R-------KR-----V-----T----R---
-K----F--E------S------W--------T---P-V------K----------QS-R
AEARARARE----RTKEKLN-VK-----K-------L----------D--N-------E-
--------------------------Y-K---------S-------H------V------
-----H---------V-E---C---------------------------------C----
------------S---------------SN------------LR--S---QS--------
------S--S--L--WN--SV---D---LQ-----N-E----------------------
------------------------------C-S---------D-K-----I-----GE-S
IM-E-----------------------------------D-N---M----SM--------
------------------------------------------------------------
----F--Y---------------------------------SYQ-H--------------
-N---S--F-G-SN----D-------------------LS--S-R---------------
------------------------L--------------T---------------C-M--
-------PKF-----A-----------------------------------DIHE--D--
FDPLR-YNKYLQFLKSMYQIVE---FSC--------------------------------
------------------------------------------------------------
------------------------------------------------------------
----------------------------------
>GpuCYC2e1
-----------------MF----------S-S---N---------P----L------N--
-------L-T-----S---T-Q---H-----L---F--F------P---T----N---S-
--------I------LDN-L-K----V------------------------N--------
---------------L---Y----------------------------------------
----N--S----------------------------------------------------
---------------------------------D--------------------------
--P-F----A-T--G-D--------C---------F------------------------
------------------------------------------------------------
----------------------------------------P-----------------A-
S-----------------------------------E---N----V------------N-
-------S-T----R--KDN-V---V-------------------E------G-------
----L-------------------------------------------------------
-----------------------------G-L----------------Q-Q---------
----S------E---------EYN----------Y---N-----------N---------
---------------L-------F------W----S-EV---------------------
------K---NK--------K-----S----S--F-KK--DHHSKIYTAQGPRDRRVRLS
IGVARKFFCLQDLLGVDKASKTLEWLFSKSKISIDELIKT---K---K---Q--------
----T-----S--P------ST----------------------------K----E-S--
-----E---------------------VIL-FL------------E--------------
-----------------------------Q-----D------E-----------------
-----------------G---R---------K----------------------K-----
------------N-----------------------------------------------
H-----G----K--E---K-----------R-------KK-----V-----T----R---
-K----F--E------S------W--------T---P-V------K----------QS-R
AEARARARE----RTKEKLKKVK-----N-------L-----------------------
------------------------------------------------------------
------------------------------------------------------------
----------------------------------------------T---LQ--------
------S--S--L--WN--SV---E---LE-----N-G----------------------
------------------------------Y-C---------D-K-----I-----GE-S
II-E-----------------------------------D-NCN-I----SM--------
------------------------------------------------------------
----L--Y---------------------------------SYE-Y--------------
-N---V--G-G-SN----D-------------------SG--S-K---------------
------------------------F--------------I---------------G-L--
-------PEF-----A-----------------------------------NV-------
-DVLS-GN-------------G---ATI--------------------------------
------------------------------------------------------------
------------------------------------------------------------
----------------------------------
>LaCYC2e
-----------------MF----------S-S---N---------P----F---A--Q--
-------F-A-----S---S-I---H-----V---F--P------P---P--S-N---S-
--------F------IEN-E-K----D------------------------N--------
---------------L---F----------------I-----------------------
----N--H-----------------------------------------------HHHLT
TTTTNN---------------------------H--------------------------
--P-F----V-S--G-E--------CCV--------------------------------
------------------------------------------------------------
------------------------------------------------------------
------------------------------------------------------------
-----------------QD--S-GGI-------------------D------R-------
----L-------------------------------------------------------
-----------------------------G-L----------------D-Q-------SE
V-----------------------------------------------------------
--------------------------------------I--SPR----------------
------K---K-------------------------KK--DHHSKIYTAQGPRDRRVRLS
IDVARKFFYLQDLLGFDKASKTLDWLFNKSKIPIDELIRE---K---K---H--------
----M-----SMLS------PT------------------V-------T-D----E-S--
-----E---------------------VF--FLESLKDQGSVDEEE--------------
----------------------------ED-----D------D-------N----N----
----K------------G---Q---------K----------------------R-----
------------K-------------------------S--S---------M--T---S-
T-----S----N--R---K--------L--R-------ND-----T-----S----R---
-K----H--K------S---G--E--------V---Y-V------N----------QS-R
VEARERARE----RTKEKLN-SK-----K-------L----------E--D-------E-
--------------------------N-K---------N--------------I------
-----H---------S-D---C---------------------------------C----
------------SCCPESA---------SY------------L---K---LQ--------
------S--S--F--WR--VI---E---SQ-----N-H----------------------
------------------------------V-A---------------------------
------------------------------------------------------------
------------------------------------------------------------
------------------------------------------------------------
------------------------------------------------------------
------------------------------------------------------------
------------------------------------------------------------
------------------------------------------------------------
------------------------------------------------------------
------------------------------------------------------------
----------------------------------
>TmCYC2e
-----------------MF----------S-T---N---------P----F---A--Q--
-------F-A-----S---S-L---H-----V---F--P------P---P----N---S-
--------F------LEN-E-K----D------------------------D--------
---------------L---Y----------------I-----------------------
----N--H-----------------------------------------------HHNHH
TTTT--------------------------------------------------------
--P-F----V-S--G-D--------SCLLPYSP--S------------------------
------------------------------------------------------------
------------------------------------------------------------
---------------------------------------------F------------T-
-------T-S----K--QD--S-GGIN------------------E------G-------
----L-------------------------------------------------------
-----------------------------G-L----------------E-Q---------
------------------------------------------------------------
--------------------------------------V--SPR----------------
------K---R-------------------------KK--DHHSKIHTAQGPRDRRVRLS
IDVARKFFFLQDLLGFDKASKTLDWLFNKSKIPIDELIQE---K---K---Q--------
----S-----S--S------PS------------------V-------T-D----E-S--
-----E---------------------IL--FL------------K--------------
----------------------------ES-----D------E-------E----D----
----K------------G---K---------K----------------------Q-----
------------K-------------------------S--A---------S--K---S-
C-----S----N--R---K-----------R-------KN-----V-----P----R---
-K----H--K------S------E--------V---P-V------N----------QS-R
AEARARARE----RTKEKLN-NK-----K-------L----------D--N-------E-
--------------------------S-N---------K--------------I------
-----H---------G-D---G---------------------------------S----
------------SC----------------------------------------------
---------------WR--AI---E---SQ-----N-H----------------------
------------------------------H-N---------D-R-----F-----GDYS
LM-E-----------------------------------E-K---I----SL--------
------------------------------------------------------------
----L--H---------------------------------SYQ-H--------------
-N---H--Q-S-S-----------------------------------------------
------------------------------------------------------------
------------------------------------------------------------
---------------------------I--------------------------------
------------------------------------------------------------
------------------------------------------------------------
----------------------------------
>SsiCYC2e1
-----------------MF----------S-S---N---------P----F---A--Q--
-------L-P-----S---T-I---H-----D---F--P------P---S----N---S-
--------F------LEN-E-K----D------------------------D--------
---------------L---Y----------------I-----------------------
----N--H-----------------------------------------------HNHL-
-----D---------------------------N--------------------------
--P-F----V-S--S-D--------CCLNPYSL--S------------------------
------------------------------------------------------------
----------------------------------------T-----------------E-
T-----------------------------------E---K----F------------T-
-------T-S----K--QD--S-TGM-------------------E------E-------
----L-------------------------------------------------------
-----------------------------G-L----------------E-Q---------
----Y-----CE---------E------------H---N-----------H---------
---------------V-------L------G----S-ED--SPQ----------------
------K---KR--------E-----T----S----KK--DHHSKIHTAQGPRDRRVRLS
IDVARKFFCLQDLLGFDKASKTLDWLFKRSKIPIDELVQG---V---K---N--------
----S-----S--S------ST------------------F-------S-D----E-S--
-----K---------------------VA--FI------------K--------------
--SF------------------------QA-----G--------------S----D----
----E------------G---Q---------E----------------------K-----
------------K-------------------------L--T---------A--R---S-
T-----G----I------N-----------R-------KK-----I-----T----R---
-K----H--K------S------E--------I---P-V------N----------QS-R
AEARARARE----RTKEKLQ-FK-----K-------L----------D--D-------E-
--------------------------S-N---------K--------------V------
-----N---------G-D-DYC--------------------------------------
-------------CFPGSP---------SY------------L---K---HQ--------
------S--R--F--WS--TN---E---SE-----N-D----------------------
------------------------------Y-I---------Y-K-----I-----GE-S
LV-E-----------------------------------E-N---V----SLPSSM----
------------------------------------------------------------
----L--Y---------------------------------GC-----------------
------------------------------------------------------------
------------------------------------------------------------
------------------------------------------------------------
------------------------------------------------------------
--------------------------C---------------------------------
------------------------------------------------------------
----------------------------------
>SsiCYC2e2
-----------------MF----------S-S---N---------P----F---A--Q--
-------L-D-----S---S-T---H-----D---F--P------P---T----N---F-
--------F------FDD-K-K----D------------------------D--------
---------------L---Y----------------F-----------------------
----N--H-----------------------------------------------Q-HL-
-----N---------------------------H--------------------------
--P-F----V-S--E-D--------YCLGPYNP--S------------------------
------------------------------------------------------------
----------------------------------------P-----------------A-
T-----------------------------------E---N----F------------T-
-------T-S----K--QD--S-FGV-------------------E------G-------
----L-------------------------------------------------------
-----------------------------E-L----------------E-Q---------
----H------D---------E------------H---K-----------H---------
---------------V-------L------G----S-EV--SPR----------------
------K---KK--------K-----T----P----KK--DHHSKIHTAQGPRDRRVRLS
IDVARKFFYLQDLLGFDKPSKTLDWLFKKSKIPIDELVER---M---K---Q--------
----S-----S--S------ST------------------V-------T-D----E-S--
-----Q---------------------VG--FL------------E--------------
--TV------------------------KG-----D------E-------Q----D----
----K------------K---Q---------K----------------------K-----
------------K-------------------------Y--T---------P--S---C-
V-----E----D------K-----------G-------RK-----M-----I----R---
-K----Q--K------S------E--------S---P-V------N----------QS-R
AEARARARE----RTKEKLH-TK-----K-------L----------D--D-------E-
--------------------------S-N---------K--------------F------
-----D---------G-D---C--------------------------------------
-------------CCHGSL---------SY------------F---K---LQ--------
------S--S--F--WS--TAV--E---VQ-----N-D----------------------
------------------------------Y-T---------N-L-----I-----GE-S
LM-D-----------------------------------E-K---M----LMASSM----
------------------------------------------------------------
----W--Y---------------------------------GYQ-H--------------
-N---P--D-V-S-----------------------------------------------
------------------------------------------------------------
------------------------------------------------------------
---------------------------K--------------------------------
-------------------------RS---------------------------------
------------------------------------------------------------
----------------------------------
>CCCYC2e
-----------------MF----------P-T---N---------S----F---Q--Q--
-------F-A-----S---S-I---H-----V---F--P------P---P----D---S-
--------F------LDY-E-K----D------------------------G--------
---------------V---C----------------------------------------
----I--N----------------------------------------------------
------HHYRND---------------------N--------------------------
--P-F----V-S--G-D--CCFQ--A---------F------------------------
------------------------------------------------------------
----------------------------------------S-GSPPT-----------A-
T-----------------------------------E---K----F------------A-
-------T-C----K--QD--S---F-------------------E------E-------
----L--------Q------------Q------Q-Y------------------------
--------------------------------------------------Y---------
----C------E---------D------------Y---H-----------H---------
---------------L-------F------E----S-GV-----S--P------------
-T----K---KK--------K-----T----P----KK--DNHSKIHTAQGPRDRRVRLS
IEVARKFFCLQDLLGFDKASTTLDWLFSKSKIEIDKLVKG---K---K---H----S---
----S-----S--S------ST------------------V-------T-D----Q-S--
-----E---------------------VG--FL------------E--------------
--TL-----T-G----------------GS-----D------D-------Q----D----
----K----------------R---------Q----------------------K-----
------------K-------------------------S--A---------P--K--Y--
C-----L----Q--G---K-----------K-------KK-----M-----T----R---
-K----H--K------S------G--------F---P-V------N----------QS-R
AEARARARE----RTQEKLR-NR-NR--M-------L----------D--N-------D-
--------------------------S-K---------K--------------A------
-----L---------G-G---P---------------------------------C----
--------CPASS---------------PS------------L---T-V-LQ--------
------P--S--F--WS--AI---E---SE-----N-E----------------------
------------------------------Y-N---------D-R-----I-----AE-L
IT-A-----------------------------------Q-K---I----SM--------
---PSS-------------------------------M----------------------
----L--C---------------------------------CYQ-H--------------
-N---L--T-V-SN----N-------------------SS--S-T---------------
------------------------F--------------T---------------S-L--
-------PDF-----T-----------------------------------VVHE--Q--
----Q-GD-------------S---VSI--------------------------------
------------------------------------------------------------
------------------------------------------------------------
----------------------------------
>HlyCYC2e
-----------------MF----------S-S---N---------P----F---H--Q--
-------F-T-----S-----------------------------L---P----D---S-
--------F------LDY-E-N----N------------------------V--------
---------------L---C----------------------------------------
----I--N----------------------------------------------------
---------------------------------N--------------------------
--P-F----V-S--G-D--CCFH--A---------G------------------------
------------------------------------------------------------
----------------------------------------G-G-----------------
T-----------------------------------E---K----V------------A-
-------AIC----K--QD--S---F-------------------E------E-------
----L--------Q------------Q------Q-Y------------------------
------------------------------------------------------------
----S------E---------D------------Y---Q-----------H---------
---------------L-------I------E----S-EV-----S--P------------
-T----K---KK--------K-----T----P----KK--DNHSKIHTAQGPRDRRVRLS
IEVAQKFFCLQDLLGFDKASKTLDWLFTKSKIEIDNLIKE---K---K---H----S---
----S-----S--S------ST------------------V-------T-D----Q-S--
-----E---------------------VG--FL------------E--------------
--TL-----K-EL---------------RS-----D------E-------Q----D----
----K----------------R---------Q----------------------K-----
------------K--------------K----------S--A---------P--K-----
C-----V-----------K-----------R-------KK-----M-----T--------
--------------------------------F---P-V------N----------KS-R
AEARARARE----RTQEKLC-NR-----M-------R----------G--D-------D-
--------------------------S-R---------K--------------V------
-----L---------G-D---F---------------------------------W----
--------CPASP---------------SS------------L---T---LQ--------
------P--S--F--WN--AI---A---SE-----N-G----------------------
------------------------------Y-N---------E-R-----I-----EE-L
IM-A-----------------------------------Q-K---M----SM--------
---PSS-------------------------------M----------------------
----L--Y---------------------------------CYQ-N--------------
-N---L--F-L-SN----N-------------------S---------------------
---------------------------------------I---------------S-L--
-------PDF-----T-----------------------------------VVHE--Q--
----Q-GD-------------S---ASI--------------------------------
------------------------------------------------------------
------------------------------------------------------------
----------------------------------
>CecCYC2e
-----------------MF----------S-S---N---------P----F---S--Q--
-------F-A-----S---S-F---H-----A---F--P------P---S----D-H-S-
--------F------LDY-Q-Q----D------------------------D--------
---------------L---S----------------------------------------
----I--N----------------------------------------------------
---------------------------------N-HH-----------------------
--P-F----L-S--G-D--------S---------S------------------------
------------------------------------------------------------
----------------------------------------S-GSPPT-----------AA
T-----------------------------------E---E----F------------A-
-------T-C----Q--QD--A---F-------------------E------E-------
----P--------Q------------Q------Q-Y------------------------
--------------------------------------------------Y---------
----C------E---------D------------Y---N-----------H---------
---------------L-------L--------------V-----S--P------------
-T----K---KN--------K-----I----P----KK--DNHSKIHTAQGPRDRRVRLS
IEVARKFFCLQDLLGFDKASKTLDWLFNKSKIEIEKLVTG---K---K---H----G---
----S-----S--S------ST------------------V-------T-DV---Q-S--
-----E---------------------VG--VL------------E--------------
--IL-----N-G----------------GS-----Y------E-------Q----D----
----K----------------S---------Q----------------------K-----
------------K-------------------------P------------P--K-----
C-----V----Q--G---K-----------R-------KK-----M-----A----R---
-K----Y--K------S------G--------F---P-A------N----------QS-R
AEARARARE----RTQEKLR-NR-----M-------L----------D--D-------D-
--------------------------S-K---------K--------------V------
-----L------E--A-D---F---------------------------------Y----
--------CPASP---------------SS------------L---T-P-PP--------
------P--S--F--WS-TAI---E---SE-----N-D----------------------
------------------------------Y-N---------D-R-----I-----AE-L
IT-A-----------------------------------Q-K---T----SM--------
---PPS-------------------------------M----------------------
----L--Y---------------------------------FYP-H--------------
-N---L--T-V-SN----N-------------------SS--S-T---------------
------------------------S--------------T---------------S-L--
-------PDF-----T-----------------------------------VVQE--H--
----Q-GD-------------N---ASM--------------------------------
------------------------------------------------------------
------------------------------------------------------------
----------------------------------
>GhCYC2e
-----------------MF----------S-T---N---------P----F---Q--E--
-------L-N-----S---S-S---H-----V---F--P------P---P----N---S-
--------F------LDH-E-Q----D------------------------D--------
---------------L---F----------------------------------------
----H--H----------------------------------------------------
------------R--------------------S-NH-----------------------
--P-F----V-S--G-D--------S---------F------------------------
------------------------------------------------------------
----------------------------------------F-G---------------A-
M-----------------------------------A---D----F--------------
-----------------KD--S------------------------------G-------
----G--------Q------------H------Q-L-----------------------F
------SG-----------S---------G-L----------------E-Y---------
----N------D---------E------------Y---N-----------N---------
---------------T-------L------E----S-GV-----S--K------------
-M----K--NKK--------K-----I----S----KK--DHHSKIDTAHGPRDRRVRLS
IDIARKFFCLQDLLGFDKASKTLDWLFTKSKPAIDELLEG---T---K---N--------
----S-----S--S------ST------------------V-------T-D----Q-S--
-----E---------------------VG--VL------------E--------------
--II-----N-G----------------GS-----N------E-------E----D----
----K------------A---K---------K----------------------K-----
------------K-------------------------T--T---------P--N-----
C-----V----D--E---K-----------G-------KK-----T-----T----R---
-K----H--K------S------G---S----F---P-V------N----------QS-R
AEARARARE----RTKEKWH-IK-----K-------L----------D--D-------G-
--------------------------S-K---------K--------------V------
-----L---------N-E---C---------------------------------R----
--------CPVSD---------------SN------------L---T---LQ--------
------S--S--V--WS--PM---------------------------------------
------------------------------------------------------------
------------------------------------------------------------
------------------------------------------------------------
------------------------------------------------------------
------------------------------------------------------------
------------------------------------------------------------
------------------------------------------------------------
---------------------------I--------------------------------
------------------------------------------------------------
------------------------------------------------------------
----------------------------------
>AacCYC2a
-----------------MFN---------S-S---N---------P----F---P-----
---------------S---S-S---H-----G---F--H------P---P---SG---F-
--------F------SGQ-E-K----D------------------------G--------
---------------G---Y------------------------------Y---------
N---H-------------------------------------------------------
---------------------------------H--------------------------
--P-F----V-S--Q-C--------C---------S---------FN-------------
-----------H---A--------------------------------------------
-----P--------P-------------------------P----------P--------
------------------------------------------------------------
---------I----K---------------------------------------------
------------------------------------------------------------
-------E-----------S---------H-S----------------E-N---------
----H------D---------K------------N---N--HNYSNGHD-H---------
NHL---N--------P-------P------D----S-AI-----S--Q------------
-P----K---KR---V----G-----A----S----KK--DRHSKIFTVQGPRDRRVRLS
IDISKKFFGLQDLLGFDKASKTLDWLFTNSKSAIADLVQE---M---K---Q--------
----T-----S--S------SN------------------L-------S-D----Q-C--
-----E---------------------EV--FM------------D-K-----G---D--
-----------Q----------------V------E------K-----------------
----K------------G-------------K--------------K-------K-----
------------K-------------------------A--V---------A--K-----
C-----F----N--VGK-K-----------K-------KK-----T-----T----Q---
-K----Q--K------F------D--------F---H-V------N---VAA--RSHL-R
SEARARARV----RTIEKLR-IK-----N-------L----------Y--N-------D-
--------------------------A-N---------I--------------V------
-----I---------G-D---S--N-----Y--CY------------------L------
---------------------------------------------------E--------
------S-----------------------------------------------------
------------------------------------------------------------
------------------------------------------------------------
-----------QSN-HEVKNGES-FVEHK-I-PKPYSL----------------------
----L--Y---------------------------------NTK-H--------------
-N---Y--A-E-------------------------------------------------
------------------------------------------------------------
------------------------------------------------------------
------------------------------------------------------------
------------------------------------------------------------
------------------------------------------------------------
----------------------------------
>ClCYC2a
-----------------MFN---------S-S---N---------P----F---P-----
---------------S---S-C---H-----G---F--H------P---P---SG---F-
--------I------SCQ-E-K----D------------------------G--------
---------------G---Y------------------------------Y---------
N---H-------------------------------------------------------
---------------------------------H--------------------------
--P-F----V-A--Q-D--------C---------S---------FK-------------
-----------H---A--------------------------------------------
-----P---SPS--P-------------------------P----------P--------
------------------------------------------------------------
---------I----R---------------------------------------------
------------------------------------------------------------
-------E-----------S---------H-L----------------E-N---------
----H------D---------K------------N---N--HNYSNGHD-H---------
NHL---N--------L-------S------D----S-VT-----S--P------------
-P----R---KR---V----A-----A----L----KK--DRNSKIFTAQGPRDRRVRLS
IDISKKFFGLQDLLGFDKASKTLDWLFTKSETAIVDLVQE---M---K---H--------
----T-----S--S------SN------------------L-------S-D----Q-C--
-----E---------------------EV--FM--------------K-----G---D--
-----------Q----------------I------E------Q-----------------
----K------------G-------------K--------------K-------K-----
------------K-------------------------V--V---------A--K-----
C-----F----N--VGK-K-----------K-------KK-----T-----A----Q---
-K----Q--K------F------G--------F---N-V------N---VAA--RSQL-R
AEARARARV----RTIEKLR-IK-----K-------L----------Y--N-------D-
--------------------------A-K---------N--------------V------
-----I---------G-D---S--N-----Y--CS------------------L------
---------------------------------------------------Q--------
------S-----------------------------------------------------
------------------------------------------------------------
------------------------------------------------------------
-----------QSN-PEVKIGES-FVEQK-I-PKPYSL----------------------
----L--Y---------------------------------NTK-H--------------
-N---H--V-E-------------------------------------------------
------------------------------------------------------------
------------------------------------------------------------
------------------------------------------------------------
------------------------------------------------------------
------------------------------------------------------------
----------------------------------
>CoCYC2a
-----------------MFN---------S-S---N---------P----F---P-----
---------------S---S-T---H-----G---L--P------P-------SG---M-
--------F------FSQ-E-K----D------------------------A--------
---------------V---Y------------------------------F---------
N---H-------------------------------------------------------
---------------------------------H--------------------------
--P-F----M-T--G-D--------A---------S---------YN-------------
-----------H---G--------------------------------------------
--------------P-------------------------P----------P--------
------------------------------------------------------------
---------I----K---------------------------------------------
------------------------------------------------------------
-------E-----------S------ELCV-T----------------H-N---------
----N-----------------------------N---N-----------Q---------
NHM---N--------H-------S------D----S-VI-----S--P------------
-S----R---KR---V----A-----A----S----KK--DRHSKIFTAQGPRDRRVRLS
IDISRKFFGLQDLLGFDKASKTLDWLFTRSKNAIKDLVEE---M---K---H--------
----T-----S--S------ST------------------L-------S-N----Q-C--
-----E---------------------QV--FM------------G-K-----V---D--
-----------H----------------V------E------K-----------------
----K------------G-------------K--------------T-------K-----
------------K------LRIV---------------N--S---------S--S-----
N-----I----N--GGK-K-----------K-------KK-----T-----T----Q---
-K----Q--K------S------G--------F---HLI------N---FAA--RSEL-R
AEARARARE----RTIEKLR-IK-----K-------L----------D--I-------D-
--------------------------A-K---------N--------------V------
-----V---------G-G---C--D-----F--CY------------------L------
---------------------------------------------------Q--------
------S--Q--C-----------------------------------------------
------------------------------------------------------------
------------------------------------------------------------
-------------N-HGVKIGES-FVQRK-L-PKPYSL----------------------
----L--Y---------------------------------NSH-H--------------
-N---A--K-N-ST----------------------------------------------
------------------------------------------------------------
------------------------------------------------------------
------------------------------------------------------------
------------------------------------------------------------
------------------------------------------------------------
----------------------------------
>SscCYC2a
-----------------MFS---------S-S---N---------P----F---P-----
---------------S---S-T---H-----G---F--P------P---T---SG---I-
--------F------FGQ-E-K----D------------------------G--------
---------------V--NY------------------------------F---------
N---H-------------------------------------------------------
---------------------------------Y--------------------------
--P-F----V-T-VA-A--------C---------S---------FD-------------
-----------P---P--------------------------------------------
--------------L-------------------------P----------S--------
------------------------------------------------------------
---------T----K---------------------------------------------
------------------------------------------------------------
-------E-----------S----SG---L-L----------------Q-N---------
----S-----------------------------D---N---------------------
-NL---N--------L-------S------D----S-LI-----S--P------------
-S----R---KR---V----A-----A----SS---KK--DRHSKIFTAHGPRDRRVRLS
IDISKKFFGLQDLLGFDKASKTLDWLFTKSKTAITDLVEE---M---K---H--------
----T-----S--S------ST------------------L-------S-N----Q-C--
-----E---------------------QV--FM------------E-K-----G---D--
-----------Y----------------L------E------K-----------------
----K------------G-------------K--------------K-------K-----
------------K-------------------------P--V---------AN-K-----
C-----V-----------K-----------K----K--KK-----I-----T----Q---
-K----Q--K------S------G--------F---H-V------N---LGA--RTQL-R
AEARARARV----RTIEKFR-IK-----N-------L----------N--N-------D-
--------------------------E-K---------N--------------V------
-----L---------G-D---S--N-----Y--YY------------------L------
---------------------------------------------------Q--------
------S--T--C------------------------G----------------------
------------------------------------------------------------
------------------------------------------------------------
-----N-QVQSQSN-HQVKIGES-FVEQK-L-PKPYSL----------------------
----I--Y---------------------------------KSK-Q--------------
-N---S--I-D-SK----D-----------------------------------------
------------------------------------------------------------
------------------------------------------------------------
------------------------------------------------------------
------------------------------------------------------------
------------------------------------------------------------
----------------------------------
>TrCYC2a
-----------------MFS---------S-S---N---------P----F---P-----
---------------S---S-T---H-----G---F--P------P---TD--SG---I-
--------F------FGQ-E-K----D------------------------G--------
---------------V---F------------------------------F---------
N---H-------------------------------------------------------
---------------------------------Y--------------------------
--P-F----V-T--G-A--------C---------S---------FD-------------
---------------P--------------------------------------------
--------------L-------------------------P----------P--------
------------------------------------------------------------
---------I----K---------------------------------------------
------------------------------------------------------------
-------E-----------S----------------------------------------
----S-----------------------------D---N---------------------
-NM---N--------L-------S------D----S-LI-----S--P------------
-S----R---KR---V----A-----A----S----KK--DRHSKILTAQGPRDRRVRLS
IDISRKFFGLQDLLGFDKASKTLDWLFTKSKIAIKDLVEE---M---K---H--------
----S-----S--S------ST------------------I-------S-D----Q-C--
-----E---------------------QV--FM------------E-T-----I---D--
-----------H----------------L------K------K-----------------
----K------------G-------------I--------------K-------K-----
------------K-------------------------Q--V---------A--K-----
S-----V----N--GGK-R-----------K----I--KK-----T-----T----Q---
-K----Q--K------S------G--------S---L-V------N---LGA--RKQL-R
VEARARARV----RTIEKIR-IK-----K-------L----------N--L-------D-
--------------------------V-K---------N--------------V------
-----L---------G-D---T--N-----Y--CY------------------L------
---------------------------------------------------Q--------
------S--T--C------------------------G----------------------
------------------------------------------------------------
------------------------------------------------------------
-----N-QDQSQSN-NEVKIGES-FVEQK-L-PKPYSL----------------------
----I--Y---------------------------------NSQIK--------------
-N---S--T-C-------------------------------------------------
------------------------------------------------------------
------------------------------------------------------------
------------------------------------------------------------
------------------------------------------------------------
------------------------------------------------------------
----------------------------------
>DooCYC2a
-----------------M--------------------------------F---P-----
---------------S---S-I---H-----D---F--Y------P---P---SG---V-
--------F------FSQ-E-K----D------------------------G--------
---------------V---Y------------------------------F---------
N---H-------------------------------------------------------
---------------------------------H--------------------------
--H-Y----V-A--G-D--------C---------S---------FDHA-----------
-----------P---P--------------------------------------------
--------------P-------------------------P----------P--------
------------------------------------------------------------
------------------------------------------------------------
------------------------------------------------------------
-------P-----------P---------I-K----------------Q-P---------
----C-------------------------------------------------------
-----------------------S------D----S-VI-----S--P------------
-S----R---KR---V--N-A-----A----S----KK--DRHSKIFTAQGPRDRRVRLS
IDISKKFFGLQDLLGFDKASKTLDWLFTKSKTAIKDLVEE---M---K---N--------
----T-----S--S------ST------------------L-------S-N----Q-C--
-----Q---------------------EV--FM------------E-K-----G--AD--
-----------H----------------V------D------K-----------------
----K------------A-------------K--------------K-------K-----
------------K---LPV-------------------A--N---------N--K-----
C-----V----N--GGK-R-----------K-------KK-----T-----T----Q---
-KL---H--K------S------E--------F---H-V------N---LAV--RNQL-R
AEARERARD----RTIEKLR-IK-----K-------L----------N--N-------D-
--------------------------V-K---------N--------------V------
-----L---------G-D------DHS---Y--CY------------------F------
---------------------------------------------------Q--------
------S--I--C------------------------G----------------------
------------------------------------------------------------
------------------------------------------------------------
-----N-QIQSQSN-RDVEIGES-FFEQK-L-PKPYSL----------------------
----L--Y---------------------------------NSK-H--------------
------------------------------------------------------------
------------------------------------------------------------
------------------------------------------------------------
------------------------------------------------------------
------------------------------------------------------------
------------------------------------------------------------
----------------------------------
>GriCYC2a
-----------------MFN---------S-S---N---------P----F---P-----
---------------S---S-I---H-----G---F--P------P---P---SG---I-
--------F------FGQ-E-K----D------------------------G--------
---------------V---Y------------------------------F---------
S---H-------------------------------------------------------
---------------------------------H--------------------------
--P-F----V-A--G-D--------G---------S---------FDHA-----------
-----------P---P--------------------------------------------
--------------P-------------------------P----------P--------
------------------------------------------------------------
---------I----K---------------------------------------------
------------------------------------------------------------
-------E-----------S---------G-L----------------Q-S---------
----Y--G--------------------------N---N-----------K---------
TNL---N--------H-------S------D----S-VI-----S--P------------
-S----R---KR---V----A-----A----S----KK--DRHSKIFTAQGPRDRRVRLS
IDISRKFFGLQDLLGFDKASKTLDWLFTKSKKAIKDLVEE---M---K---H--------
----S-----T--S------SN------------------L-------S-N----Q-C--
-----E---------------------EV--FM------------E-K-----G---Y--
-----------H----------------V------E------K-----------------
----K------------G-------------K--------------K-------K-----
------------K-------------------------A--A---------A--K-----
A-----A----N--GSK-K-----------K-------KK-----T-----T----Q---
-K----T--K------S------G--------F---C-V------N---LAA--RIQS-R
AEARARARE----RTLEKLR-LK-----K-------L----------H--N-------E-
--------------------------S-K---------N--------------V------
-----L---------G-D---R--NYS---Y-----------------------------
------------------------------------------------------------
------------------------------------------------------------
------------------------------------------------------------
------------------------------------------------------------
--------LQSQSN-HQVKIGES-YVEQK-L-PKPYSL----------------------
----L--Y---------------------------------NSQ-HNFVKSKGSTSQFPA
G-----------------------------------------------------------
------------------------------------------------------------
------------------------------------------------------------
------------------------------------------------------------
------------------------------------------------------------
------------------------------------------------------------
----------------------------------
>SsiCYC2a1
-----------------MFN---------F-S---N---------S----F---P-----
[truncated: 65,379 more chars]
