# Supplementary material for: Patterning the Asteraceae Capitulum: Duplications and Differential Expression of the Flower Symmetry CYC2-Like Genes
Source: Front Plant Sci. 2018 Apr 25;9:551. doi: 10.3389/fpls.2018.00551 (PMC5996924; doi:10.3389/fpls.2018.00551)
Supplement: Supplementary file 9 [file Data_Sheet_5.FASTA]

>LdCYC2bg
MFS--SNP-----FLQ-LP--S-S-I--H--V--FP--SP-NS-Y----FDN-EKD--------------------D---A--YF-NY-H--Q-NN---N----DP-F-ISGD-CFLH--A-DNNI---T--P--P-PP-PPVRES--VTT-----------------------IKQ--------------------------DFARQQ-QQQQ--LSE------------------G--SG---L---Q--------Y-----CED--------------------H--D--DLLDSVI-SR------PKKE---M--A----T--S-KKDGHSKIYTARGPRDRRVRLSIEIARKFFCLQDLLGFDKASKTLDWLFTKSNTAIKELVEE--T--K----H--CSS--S-T---V---T-DQ-SEVNFLE-TF----KG-GS---N---E--D---K---RQ-N-KD----------S-V----L-K-----YVD--G----KGKK-TT-R-KS-K----T-GF--QA----N-LA--RDQSRAEARARARERTREKMRFK---K-IDN-E-L-M-----S--------------------------L----------------------------------------------------------------------------------------------------------------------------------------------------------------------------------------------------------------------------------------------------------------------------------------------------------------------------------------------------------------------
>AhCYC2bg1
MFS--SNP-----FPE-LL--S-S-I--Q--G--FP--PP-DP-N----FDH-EKD--------------------D---D--YF-NY-N--Q--S---N-----P-V-TSHD-CFLH--S-NNEI---A--P--P-SP-L-VMEK--INK-----------------------IKQ--------------------------YFVRQ---Q-Q--IYE------------------G--PG---L---Q--------Y-----CED--------------------Q--D--DLLDSIV-SR------S-KK---M--A----T--S-KKDGHSKIYTARGLRDRRVRLSIGIARKFFCIQDSLGFDKASKTLDWLFNKSKRAIKELVEE--K--K----H--SSSRSS-T---V---T-----EVSFLE-TIEL--DG-SD---E---EE-D---K---GQ-K-K--------------------K-SVLKSVE--G----KGKK-T--R-KS-D-----------M----N-LA--RDQSRAEARARARERTREKMRIK---K-LDD-GYF-E-----T--------------------------S-VL----D---------------D----------F------EYHVRPSNLTLE---SN---FWSQIE-SQ-S---DYKDITWESIMA--QE-TLNQPKDS------S--F-------------------------------------------------------------------------------------------------------------------PM--------------------------KDADLPNFRAFLEQQND-----LDPQ-------------------------------------------------------------------------------
>GhCYC2bg1
MFS--SNP-----FQD-LP--P-S-I--H--V--FP--PL-DP-N----IDH-DRD--------------------D---A--YY-NY-H--H--S---N----DP-F-ISED-CLLH--S-YNDI---S--P--S-SP-L-DMEK--INK-----------------------IKQ--------------------------DFLRQ---QRQ--IYE------------------G--SG---L---Q--------Y-----CED--------------------R--D--DLLDSVV-SS------SKKK---M--A----T--S-KKDGHSKIYTAGGPRDRRVRLSIGIAKKFFCLQDLLGFDKASKTLDWLFTKSKTAIKDLVEE--K--K----H--CSSRSS-T---V---T-----EVSFLE-TI----NG-EL---D---EE-D---K---GQ-K-K--------------------K-----CVD--G----KPKK-MK-R-KS-N----S-QL--QA----N-LA--RDQSRAEARARARERTREKMRIK---K-LGN-EYL-E-----T--------------------------L-VP----E---------------N----------F------DYHVSPSNPTLQ---SS---CWSNFE-SQ-S---DYNDITWESIMD------------------------------------------------------------------------------------------------------------------------------------------PV--------------------------KYADLPNFGAFPEQQGDHATYDLDLL-------------------------------------------------------------------------------
>LanCYC2bg1
MFS--SNP-----FQD-LP--P-S-I--H--V--FP--PL-DP-N----IDH-DRD--------------------D---A--YY-NY-H--H--S---N----DP-F-ISED-CLLH--S-YNDI---S--P--S-SP-L-DMEK--INK-----------------------IKQ--------------------------DFLRQ---QQQ--IYE------------------G--SG---L---Q--------Y-----CED--------------------R--D--DLLDSVV-SS------SKKK---M--A----T--S-KKDGHSKIYTAGGPRGRRVRLSIGIAKKFFCLQDLLGFDKASKTLDWLFTKSKTAIKDLVEE--K--K----H--CSSRSS-T---V---T-----EVSFLE-TI----NG-GS---D---EE-D---K---GQ-K-K--------------------K-----CVD--G----KPKK-MK-R-KS-N----S-QF--QA----N-LA--RDQSRAEARARARERTREKMRIK---K-LGN-EYL-E-----T--------------------------L-AP----E---------------N----------F------DYHVSPSNPTLQ---SS---CWSNFE-SQ-S---DYNDITWESIMD------------------------------------------------------------------------------------------------------------------------------------------PV--------------------------KYADLPNFGAFPEQQE-----------------------------------------------------------------------------------------
>GhCYC2bg2
MFS--SNP-----FPQ-PP---------Y--V--LS--PP-NT-Y----FHH-EED--------------------D---G--YF-NY-H--R--S---NTDADDP-F-ISGD-CFLP--S-CNDL---A--P--P-SP-L-VMEN--LTK-----------------------NKQ--------------------------DFL-----------------------------------------------------------EI--------------------H--D--DLLDSVV-SS------SKKK---M--P----T--S-KKDGRSKIYTAGGPRDRRVRLSIEIARKFFCLQDLLGFDKPSKTLDWLFAKSKTAIKDLVEE--T--K----N--CSSRSS-T---V---T-----EVSFLE-AI----NG-GL---D---EE-G---K---GK-T-K--------------------K-----SVD--G----KSKK-MK-R-KS-N----S-QI--QV----N-PA--RDQSRAEARARARERTREKMRVK---K-LDD-E-L-M-----S--------------------------L-VS-------------------------------------------------------------------------------------------------------------------------------------------------------------------------------------------------------------------------------------------------------------------------------------------------------------------------------------------------------------------
>LanCYC2bg2
MFS--SNP-----FPQ-PP---------Y--V--FS--PP-NP-Y----FHH-EED--------------------D---G--YF-NY-H--R--S---NTDADDT-F-ISGD-CFLP--S-YNDL---D--P--P-SP-L-VMEN--LTK-----------------------NKQ--------------------------DFL-----------------------------------------------------------EI--------------------H--D--DLLGSVV-SS------SKKK---M--A----T--S-KKDGRSKIYTAGGPRDRRVRLSIEIATKFFCLQDLLGFDKPSKTLDWLFAKSKTAIKDLVEE--T--K----N--CSSRSS-T---V---T-----EMSFLE-AI----NC-GI---D---EE-G---K---GK-T-K--------------------K-----SVD--G----KSKK-MK-R-KS-N----S-QI--QV----N-PA--RDQSRAEARARARERTREKMRVK---K-LDD-E-L-M-----S--------------------------L-VS-------------------------------------------------------------------------------------------------------------------------------------------------------------------------------------------------------------------------------------------------------------------------------------------------------------------------------------------------------------------
>MdCYC2g
MFF--SNP--N--FPE-LP--S-S-S--N--V--FP--SS-QF-F----LDR-EKY--------------------W---V--CF-NY-H--Q-SN---S----DP-F-ISGD-CFFH--P-YNSC---A--P--P-PP---IMKN--ITT-----------------------IKQ--------------------------DFLRRQ-QQHQ--FSE------------------G--PG---L---Q--------Y-----CED--------------------H--D--DRLDSVI-SV------SKKK---M--R----A--S-KKDKYSKIYTDRDPRDRRVRLSSEISRKFFCLQDLLGFDKASETFDWLFTKSKTAIKDLVEE--T--K----H--YSS--S-T---V---TDDQ-SEVNFLE-AI----KG-EL---D---E--D---K---GQ-K-K-----------S-I----L-K-----CVD--G----KRKK-TT-R-KS-K----A-GF--QE----N-LA--RDQSRAVARARARERTIEKMRIE---K-PDE-E-L-I-EDNIS--------------------------S----------------------------------------------------------------------------------------------------------------------------------------------------------------------------------------------------------------------------------------------------------------------------------------------------------------------------------------------------------------------
>AacCYC2g
MFS--SNP-----FPE-FA--S-S-P--N--V--PP--PS-SL-Y----FDF-EKD--------------------Y-------I-N--------T--------DP-FIFTGG--YVH--T-YNSL---T--P----LP---FMED--HNT-----------------------TSQ--------------------------DFLSQQ-H--Q--FSD------------------F--QR---F---Q--------S-----PEE--------------------A--D--DLLGLVI-SS-SK---SKKK---T--D----T--S-KKDGHSKINTARGPRDRRVRLSIEISRKFFCLQDLLGFDKASKTLDWLFGKSKNAIKELVEE--T--N----Q--SSS--S-T---V---T-HQ-SKLNFLE-AI----KG-GS---D---E--D---K----E-K-KK----------S-A----I-K------YA--DV---KRKK-LT-P-KS-K----A-VI--QE----N-LA--RDQSRALARARARERTREKMNTK---A-TDD-D-L-K-----T--------------------------S-I--H--D---------------D----------F------DY--H------------------------------------------------------------------------------------------------------------------------------------------------------------------------------------------------------------------------------------------------------N-SERNAGENN---RAIL--TTSSTDHF----WAGVNGGPGLML----------------------
>GcCYC2g
MFS--SSP-----FPE-FP--L-S-P--N--A--PL--PS-NL-Y----FDHVEKD--------------------Y-------I-N--------T--------DP-FFFSGG--YVH--S-YNAH---T--P----LP---FMED--NNT-----------------------SSH--------------------------DFLSQQ-H--Q--VSD------------------F--QR---F---Q--------S-----PED--------------------A--D--DLLGLVI-SS-SK---SKKK---T--D----T--S-KKDGHSKINTARGPRDRRVRLSIEISRKFFCLQDLLGFDKASKTLDWLFGKSKKAIKELIEE--T--N----H--NSS--S-T---V---T-DQ-SKLNFLE-AI----KG-GS---D--DE--D---K----E-K-NK----------S-G----M-K------YG--DV---KRKR-LT-P-KS-K----A-VF--QE----N-LA--RDQSRAMARARARERTREKMNTK---A-TDI-D-L-K-----T--------------------------S-V--H--E---------------D----------F------DY--H------------------------------------------------------------------------------------------------------------------------------------------------------------------------------------------------------------------------------------------------------N-SERNAGENN---RDIL--TASSTDHF----WAGVNGDLD-------------------------
>ClCYC2g
MFS--SNP-----FPE-FL--P-S-P--N--V--PL--PS-NL-Y----FDL-EKD--------------------Y-------I-N--------T--------GP-FISTDG--YVH--G-YNAL---T--P----LP---FMED--LNT-----------------------ISQ--------------------------DFLSQQ-H--Q--FSD------------------V--QR---F---Q--------S-----PED--------------------V--D--DLLGLVI-SS-SK---SKKK---T--D----T--S-KKDGHSKINTAQGPRDRRVRLSIEISRKFFCLQDLLGFDKASKTLDWLFSKSKNAIKELVED--I--N----H--SSS--S-T---V---T-DQ-SKLNFLE-AI----KG-GS---D---E--D---K----E-K-KK----------S-A----I-K------YG--DV---KRKK-MT-P-KS-K----A-VV--QE----N-LA--RDQSRAMARARARERTREKMNTK---T-ADD-D-L-K-----T--------------------------L-H--Q--D---------------D----------F------DY--H------------------------------------------------------------------------------------------------------------------------------------------------------------------------------------------------------------------------------------------------------N-LERNAGEIN---RAIL--TASSTDHF----WAGVNGGPGLML----------------------
>AiCYC2g
MFS--SSP-----FPD-FP--L-S-P---------------SF-S----FDY-EKY--------------------Y---H--CL-N--------N--------DP-F-HSG-------------------------------------DC-----------------------FFQ--------------------------DFVSQP-Q--R--SSE------------------E--PV---I---Q--------S-----FED--------------------H--D--DLLESVI-SSCSK---LKKK---P--E----P--SAKKDGHSKIYTAQGPRDRRVRLSIEISRKFFCLQDLLGFDKASKTLDWLFNKSKNAIKELVEE--T--N----HC-SSS--S-S---V---G-DQ-LKVNFLE-AI----KG-GM---N---E--E---N-KLGQ-K-NK----------S-V----M-K-----CFN--GK---KRKK---------------------E----S-VS--RDQSRAMARARARERTREKMQIK---K-LDN-Q-L-N-----T--------------------------L-A--P--Y---------------D----------F------DY--Q------------------------------------------------------------------------------------------------------------------------------------------------------------------------------------------------------------------------------------------------------H-LERNAAEDH---RAIL--STNS--LF-------ISDGEQLRV------D------------LE-
>EbCYC2g
MFS--SSP-----FPD-FP--L-S-P---------------SF-S----FDY-EKY--------------------Y---H--CLNN--------N--------DP-F-FSG-------------------------------------DS-----------------------FFQ--------------------------DFVSQP-Q--R--SSE------------------D--PVL--L---Q--------S-----CED--------------------H--D--DLLESVI-SSCSK---LKKK---P--DQ---P--SAKKDGHSKIYTARGPRDRRVRLSIEISRKFFCLQDLLGFDKASKTLDWLFNKSKNAIKELVEE--T--NN---HCVSSS--S-S---V---S-DQ-LKVNFLE-AI----KG-GM---D-E-E--E---N-KLGQ-K-NK----------S-V----M-R-----CFD--GK---KRKK---------------------E----N-AA--RDQSRTMARARARERTREKMQNK---K-LDN-E-L-N-----T-------------------------SL-A--PN-Y---------------D----------F------DY--Q------------------------------------------------------------------------------------------------------------------------------------------------------------------------------------------------------------------------------------------------------NYLERNAAEDHHHNRAIL--SASS--LF-------ISDGEQLRV------D------------LE-
>CoCYC2g
MFS--SSP-----FPE-LP--S-S-P--N-------------F-F----FDH-DKD----------NNN-------Y---V--FF-NY-H--Q-SNV--N----DP-F-ISGD-CFYH--T-YNNL---NYHP----AS---IMDD--ITT-----------------------IKH--------------------------DFL-NQ-H--QQ-FSG------------------E--PV---L---H--------S----------------------------C--D--HLLNSAI-SC-SK---LKNK---T--A----A--A-KKDGHSKIYTARGPRDRRVRLSIDISRKFFCLQDLLGFDKASKTLDWLFTKSKNAIKELVEQ--T--N----H--SSS--S-S---N---S----VRVNFLE-AI----KA-GL---D---E--E---K---GQ-K-RK----------S-V----S-K-----SVD--G----KRKK-MT-Q-KF-T----G-GF--QE----N-LA--RDQLRAMARARARERTKEKMHIK---K-LDD-V-L-------------------------------------------------------------------------------------------------------------------------------------------------------------------------------------------------------------------------------------------------------------------------------------------------------------------------------------------SS------------------------------------------------------------
>OeCYC2g
MFS--SNP-----FPD-LP--S-S-P--N-------------F-F----FDH-EKD--------------------Y---V--FF-NY-H--Q-TN---T----DP-F-TPGD-CFYH--S-YNNL---A--P----A------------------------------------MEH--------------------------DFVSHQ-H--QQQFSQ------------------G--PV---LNLEH--------H----------------------------H--D--DLLDSVI-SC-SK---SKNK---T--G----V--S-KKDRHSKIYTARGPRDRRVRLSIDISRKFFCLQDLLGFDKASKTLDWLFTKSKNAIKELVEE--T--N----Q--CSS--S-S---V---S-HQ-SKVNFLE-AI----KA-GL---G---E--E---K---GQ-K-KK----------S-V-------------VD--G----KRKK-MT-Q-KY-K----G-GF--QE----N-LA--RDQSRAMARARARERTREKLSIK---K-LDD-V-L-K-----K--------------------------L-V--P--D---------------D----------F------DS--Q-----------------------------------------------------------------------------------------------------------------------------------------------------------------------------------------------------------------------------------------KLERNAREDHRAIL-SGSS--------------------------------------LVIDN-----------------
>BpuCYC2g1
MFS--SNP-----FRE-LP--S-S-P--N--V--FL--PP-IF-F----FDH-EKD--------------------C---V--CF-NY-H--Q-SN---S----DP-F-ISGD-CLFH--A-YNNL---A--S----PT---IMEN--I--------------------------KQ--------------------------DFV--R-H--QQQLSE------------------G--PA---L---Q--------S-----CED--------------------H--H--DLLDSVI-SC-S-----KMK---T--G----A--S-KKDGHSKIYTARGPRDRRVRLSIDISRKFFSLQDLLGFDKASKTLDWLFNNSKNAIKELVEE--T--N----H--CPS--S-S---V---T-DQ-SKMNFLE-AI----KG-GL---D---E--S---K---EQ-K-K--------------------------CVD--C----KRKK-MT-Q-KS-K----A-GF--QE----N-LA--RDKKRAMARARARERTREKKHIK---N-LDN-E-L---------------------------------------------------------------------------------------------------------------------------------------------------------------------------------------------------------------------------------------------------------------------------------------------------------------------------------------------------------------------------------------------------------
>BpuCYC2g2
MFS--SNP-----FPE-LP--S-S-P--N--V--FL--PP-NF-L----FDH-EKD--------------------C---V--CF-NY-H--Q-S----S----DP-F-ISDN-SIFH--A-YNNI---A--P----PSP--IMEN--N--------------------------KQ--------------------------DFV--R-H--QQQFSE------------------G--PV---L---Q--------S-----RED--------------------R--D--DLLDLVI-SC-S-----KNK---T--G----A--L-KKDGHSKIYTARGPRDRRVRLSIEISRKFFSLQDLLGFDKASKILDWLFNNSKNAIKELVEE--T--N----H--CSS--S-T---M---T-DH-SKVSFLE-AI----KG-GL---D---E--D---K---GK-K-KS----------S------L-K-----DVD--D----KRKK-MT-R-KT-T----A-GL--QE----N-LA--RDQSKVMARARARERTREKMQIK---N-LDN-E-L-K-----T--------------------------L-V--P--D---------------D----------F------NC--Q------------------------------------------------------------------------------------------------------------------------------------------------------------------------------------------------------------------------------------------------------V-SPSN------------------------------------------------------------
>GriCYC2g
MFS--SNP-----IPE-LP--S-S-P--N--V--FL--PP-NF-L----FDH-EKD--------------------C---V--CF-NY-H--Q-SN---S----GQ-V-ISRD-CLFH--A-YNNL---A--P----PFP--IMEN--I--------------------------KQ--------------------------DFV--R-H--QQKFSE------------------G--PE---L---Q--------S-----RED--------------------N--G--DLLDSVI-SC-S-----KKK---T--G----L--S-KKDGHSKIYTARGPRDRRVRLSIEISRKFFCLQDLLGFDKASKTLDWLFNNSKDAIKELVEA--M--N----H--GSS--S-T---A---T-DQ-SKVSFLE-AI----KG-GL---D---E--E---K---GK-K-KK----------S-V----L-N-----CVD--D----KGKK-LT-Q-KT-K----D-GL--HE----N-LA--REQARAMARARARERTRERMQIK---N-IDN-E-L-K-----T--------------------------L-A--P--D---------------N----------F------IQ--Q---------------------------------------------------------------------------------------------------------------------------------------------------------------------------------------------------------------------------------------------------------PSN-------------------------------------------R----------------
>IliCYC2g
MFS--SSTPN---FPE-LP--S-S-PAAN--V--FL--PP-SF-F----FDY-EKD-------------VHDGVNCF---N--YQ-N--------S---S----FP-F-ISDN-Y--------NLFHSPS--P----SL---VMEN-FTTT-----------------------MKQ--------------------------DFVSQQAE--QCLISE------------------AAGPW---C--------------------------------------------D--DLLDSVI-SC-SNKSSSKKK---TGGG----V--S-KKDGHTKIFTAQGPRDRRVRLSIDISRKFFCLQDLLGFDKASKTLDWLFSKSMTAIKELIEE--K--N----C--CSS--S-N---V---T-DQ-SKASFLE-AI----KE-GVLQDE---E--D---N---KG-K-KK----------SL--------------VD--G----KRKKNMT-Q-KY-SRGG-G-GF--QE--I-N-FA--RDQSRAMARARARERTREKK--K---Q-LDD-E-L-KL----A--------------------------VIV--P--D---------------D----------F------ESCQN------------------------------------------------------------------------------------------------------------------------------------------------------------------------------------------------------------------------------------------------------M--ESNGGENH---KAIL--TTSS--LLIGDRWAVVNGGSGVML----------------------
>GafCYC2g
MFS--SNP-----FSE-LP--S-S---------------P-NF-L----FDH-EKD--------------------F---V--CL-N--------N---S----NP-F-FSGD-CFLN--P-DNCLNYPV--P---------VMES--VNT-----------------------FKQ--------------------------DFVSEQ-E--QKLFFE------------------E--PW---L---Q--------S-----SED--------------------H--D--DLLESVV-SC-TK---SKKK---T--E----A--S-RKDGHSKIYTARGPRDRRVRLSIDISRKFFCLQDLLGFDKASKTLDWLFTKSKNAIKELVEE--S--D----R--CSS--S-S---V---S-DQ-SKASFLE-AI----KE-GL---D---E--D---K---EK-Q-KK----------S---------------VD--G----KRKK-MT-R-KS-K----A-GF--QE----N-VT--RDQSRAMARARARERTKEKMHFR---K-LDD-E-L-N-----T--------------------------LVV--P--E---------------D----------F------DF--Q------------------------------------------------------------------------------------------------------------------------------------------------------------------------------------------------------------------------------------------------------V-S-SN------------------------------------------------------------
>AcCYC2g
MFS--SSP-----FPE-LP--L-S-P--N--V--FL--SP-NL-L----FDN-EKD--------------------C---V--CF-NY-Y--H-TN---G----DP-F-ISDG-CFFH--S-----------R----SP---VMENN-IST-----------------------NKQ--------------------------DFVSQQ-Q--Q--VSE------------------G--LV---L---E--------S-----CED--------------------H--C--DLLDAVI-SC-SK---SEKK---P--G----A--S-KKDGHGKIYTARGLRDRRVRLSIEISRKFFCLQDLLGFDKASKTLDWLFTKSKKAIKELVDE--T--S---------S--LST---V---D-DQ-SKADFLD-SI----KE-GS---D---E--E---K---GKKK-KK----------S-V----M-K-----WRD--G----KMKK-M----------------------------TGRDQSRTMARARARERTREKMNTK---K-T---------------------------------------------------------------------------------------------------------------------------------------------------------------------------------------------------------------------------------------------------------------------------------------------------------------------------------------------------------------------------------------------------------------
>CcoCYC2g
MFS--SSL-----FPE-FP--L----------------SP-NL-L----LEN-EQD--------------------C---F--CF-NY-F--------------DP-L-ISDG-CFYH--P-----------P----SP---TMET--VSS-----------------------INQ--------------------------DFVSQQ-Q--Q--FSR------------------K--PV---L---E--------Y-----GED--------------------H--C--DLLDAVV-SC-CQ---SEKK---T--V----E--A-KIDGNGKIYTAQGLRDRRVRLSIEMSQKFFCLQDLLGFDKASKTFDWLLTKSKYAIKELVDE--T--N----S--SCS--SST---V---Y-YQ-SKAKFLE-SI----NG-DS---D---D--D---N---GKNKTNK----------R-T----R-K-----SIS--G----FQEN-I----------------------------T-RNQSRDMARARARERTREKMNLK---K-VND-------------------------------------------------------------------------------------------------------------------------------------------------------------------------------------------------------------------------------------------------------------------------------------------------------------------------------------------------------------------------------------------------------------
>TpCYC2g1
MFS--SSP-----FPE-LP--F-S-P--N--V--FI--PS-NL-L----FDS-EKD--------------------C---V--CF---------NS---G----DP-F-ISGD-CFFH--P-----------------P---VTENI-VST-----------------------IKQ--------------------------DFVSQQ-Q--Q--FAQ------------------G--PF---L---Q--------S-----CED--------------QDQDHYD--Y--DLLDAVV-SC-SK---SKKK---S--E----A-SH-EKDGHGKIYTARGLRDRRVRLSIEISRKFFCLQDLLGFDKASKTLDWLFAKSKKAIKELVDE--T--T----H--CSS--STH---V---N-HQ-SNAEFLE-SI----KG-DS---D---E--D---E---GKIK-K--------------------------CVD--G----KKKK-MS-R-KS-I----A-GF--EG----N-VV--RDQSRAMARARARERTREKMNNK---K-LND-------------------------------------------------------------------------------------------------------------------------------------------------------------------------------------------------------------------------------------------------------------------------------------------------------------------------------------------------------------------------------------------------------------
>TpCYC2g2
MFS--SSP-----FPE-LP--F-S-P--N--V--FI--PS-NL-L----FDS-EKD--------------------C---V--CF---------NS---G----DP-F-TSGG-CFFH--P-----------------P---VTEN--VST-----------------------VKQ--------------------------DFVSQQ-Q--Q--FAQ------------------G--TV---L---H--------S-----CEE--------------QDE--YH--Y--DLLDAVV-SC-SK---SKKK---S--G----A-SH-EKDGHGKIYTARGLRDRRVRLSIEISRKFFCLQDLLGFDRASKTLDWLFAKSKKAIKELVDE--T--T----R--CSS--STH---V---N-DQ-SNAEFLE-SI----KG-DL---D---E--D---E---GKNK-KS-------------------------CVD--G----KKKK-MS-R-KS-I----A-GV--EG---IN-VV--RDQSRAMARARARERTREKMSNK---K-LNDH------------------------------------------------------------------------------------------------------------------------------------------------------------------------------------------------------------------------------------------------------------------------------------------------------------------------------------------------------------------------------------------------------------
>FbCYC2g
MFS--SAP-----FQE-FP--L-S-P---------------NL-L----IEN-EKD--------------------C---V--YL-NY-H--Q-NS---G----DP-F-INDG-GFFH--S-----------------P---VMEGS-TFT-----------------------IKQ--------------------------DFVGHR-Q--H--YAE------------------G--PV---L---E--------S-----CED--------------------H--Y--DLLDAVV-SC-SK---AKKK---T--V----V--Y-EKDGHGKIYTSRGFRERRVRLSIEISRKFFCLQELLGFDKASNTLDWLLTKSKKAIKELVDE--T--N----R--GSS--STA---F---N-DR-SDADFLE-SI----KG-DS---D---E--G---K---GNKK-K-----------L-V----I-K-----CLD--G----EMKK-MN-R-KS-V----G-GF--QE----N-LAS-RDQLRAMARARARERTGEKMNTK---K-LNDS------------------------------------------------------------------------------------------------------------------------------------------------------------------------------------------------------------------------------------------------------------------------------------------------------------------------------------------------------------------------------------------------------------
>BpCYC2g
MFS--SSP-----FPE-LP--F-S-P--D--V--FI--TP-TL-L----FDD-EKY--------------------C---V--CF-NY-N--Q-TN---T----NP-L-TSNG-CLFL--S-----------P-----P---IMDN--IST-----------------------VRQ--------------------------DFVTLQ-Q--N--VSD------------------E--DL---L------------------------------------------------------------------K---H--K----K--T-KKDGHSKIYTAQGPRDRRVRLSIGISQKFFCLQDLLGFDKASKTLDWLFTKSKKAIKELVEE--T--N----C--YSS--S-T---T---N-DQ-SKARFLE-SI----KE-DS---D---E--G---KL--GQ-K-KK----------L-V----V-K-----CVD--G----KKKK-MT-Q-KS-V----A-GA--QE----N-HE--REQSRAMARARARERTRGKMNAK---K-LND-N-L-------I--------------------------L-V--P--N---------------E----------F------GC--Q------------------------------------------------------------------------------------------------------------------------------------------------------------------------------------------------------------------------------------------------------V-------------------------------------------------D------------FDN
>HaCYC2g
MFS--SSP-----FPE-LP--L-S-P--N--D--FI--PP-NL-L----FDD-EKD--------------------C---V--CF-NS-Y--Q-NK---T----DP-F-TSDG-CFFH--S-----------P-----P---IIEN----------------------------SKQ--------------------------NFASQQ-Q--K--LSE------------------G--PL---L---E--------C-----CED--------------------H--C--ELLDAVK-SV--K---CMKK---A--V----E--S-KKDVRSKICTARGPRDRRVRLSIDISRKFFCLQDLLGFDKASKTLDWLFTKSKNAIKDLVDE--T--N----H--CPS--S-N---V---S-DE-SNVKFLE-SI----KA-DS---D---E--D---K---GK-K----------------------K-----CVD--G----KKKK-VT-Q-KS-I----A-GS--QE----N-LA--RDQSRVMARARARERTREKMNTK---K-VND-E-L-K-----I--------------------------L-V--P--D---------------E----------F------DC--Q------------------------------------------------------------------------------------------------------------------------------------------------------------------------------------------------------------------------------------------------------I-------------------------------------------------ELPKKSRKSSQSKLDT
>IvaCYC2g
MLS--SSP-----FPD-LP--L-S-P--N--V--FI--TP-NL-L----FND-EKN--------------------C---V--CF-NY-Y--Q-SN---T----DP-F-TSND-CFFH--S-----------P-----P---IMDN--AST-----------------------TKQ--------------------------DFVSQQ-Q--R--FYD------------------G--PV---L---N--------A-----CED--------------------Q--H--DVVDAVV-SC-SK---CTKK---P--V----E--T-RKDGRSKICTASGPRDRRVRLSIDISRKFFCLQDLLGFDKASKTLDWLFTKSKRAIKELVEE--T--N----N--CSS--A-T---V---S-DE-SSVKFLE-SI----KG-DS---D---E--H---K---GK-K-KK----------T-V----V-K-----CV---G----DKKK-MN-R-KS-V----A-GL--QD----N-PV--RDQSRVMARARARERTREKMNTK---M-VND-D-QPK-----M--------------------------L-V--H--D---------------E----------F------DC--Q------------------------------------------------------------------------------------------------------------------------------------------------------------------------------------------------------------------------------------------------------I-------------------------------------------------NILKKSKNSS------
>LsCYC2g
MFSSGSNP-----FPE-LP--S-S-P--N--I--FF--PP-NF-L----FDH-KND--------------------C---S--CC-NY-H--L-NN---S----DP-F-ISDD-CFHD--T-NNSL---A--P--P-SP---DIYN--IST-----------------------VKQ--------------------------DLCKKK-Q--L--FSA------------------E--QV---L---Q--------T-----CED--------------------H--D--NLLQSVI-PS------SNKK---T--V----A--S--KDGHSKIYTARGPRNRRVRLSIDISRKFFCLQDLLGFDKASKTLDWLFSKCNTAIKELVEE--T--N----F--YSS--S-T---A---S-YQ-SKTSFLE-AV----IG-VR---D---G--G---K---S--K-KK----------S-Q----L-K-----YVE--E----KRKK-IK-Q-KS-K----G-VF--QD----N-LE--RGHSRAMARARARERVREKMRIR---K-LDD-E-L-M-----T--------------------------V-V--H--D---------------D----------F------DY--Q------------------------------------------------------------------------------------------------------------------------------------------------------------------------------------------------------------------------------------------------------N-FKSSAGDDH---KVIS--AHTA------------------IW----------------------
>TmCYC2g
MFS--SSP-----FPE-LP--S-S-P--NN-V--FF--PP-NF-L----FHH-END--------------------S---A--CF-NY-H--L-NN---S----DP-L-ISDD-FFHDIYS-NNNL---A--P--P-SP---VIPT--TST-----------------------IEE--------------------------ELG---------------------------------------L---Q--------S-----YED--------------------H--D--DLLESVI-TS------CKKK---T--V----V--S-KKSGHSKIYTARGLRDRRVRLSIDISRKFFCLQDLLGFDKASKTLDWLFGKCKTAIQELVKE--T--N----R--CPS--S-T---T---T-FQ-SKTSFLE-AI----MG-DG---D---D--G---K---S--K-KK----------S-Q----V-K-----YVD--G----KRKK-VV-E-NP-T----G-GF--QD----N-LA--KDQSRAVARARARERARKKMRIR---N-LDD-E-L-K-----T--------------------------L-ANDH--D---------------D----------F------DF--Q------------------------------------------------------------------------------------------------------------------------------------------------------------------------------------------------------------------------------------------------------N-FKSSAAESD---RMIQRIQQPG------------------DQ----------------------
>AiCYC2b
MFS--SNP-----FPH-LP--S-ST---N--V--FS--SSSNS-F----FDH-EKD--------------------D---V--DF-H-----------------NS-Y-LSGD-FNLH--A-YNS-------H-----------------V-HPPDTVE---------------KMFV-------------------MEEKHH---------------Q-------Q-----QHFSEG--SG---L---Q--------Y-----SED--------------------H--D--DLLDSVV-SP------YRKK---M--A----A--S-KKDGHSKIYTARGPRDRRVRLSIEIARKFFCLQDLLGFDKASKTLDWLLGKSLTAIKDLVEQ--M--T----R--CSS--S-T---V---T-EE-SKAKFLE-TI-------------------EN--N---GK-K-KK----------A-V----VVK-----CVE--P----KKKK-AT-Q-RC-K----V-GV--QE----N-VA--REQLRAEARARARERTKEKMRVK---K-L------------------------------------------------D---------------G----------C----------------------------GQIE-QQ-N--------------------------------------------------------------------------------------------------------------------------------------DY--------EAPWGSWNQ-------------------------------------------------------------------------------------------------------------------------------------
>EbCYC2b
MFS--SNP-----FPH-LS--S-PT---N--V--LF--PPSNS-F----FDH-EKD--------------------D---V--EF-H-----------------NT-F-LSGD-YKIH--A-YND-------S-----------------V-----------------------KELV-------------------M--------------------Q-------E-----QQFSEG--SG---L---Q--------Y-----GED--------------------H--D--DLLDSVI-SP------NKMK---M--A----A--S-KKDGHSKIETARGPRDRRVRLSIEIARKFFCLQDLLGFDKASKTLDWLLGKSLASIKDLVEQ--TSTT----Q--CSS--S-T---V---T-EE-SKVQFLE-TI-------------------EN--N---GK-K-KKKAA-------S-V----VVK-----CVV--P----KKKK-TSVQ-RC-N----I-----QD----N-VA--REQLRKEARARARERTKEKMRVK---K-L------------------------------------------------D---------------G----------W----------------------------SQIE-QQ-N--------------------------------------------------------------------------------------------------------------------------------------NYHGINDLDLE---------------------------------------------------------------------------------------------------------------------------------------------
>BpCYC2b
MFS--SNP-----CPQ-VP--S-ST---N--V--FS--PS-DS-F----FDY-EKD--------------------I---D--HF-NY-H--QQI----D----NL-F-TSNDF---------------------------------------------------------------VSHTYSSPAHDPDPPVTNDVT--------------------THEQDFVLQ-----QQF-----------------------------PEG--------------------H--D--DLLESVI-SS------YKKK---M--P----S--S-KRDRHSKIYTARGPRDRRVRLSIDVSRKFFCLQDLLGFDKASKTLDWLLTKSLTAIKDLVAQ--T--S----K--CSS--S-T---L---T-EE-SNAKFLE-TI----KR-DSD---------VE--N---GK-M-KK----------P-R----L-K-----CVD--G----KGKK-LT-H-KS-K----V-GS--QE----S-FS--REQSRAEARARARERTKEKSRLK-------------------------------------------------------------------------------------------------------------------------------MLV--MD--QE-TSKQLIDS------S--F-------------------------------------------------------------QVR---EFLEQLGDHAGILRTSFLVTK----------------------------------------------------------------------------------------------------------------------------------------------------------------
>CbiCYC2b
MFS--TNP-----FSQ-VP--S-SI---N--V--FS--PS-NA-F----FDY-EKDDSNNYNNNNN----------N---A--PF-NS-H--QQM----D----NP-F-TSNDF---------------------------------------------------------------VSRTYNSPA-----PVTNVVS--------------------TLEQDLVLQ-----QQF-----------------------------SED--------------------H--D--DLLESII-SS------YNKK---M--P----S--S-RRDGHSKIYTARGPRDRRVRLSIDVSRKFFCLQDLLGFDKASKTLDWLLTKSLTAIKELVSQ--T--N----R--CSS--S-T---L---S-EE-SNARSLE-TI----KR-GSD---------VE--N---GK-K-KK----------S------------------------QGKK-LT-K-RS-K----V-GS--QE-S--S-YS--REQSRAEARARARERTKEKSRLK-------------------------------------------------------------------------------------------------------------------------------GLV--VD--QE-TSKQLKDS------S--F-------------------------------------------------------------QGS----------------------------------------------------------------------------------------------------------------------------------------------------------------------------------------
>HaCYC2b
MLS------------------S-ST---N--A--FS--PS-KS-F----FDN-QKD--------------------N---H--DF-NY-P--QEI----D----NP-F-ISTDF---------------------------------------------------------------VCHTYTGPAHVPQ--VTEEAT--------------------TLEQGFVLQ-----HQF-----------------------------SED--------------------H--D--DLLESVV-SS------YKKK---I--V----T--T-KKDGHSKICTAGGLRDRRVRLSIDISRKFFCLQELLGFDKASKTLDWLFTKSLTAIKDLVEQ--T--N----H--SSS--S-A---L---T-DE-SNAKFLE-SI----KG-DSD---------DE--N---TQ-K-EK----------S-L----L-K-----RVD--G----KGKK-GT-Q-RA-K----V-RS--QE----S-FS--REQSRAEARERARKRTKEKNRAK---K-F------------------------------------------------D---------------D----------C-------------------------------------------ESGLECSMD--QE-TSNQSKDS------S--F-------------------------------------------------------------QVR-------------------------A--------------------------------------------------------------------------------------------------------------------------------------------------------------
>FbCYC2b
MFS--SNP-----FSQ-VRNFS-TI---N--V--FS--PP-NS-F----LDY-ETD--------------------D---V--YF-NY-H--QQIN---N----NP-F-VSGD----------------------------------------------------------------VCH--------------NDVT--------------------TLKQDFVLQ-----QHFAEG--SG---L---Q--------SSD---SED--------------------H--N--DLLESVI-SS------YKKK---M--V----T--S-KRDGHSKINTSRGPRDRRVRLSIDIAKKFFCLQDLLGFDKASNTLDWLLTKSLTAIKDLVEQ--P--N--H-S--ASS--S-T---L---T-DE-SKARFLE-TI---KRD-DSD---------EE--H---GQ-K-KK----------S-L----V-K-----CVN--G----KKKK-TT-Q-RS-K----G-AS--QE----S-LS--REQSRAEARARARERTKEKNRVK---Q-L------------------------------------------------D---------------D----------C----------------------------G--E-QR-N---GYKDISWECAMD--QE-TSNLSKDS------S--F-------------------------------------------------------------KVT-------------------------AFHEQLEINHALIDSDL----------------------------------------------------------------------------------------------------------------------------------------------
>GpaCYC2b
MFS--SNP-----FSQ------------N--V--FS--PP-NS-F----LDN-EKD--------------------D---A--HF-NY-H--HQIH---M----NP-Y-IS-----------------------------------------------------------------------------------NDFA--------------------TLEQDFVLQ-----HQFSE--------------------------------------------------------DLLDSVVSSS------FNKK---L--E----T--S-KRDGHSKICTAGGLRDRRVRLSIDIARKFFCLQDLLGFDKASNTLDWLLTKSLTSIKDLVEQ--T--N----S--CSS--S-T---V---T-DE-SKAEFLE-TI----KA-DLE---------EP--N---GL-K-MK----------S-LQ---L-K-----SVH--G----KGKK-MT-H-RS-K----AHVS--QE----T-VT--REQSRAQARARARERTKAKNLVK---K-L------------------------------------------------D---------------D----------C----------------------------GQIE-LH-N---AFKDTSWECIMD--Q----------------------------------------------------------------------------------------------------------------------------------------------------------------------------------------------------------------------------------------------------------------------------
>TpCYC2b
MFS--SN-----------P--S-ST---N--L--FS---P-NS-Y----LNY-KQD--------------------D---D-----NY----------------NP-F-ISGD----------------------------------------------------------------V-------------------T--------------------TLKQDIVLH-----QQFSEG--SG---F---Q--------Y-------N--------------------S--E--DLLDSVV-SS------YKQK---T--L-IMET--S-KKNGHSKIYTAKGPRDRRVRLSIDIARKFFCLQDLLGFDKASKTLDWLFTKSLTAIKDLVEQHTT--A----Q--SSS--S-T---V---T-DE-SNAKFLE-TI----KGSDSD---------D--------Q-E-IN----------I-V----Q-K-----KPK--G----K-KM-MI-Q-RT-K----S-GS--QQ----I-IS--RDQLRAEARARARERTKQKNLVK---K-L------------------------------------------------D---------------D----------CDQSGCC---------------------------VQ-N---GYKDVRWERVMG--QE-TFKQSKDL------S--F------------------------------------------------------------DQIR------------------------SAFHEQLGDY-----AGS----------------------------------------------------------------------------------------------------------------------------------------------
>GpuCYC2b
MFS--SNP-----FSH-VP--S-ST---N--L--FS--HS-SS-F----FNN-EKD--------------------D---I--QF-NY-H--QQI-N-------NP-S-IS--------------------------------------------------------------------------------------------------------------TDYVCHTFNCQQQNSEG--SG---M---Q--------YF-----EN--------------------H--K--DLLDSVV-FP------YKNK---T--V----A--S-KKDGHSKIHTAKGPRDRRVRLSIDISRKFFCLQDLLGFDKASKTLDWLLSKSLTAIKDLVEQ--T--N----N--CSS--S-T---L---T-DE-SKVKFLE-TL----KG-DSD---------EE--N---GQ-N-KK----------L-P----L-K-----FVG--G----KRKR-MA-K-RN-K----S-GC--EG----S-FA--REQWRAEARARARERTKERIRVK---K-L------------------------------------------------D---------------E----------CE-SGCC----------------------GQIG-QQ-N---GYKDINWE-IM---------------------------------------------------------------------------------------------------------------------------------Q----------------------------------------------------------------------------------------------------------------------------------------------
>HaCYC2b2
MFS--SN--------H-IP--C-ST---N--V---S--TP-DS-F----FNH-EES--------------------N---L--HF-N-----------------NP-F-ISSN----------------------------------------------------------------F-------------------A--------------------T-------Q-----QQFSNG--SG---L---Q--------HYDQHQDQD--------------------H--D--DLLESII-SP------NKKK---I--T----T--S-MKDGHSKIYTAQGPRDRRVRLSIEISRKFFCLQDLLGYDKASKTLDWLFEKSLTAIKDLVKE--T--N----Q--CSS--S-T--VI---T-DQ-SRVKFLE-TM----MG-DSV---------EE--S---GP-R-K--------------------------------------KK-MT-Q-RC-K----G-GI--QD----G-CS--RYQLRVDARSRARERTKEKLLVK---K-F------------------------------------------------------------------------------------------------------------------------------VD--QE-SWKMAKDS------S--F-------------------------------------------------------------LIG-------------------------GF---MGD-PVVNDLDLE---------------------------------------------------------------------------------------------------------------------------------------------
>CoCYC2b
---------------N-LP--P-STD--N--L--F---PS-SRSL----FDL-EKE--------------------G---V--DF-HY-H--H-RN---H----NQ-F-ISGD-FRLH--APVNE-------N-----------------F-----------------------IMH-----------------------------------------Q-------Q-----QQFSEG--SG---L---Q--------Y-----SED--------------------H--D--DLLNSVI-SP------YDTK---M--A----T--S-KKNGHSKIYTARGPRDRRVRLSIGIAQKFFFLQDLLGFDKASKTLDWLITKSLTAIKDLVEE--T--N---QS--CPS--S-T---V---T-EQ-SKVEFLE-TI-------------------KD-HN---GL-K-KK----------S-V----AVK-----CVG--G----KKQK-MA-Q-RC-K----G-GI--QE----N-LA--RDQSRSEARARARERTKQKQKMR---T-V------------------------------------------------D---------------G----------C------E----------S----G---RWGQIQ-PQ-N-GY----------------------KDSNQSKDPS--F-------------------------------------------------------------QIR-------------------------AFRN-----------------------------------------------------------------------------------------------------------------------------------------------------------
>OeCYC2b
---------------N-LP--S-STN--N--L--FS--PP-NSNL----FDH-EKH--------------------D---V--DF-HY-H--H-HH---H----HHPF-FSGD-FHLH--T-FNT-------P-----------------P-----------------------VLL-----------------------------------------Q-------Q-----RQFS----------------------------SED--------------------H--D--ELLDSVV-SP------YNTK---M--S----T--S-KKDGHSKIYTARGPRDRRVRLSIGIAKKFFCLQDMLGFDKASKTLDWLLTKSLTAIKDLVEQ--T--N----N--CSN--S-T---V-VVT-DE-SRVQFLK-TI-------------------EE---------K-KN----------S-V----VPK-----CVD--G----KRKK-MT-Q-KL-K-----------------------DQSRAEARARARERTKEKLKMR-----L------------------------------------------------D---------------G----------C------E----------S----RGC-SWGQIE-PQ-N-VC----------------------KDS------S--F-----------------------------------------------------------P-QIR-------------------------AFHN-----------------------------------------------------------------------------------------------------------------------------------------------------------
>GafCYC2b
---------------Q-LY--S-STS--N--V--FS--PS-NS-F----FDH-GKN--------------------D---V--HF-------------------DP-F----D-FHLH--T-HNI-------H-----------------T--------PSQMMQNVSAAKQDSIVW-------------------------------------------------Q-------------------------------Y-----SED--------------------H--D--DLLDSVI-SP------YKKK---I--A----TS-S-KKDGHSKIYTAQGPRDRRVRLSIEIARKFFCLQDLLGFDKASKTLDWLLTKSLMAIKDLVQQ--T--N-N--N--CSS--S-T---V---T-DE-SKVKFLE-TI-------------------EN--D---GK-K-KK----------S-V-IR-A-K-----FVD--G----KKKK-VI-L-KC-K----G-KF-VQEN---N-VA--RDQSRAEARARARERTKEKMRVK---R-L------------------------------------------------D--------------GG----------C------G----------S----S---SWGQIG-PQ-N-DF----------------------KDA------S--F-------------------------------------------------------------QIR-------------------------AVHEQMGDHIC----NL----------------------------------------------------------------------------------------------------------------------------------------------
>DooCYC2b
MFS--SNP-----FQQ-LP--S-SI---N--V--FS--PP-NS-F----LAH-EKD--------------------DD--V--HF-ND-H--R-RN---H----NS-F-ISGD-LHFH--T-YNS-------P-----------------P--------PFPATGGITTIEKDFVMQ-----------------------------------------Q-------Q-------------------------------F-----SED--------------------H--D--ELLDSVI-SP------YKTK---M--A----T--S-KKDGHSKIYTARGPRDRRVRLSIGIAQKFFCLQDLLGFDKASKTLDWLLTKSLTAIKDLVEE--T--N----H--CSS--S-T---I---T-DQ-SKVDFLE-TI----RG--S---D------ED--N---GK-K-KK----------S-V----Q-K-----CGD--G----KKKK-MI-Q-KC-K----S-GS--QE----S-FA--RDQLRVEARARARERTKEKLRVK---K-I------------------------------------------------NDELKTFVHDPCDQSGG----------C---------------------------WGQIE-SQ-N-DY----------------------KD-------------------------------------------------------------------------IRWDH----------------------AVDD------S----DLE---------------------------------------------------------------------------------------------------------------------------------------------
>SoCYC2b
MFS--SNP-----FS--------STT--N--G--FS--CS-DY-F----FDQ-EKD--------------------D---V------D-H--FDK---------NP-F-FSGE-FLFH---------------A-D-P------DN--LTT-----------------------IKP-----------------------------------------Q------------------G--FV-MHQ---HQQLFS---D-----DED--------------------D--D--DLLDSVI-SP------YKKK---I--S----I--S-KKDGHSKIDTARGPRDRRVRLSIGIAQKFFCLQDLLGFDKASKTLDWLLTKSITAIKDLVEE--T--N----Q--CSS--S-T---IT--T-EQ-TKVRFLE-SI----KE-TS---D---D--DK--T---AE-N-LK----------S--------------CVD--V----KKKK-MT-Q-RC-N---KP-RF--QD----N-LA--RNQSRVEARARARERTKEKMRVK---K-T-------------L--------------------------V-VP----D---------------S----------S------E----------S----G---CWGQIE-PQ-NIDYEER--RWENIMD--QE-TSKQSKDS------S--F--------------------------------------------------------------------------------------------------------------------------------------------------------------------------------------------------------------------------------------------------------
>TrCYC2b
MFS--SNP-----FS--------LTT--N--G--FY--CS-GY-F----FDQ-EKD--------------------D---V------N-H--YDK---------NL-S-FLGY-FLFH---------------A-G-P------DN--VTT-----------------------IKP-----------------------------------------Q----------------------V-MYR---HQQLLS---D-----DVD--------------------D--E--DLLDSVI-SP------YKKK---F--L----I--S-KKDGHSKIDTARGPIDRRVRLSIGIAQKFFCLQDLLGFDKASKTLDWLLTKSITAIKDLVEE--T--N----Q--CSS--S-T---IT--T-DQ-SKVRFLE-SI----KE-TS---D---D--DK--T---CQ-N-LK----------S--------------CVD--V----KKKK-MT-Q-RC-N---KP-RF--QD----S-LA--RNQSRAEARARARERTKEKMRVK---K-T-------------L--------------------------V-VP----D---------------S----------C------E----------S----G---CWGQIE-PE-NIDYEER--RWESIMD--QE-TSKQSKDS------T--F--------------------------------------------------------------------------------------------------------------------------------------------------------------------------------------------------------------------------------------------------------
>SscCYC2b
MFS--SNP-----LP--------SSP--N--HNVFS--CS-NS-F----FDH-EKD--------------------D---VL-HF-NN-D--YNN---------NP-F-ISGD-FLFH---------------A-D-L------DN--LTT-----------------------IKQ-----------------------------------------Q------------------D--FV---Q---HQQPLSEYDD-----NDD--------------------D--D--DLLDSVV-SP------YKKK---I--S----I--S-KKDGHSKIYTARGPRDRRVRLSIGIAQKFFCLQDLLGFDKASKTLDWLLTKSLTAIKDLVED--T--N----R--CSS--S-T---IT--T-DQYSKVEFLE-SI----KG-TS---D---E--DK--N---CQ-K-KN----------S--------------CVD--L----KKKK-LT-Q-RY-S---KA-GLI-QD----N-LA--KDQLKAEARARARERTKEKMCVK---K-T-------------L--------------------------F-VP----D---------------S----------S------E----------S----G---CWGKIE-LR-NIDYEEN--RWEGIMD--QE-TSMQSKDS------S--F--------------------------------------------------------------------------------------------------------------------------------------------------------------------------------------------------------------------------------------------------------
>IliCYC2b
MFS--SNP-----FSQ-VP--S-STT--N--V--FS--PP-NS-F----FDH-QKD--------------------H---EL-HF-NY-H--Q-RI---Q----TP-F-ISGD-ILFH--T-YNT-------PA-P-PP---VTGN--VSA-----------------------QFS-----------------------------------------E------------------G--SV---L---Q--------D-----CEDV-------------------H--D--DLSDSVI-SP------YKKK---I--A----T--S-KKDGHSKIYTARGPRDRRVRLSIDIARKFFCLQDLLGFDKASKTLDWLLTKSLTAIKDLVEE--T--N----Q--CSS--S-T---L---A-DQ-SKVKFLE-TI----KG-DS---D---E--EN--N---CQ-K-KK----------S--------------VAK--F-GDGKKKK-VT-QSRC-K---LA-GS--VE----S-FV--RDQSRAEARARARERTKEKIRVKKN----------------------------------------------------------------------------------------------------------------------------------------------------------F-KSK----------------------------------------------------------------------------------------------------------------------------------------------------------------------------------------------------------------------------------------------------
>IliCYC2b2
MFS---NP-----FSQ-FS--SPSPT--N--L--FT--PL-NS-Y----FDV-EKD--------------------D---NV-PF-NYFH--QKKI---H----NP-V-MCDR-FLF---------------------P---VTEN--VTC-----------------------TMQ-----------------------------------------Q------------------Q--K----Q---Q--------N-----YED--------------------H--G--DLLDSVI-SP------YKMK---T--V----N--L-KKDGHNKIYTARGPRDRRVRLSIDVARKFFCLQDLLGFDKASKTLDWLITKSQISIKDLVEE--T--N----R--SSS--N-STM-M---T-YQ-SKVRFLE-TF--YKGG-DS---DD--E--ENI-N---CQ-K-RK---QSS----S--------------VVK--F----KRKK-TT-TKRC-K---LG-GS--EE----D-FA--RGQSRAEARARARERTKEKMRVKNDLK-I-------------L--------------------------M-VS----E---------------Y----------S------G----------C----N---WGGQLE-PQ-IINYNNKDIRCEEYHDTYQQ-NSRQLEDS------S--F-QNKYHLALPKFRPFHEQQARTLKESQEIPQRERAISLVIN---------------------------------------------------------------------------------------------------------------------------------------------------------------------------------------------------------------
>SoCYC2b2
MFP--SNP-----FP-------------------LS---S-IS-F----SDY-EKD--------------------D---V-----------Y-FN---E----NP-Y-ISGD-FLFH--S-YNT-------PPPP-PP---VTGN--VTP-----------------------------------------------------------------------------------------P--------Q--------F-----CED--------------------N--D--EVLESVI-YR------YKKK---L--A----T--P-KNGGKSKIYTAQGPRDRRVRLSIEISRKFFYLQDLLGFDKASKTLDWLFTKSLTAIKDLVKE--T--N----H--SIV--S-T---------DP-SRAEFLE-TI----ND-GS---D---Q--D---N---GG-K-KK----------S-------------------A----KTKR--S-K-KC-K----S-GF--HE----K-IA--RDQSRTEARARARERTIEKLRVK---K-IDD-N-L-K-----Q--------------------------L-VP----D---------------G----------F------E----------S---GT--YVVGDLE-QP------------------------------------A--A--------------------------------------------------------------------------------------------------------------------------------------------------------------------------------------------------------------------------------------------------------
>AacCYC2b
MFS--SNP-----FPH-LP--S-S-N--S--V--LS---Q-SN-F-FLTHEN-END--------------------D---V--DR-NY-Q--H-RN---N----NP-F-ISSD-AHFH--S-YND----------P-PS---VTEN--VML-----------------------------------------------------------------------------------------HG---F---Q--------Y-----CED--------------------H--N--DLLDSVI-SE------NNKK---L--V----N--S-KKDGHSKIYTARGPRDRRVRLSIGIAEKFFCLQDLLGFDKASKTLDWLLTKSLTAIKDLVED--T--N----H--CSS--S-P---V---Y-YQ-SKVKFLE-TI----MA-GA---G---G--E---D---SQ-K-KK----------P-G----LLN-----AVD--G----KRKK-LI-------------GI--QE----N-LT--RNQSRTKARARARERTKAKKCVK---R-LH-----------------------------------------------H---------------G----------C------E----------S---AG------QME-PQ------------------------------------S--G--------------------------------------------------------------------------------------------------------------------------------------------------------------------------------------------------------------------------------------------------------
>GcCYC2b
MFS--SNP-----FPH-LP--S-S-N--S--V--LS---Q-SN-F-FFTNEK-END--------------------D---I--DR----------N---N----NP-F-ISGE-AHFH--A-DND----------P-PP---NTEN--VML-----------------------------------------------------------------------------------------QG---F---Q--------Y-----CED--------------------H--N--DLLDSVI-SG------YNGN---L--V----N--S-KKDGHSKIYTARGPRDRRVRLSIGIAEKFFSLQDLLGFDKASKTLDWLLTKSLTAIKDLVDD--T--N----S--CSS--S-T---V---Y-YP-SKFKFLE-TI----KA-GS---G---G--E---K---SQ-K-KK----------P-G----LLN-----GVD--E----KRKK-LI-R-KG-K----D-GI--QE----N-LT--RDQSRTKARARARERTKAKMCVK---R-LH-----------------------------------------------H---------------G----------C------E----------S---AG---CWDQME-PR------------------------------------S--T-----------------------------------------QKNSNGSSIQVNVLDLEI---------------------------------------------------------------------------------------------------------------------------------------------------------------------------------------------
>ClCYC2b
MFS--SNP-----FPH-LP--S-S-N--N--V--FS---Q-SN-S-FLTHEN-END--------------------L---I--DR-------H-RN---H----NP-F-VSGD-AHFH--A-YND----------P-PP---VTEN--VML-----------------------------------------------------------------------------------------QG---F---Q--------Y-----CED--------------------H--D--DLLDSVI-SG------YNRK---L--V----N--S-KKDGHSKIYTARGPRDRRVRLSIGISEKFFCLQDLLGFDKASKTLDWLLTKSLTAIKDLVEE--M--N----H--CSY--S-T---V---Y-NQ-SNVKFLE-SI----KA-GS---G---G--E---N---SR-K-KR----------P-G----LHD-----GVD--G----KTKK-LI-R-KC-K----V-GI--QE----N-LT--RDQSRTEARERARERTKAKMCVK---R-LH-----------------------------------------------H---------------G----------C------E----------S---AG---CWGQVE-QQ------------------------------------R--T--------------------------------------------------------------------------------------------------------------------------------------------------------------------------------------------------------------------------------------------------------
>LsCYC2b
MHS--SNP-----FPQ-LP--S-S-T--V--G--FS--HP-NF-F----FYH-EKD--------------------D---V--QY-NY-H--R-KN---D----DP-F-ISSD-FLFH--P-YNS-------ST-P-PA---VMEN--VTT-----------------------IKQ--------------------------DFVR----QQQ--FSE------------------G--SG---L---Q--------C-----SED--------------------HD-----LLDSVI-SP------YNKR---L--A----T--S-KKDGHSKIYTARGPRDRRVRLSIEISRKFFCLQDLLGFDKPSQTLDWLFTKSLTAINELVEE--T--S-------CSS--S-T---V---T-DQ-SKLTFLE-TI----NG-G-------------------SE-K-KP------------V----LPK-----CVS--I----KKKK-TT-R-RCNK----S-GF--QE----D-LA--RDQCRTEARARARERTREKLLVK---K-LDD-D-L-K-----T--------------------------L-FP----D---------------C----------C------D----------S---GN---FWSQTE-PK-N---EYNDICRECIMD--QE-PSMQSK--------T--F-------------------------------------------------------------------------------------------------------------------NL--------------------------SN-------------------------------------------------------------------------------------------------------
>TmCYC2b
MFS--SNP-----FPQ-IP--N---------G--FS--LP-SS-F----FYQ-EKE--------------------D-HHV--HY-TY-H--Q-KN---G----DP-F-FSGD-FLF---------------------P---VTEN--VTT-----------------------IKE--------------------------DFVT----QQQ-----------------------------------Q--------I-----SED--------------------HDHS--DLLGSVI-SP------YKKRSL-M--A----A--S-KKGGHSKIHTARGPRDRRVRLSIEISRKFFCLQELLGFDKASKTLDWLFTKSLTAINELVEE--N--S-------CSS--S-T---V---T-DQ-CRVSFLE-TI----NG-GI---I---E--D---K---AQ-K-RK------------L----LPS-----CVH--S----KKKK-TT-G-IC-K----A-GV--QK----D-LE--RDQLRTEARARARERTREKLRV-------ND-E-L-K-----T--------------------------L-------------------------------------------------------------------------------------MD--QE-TSR-----------------------------------------------------------------------------------------------------------------------------------------------------------------------------------------------------------------------------------------------------------------------
>SsiCYC2b
MFS--SNP-----FPQ-LP--S-S-T--N--G--FS--PP-NS-F----FVH-EKD--------------------G---V--HY-SY-H--Q-RN---D----DP-F-ISGD-FLFH--D-YNR-------SA-S-PQ---IMEN--VTT-----------------------IKQ--------------------------DFVR----QQQ--FSE------------------G--SE---L---Q--------H-----SED--------------------H--S--DLLDSVI-SR------YKKR---M--A----T--S-KKDGHSKIYTAQGPRDRRVRLSIDVAQKFFCLQDLLGFDKASKTLDWLLTKSMSSTKELVEE--T--N----H--CSS--S-T---V---T-DE-SKARFLE-TI----TG-ES---D---E--D---K---GQ-K-KK------------S----AHK-----CID--G----RKKK-TS-G-RC-K----P-GF--QA----I-VA--RDHSRTEARARARERTRERLRAK---N-LDG-D-L-N-----T--------------------------L-IP--------------------------------------D----------E---SS---CWGQIE-PQ-S---NYKDIRWGCIMD--QE-TSNQSKDS------S--F-------------------------------------------------------------------------------------------------------------------QI--------------------------QYGTLQKFRGFEEQPTDHAIHDLDPE-------------------------------------------------------------------------------
>CCCYC2b1
MFP--PNS---S-FPHDLP--S-S-T--N-HV--FP--PL-NS-F----SNH-ELY--------------------D---V-DHF-KY-L--Q-MHH--D----------PCE-SLFN--A-YNNT---A--PP-PPPP---VMQN--VTT-----------------------ISQ--------------------------D------------FLE------------------S--SG---L---P--------N-----CEE------------YG------H--D--DLLDSVV-SR------YKKK--MV--A----T--T-RKDGHRKINTAQGPRDRRVRFSIQIAQKFFGLQDLLGFDRASKTLDWLLTNSVTAIKELVEE--T--N----Q--ASS--D------------E-SRQKFLE-TI----IG------------------------K-KE----------S-V----I-K-----CGD--G----KKKK-TR-Q-KC-T----A-GC--GV----NNAA--RDQSRAEARARARERTRAKMLVK---K-LDD-D---------D--------------------------L-VP----D---------------S-----K-LSLM------D----------S---GG---CWSEIDQPQ-S---DYKNLRWECIMD--QEQMSRQSKDS------SSLYT------------------------------------------------------------------------------------------------------------------SLYQNLEYYFMSSR-----------------------------------------------------------------------------------------------------------------------
>CCCYC2b2
MFS--SNP-----LGY-L---------------------P-NS-F----YDH-EKD--------------------D---F--HF-NY-H--Q-RNH--G----DP-F-ISGE-CFFH--A-SNST---A--L--P-PP---IMEN--ATT-----------------------IKQ--------------------------DFVGQQ-QQQQ--FSE------------------R--SG---L---Q--------N-----CDY--------------------R--D--DLLDPVI-SR------HKKK---I--G----T--F-KKHGHSKICTARGPRDRRVRFSIEVAQKFFCLQDLLGFDKASKTLDWLLTNSMPAIKELIEE--T--G----D--CSS--S-T---V---N-HP-YKLKFLE-AI----NG-GS---D---D-LS---D---GK-K-KN----------S-V---LP-K-----RVA--G----KKKK-TR-R-KC-K----T-GF--QV----N-VT--RDQSRAEARARARERTREKMRVK---K-LGD-D-L-K-----T--------------------------L-AP----D---------------G-CEYYE-VSPS------N----------LILKSD---YWREIE-PQ-I---DYKNIRWKCIMG--SE-TSQQSKDS------S--FT------------------------------------------------------------------------------------------------------------------NI-----------------------------------------------------------------------------------------------------------------------------------
>HlyCYC2b
MFS--SNP-----FPH-LP--S-S-T--D-------IFPP-NS-F----FHH-EKD--------------------E---F--HF-NY-H--H-RNNVAD----DP-I-ISGE-HIFH--S-HNN----------P-PP---ITDN--VTI-----------------------IEQ--------------------------DFV----RQQQ--FFE------------------G--LG---F---Q--------N-----CEH-DAERLGFQNCE--------H--ET-DLLGSMI-SN------HNKK---I--G----T--S-KKHGHSKICTARGPRDRRVRFSIEVAQKFFSLQDLLGFDKASKTLDWLITNSMSAIKDLVEE--T--G----D--CSS--S-T---V---T-HQ-FKLEFLD-AI----NG-GS---D---E--I---N---GK-Q-KK----------S-V----P-K-----SCVAGK----KIKK-TW-R-KC-E----T-GF--QV----N-VE--RYQSRAEARARARERTREKMRLK---K------------------------------------------------LDD---------------G-CEYRQ----------------------------------------------------------------------------------------------------------------------------------------------------------------------------------------------------------------------------------------------------------------------------------------------------------------------------------------
>CecCYC2b
MFS--SNP-----FPH-LP--S-S-I--D-HV--FPFLPP-NS-FS---IHH-EKD--------------------D---L--HF--------------------P-L-IPGE-YTLH--S-TTNT---A--LP-P-PP---V-------I-----------------------NEN--------------------------NLV----VQQQ--FLE------------------G--LG---L---Q--------N-----CDH--------------------Q--DD-DVLDS---SP------EKKK---I--G----S--S-KKHGHSKICTARGPRDRRVRFSIEVAQKFFSLQDLLGFDKASKTLDWLISNSLPAIKELVEV------------------S-S---V---T-HQ-CKQKFLDIVI----NGGGS---D---E--T---N---KA-K-KK------GGTTS-V----A-K-----SCADDG----KKKK-SK-R-RC-K----D-GF--RV----N------NVARAEARARARERTKEKMRLK---KQLDD-D-L-K-----I--------------------------L-VNPELND---------------GNCEYHRRLSPS------D----------SALKSD---CWSEIE-HQ------SNQIRWKCIMS--PE-TSKQSKDS------S--FT------------------------------------------------------------------------------------------------------------------SI-----------------------------------------------------------------------------------------------------------------------------------
>MdCYC2b
MFS--SNL----NFPQ-LP--S-S-T--N--V--FP--PP-NS-F----FDH-EKE--------------------A---L--HF-NY-HGQQ-RN---D----DP-F-ISGD-YFFH--A-YNST---A--AP-P-PP---VVEN--ITT-----------------------IKQ--------------------------DFVR----QQQ--FSE------------------G--SG---L---P--------Y-----CED--------------------H--D--DLLNSVI-SR------YKKK---M--E----T--S-KKDGHSKIYTARGPRDRRVRLSVEIARKFSCLQELLGFEKASKTLDWLLTKSLTAIKELVEE--M--E----H--CSS--S-T---L---T-DQ-SKVKFLE-TI----NG-GL---D---E--D---N---RQ-M-KK----------S-V----L-KS----CVD--G----KKKK-KS-P-KC-N----A-GF--QA----N-VA--RDQSRAEARARARERTREKMRVK---K-LDD-G-L-K-----TSVPDGCECCQVIRPLNLALQSGCWS-R-----------------------------------------------------------------IE-PQ-S---AYKDTGWECIMD--PE-TSKQSNDS------S--P-------------------------------------------------------------------------------------------------------------------QI------------H----EQQGD-------------------------------------------------------------------------------------------------------------
>BpuCYC2b
MFS--SNP-----FPH-------------------Y--PP-NS-F----FEH-EKD--------------------D---V--HF-DY-H--Q-RT---D----DP-F-ISGD-SFFP--S-YNVI---T--PP-P-PV---VVEG--VTT-----------------------IKQ--------------------------DFVR----QQQ--FPE------------------G--SG---L---Q--------Y-----CED--------------------H--D--DLLDSVI-SR------YKKK---M--E----T--S-KKDGHSKIYTARGLRDRRVRLSIEIARKFFCLQELLGFDKASKTLDWLLTNSLTAIIDLVEE--T--N----H--CSS--S-A---V---T-HQ-SKVKFLE-TI----KG-GP---G---E--D---K---RR-K-KK----------S-V----P-KS----CVD--G----KKKK-TV-P-RF-K----A-GF--HE----N-LA--RGESRAEARARARERTKEKLRVK---N-LDG-E-L-K-----T--------------------------L-----------------------------------------------------------------IE-LQ-S---DYKGIRWECIMD--QE-TLK-----------------------------------------------------------------------------------------------------------------------------------------------------------------------------------------------------------------------------------------------------------------------
>GriCYC2b
MFS--SNP-----LPR-LL--S-S-T--N--D--LY--PP-TS-L----FDD-ENL--------------------K---V--QF-NY-H--Q-RT---D----DP-F-ISGD-SFIH--S-LN-----S--SP-P-LV---MVEG--VTT-----------------------IKE--------------------------GFDR----QQQ--FPE------------------G--SG---L---Q--------Y-----CED--------------------H--D-DDLLDSVI-SC------YKKK---L--E----T--S-KKDGHSKIHTSRGLRDRRVRLSIEIARKFFCLQELLGFDKASKTLDWLLTNSLTAIKDLIEE--T--N----H--WSP--S-T---V---T-VQ-SKMGFLE-TI----KG-GS---D---E--D---N---TR-K-KK----------S-V----L-K-----CVD--G----KKKK-PT-T-KL-K----F-GF--QD----N-LA--RGQSRAEARARARERTKEKLCVK---N-L----------------------------------------L-----------------------------------------------------------------IK-PQ-S---DYKDLRWDCIID--QE-TIKQSKDS------S--F-------------------------------------------------------------------------------------------------------------------QI------------RGFQDEQLGDHAIN---------------------------------------------------------------------------------------------------------
>AlaCYC2b
MFS--SNP-----FP------S-F-T--N--V--FP--PP-NS-F----FDH-QED--------------------D---V--HF-NF-H--Q-RN---D----DP-F-ISDE-YFFH--A-YNTT---A--PP-P-PP---VMEN--FTTI----------------------IKH--------------------------DFARRQ-QQQQ--LSE------------------G--SG---L---Q--------Y-----CED--------------------H--D--DLLDSVI-SS------CKKK---L--V----A--S-KKDGHSKIYTARGPRDRRVRLSIEIARKFFSLQDLLGFDKPSKTLDWLFTNSLAAIKKLVEE--T--N----H--CSS--S-T---A---T-NQ-SKVKVLE-TI----NG-GS---D---E--K---T---GQ-K-KK----------S-V----L-K-----CGD--V----KKKK-TT-P-RC-K----A-GF--QA----N-VT--KERSRAEARARARERTREKMLVK---K-LDD-D-L-K-----T--------------------------L-----------------------------------------------------------------VP-AHGC---DSQKVRRKPLVD--LD-SQKPN---------------------------------------------------------------------------------------------------------------------------------------------------DQLA--VIN---------------------------------------------------------------------------------------------------------
