# Supplementary material for: Patterning the Asteraceae Capitulum: Duplications and Differential Expression of the Flower Symmetry CYC2-Like Genes
Source: Front Plant Sci. 2018 Apr 25;9:551. doi: 10.3389/fpls.2018.00551 (PMC5996924; doi:10.3389/fpls.2018.00551)
Supplement: Supplementary file 10 [file Data_Sheet_6.FASTA]

>paraAtCYC2a
MF-SS-NSFPQLFTSSIHV-FPP---PN---SF----------------------FN-H--------P-F-HS--GD-C-FL-FSD-NNVVTPT-----PS------KHTTLL--KQDFIRQ---------------------------------------------------Q------------------------------------------------------------------------RKIYTTQGARERRVRLSIDVAGKFFGLQDLLGFDKASKTLDWLFTKSKIAIKEL-EKTK-L---K-SC-SI-----FTD--PLLFM-D----TTKE------G------G------DA-CKG----K---------K--TIK----P------L--I---KC-V----GG--KIR------KK---RT-Q-K-CKA----E-VQN--VNLA-RNLSRLKARARARERTREKLRIKK-IE-E----E--SKK---VT-N----N--YCY-N-VSPSTF-ILQSNCW----------------------------------------------------STTQID--EGK-L-------------------GESNSE-RKFLKPSSMLY-NYQ-K----------IQTPI--------------------------------------------------------
>paraCahCYC2a
MF-SS-NSFPQLFTSPIHV-FPP---PD---SFFDHEKHG------------F-YFN-H--------P-F-LS--GD-C-FL-FSD-NNVVAPT-----PT---LMAKHTTLI--KQ----Q---------------------------------------------------H---------N-----------H-----LLE---------------------------KM--EA---VKKDRVRKIYTAGGHRERRVRLSFDVARKFFGLQDLLGFDKASKTLDWLFTKSKISIKELVEEAN-L---K-SS-SIN----VADQSAVFFM-E----EIEE------G------D------DA-FKG----K---------K--TIK----P------L--I---KC-V----NG--T-R------KK---MA-Q-K-CKG----E-Y-D--VNLA-RNVSRAKARARARERTREKLHSKN-T-----------------S-N----N--YYYSN-VSPSSF-ILQSNCW-----------------------------------------------------TTQID---SK-L-------------------QAPN--------PTVQIYDRYVNFN-K-------KHMYLY-IESN--F--------------------CMILFTFLNYFVPKKESTLQDFNLGYL
>paraNcCYC2a
MF-SS-NTFPQLFTSPIHV-FPP---RD---SFIDLEKHD------------F-YFN-H--------P-F-LS--GD-C-FL-FSD-NNIVAPTD----PT---LMAKHATLI--KQ----Q---------------------------------------------------H---------N-----------H-----LLD--SV--------------IS-PST-K-KM--EA---VKKDRVRKIYTAGGHRERRVRLSFDVARKFFGLQDLLGFDKASKTLDWLFTKSKISIK-LVEEAN-L---K-SS-SIN----VADQSAVFFM-E----EIEE------G------D------DA-YKG----K---------K--TIK----P------L--I---KC-V----NG--K-S------KK---MA-Q-K-CKL----E-Y-D--VNLA-RNVSRAKARARARERTSEKLRIKN-T-----------------T-D----N--YYY-N-VSPSRF-ILQSNSW-----------------------------------------------------TTQID---SK-L-------------------QAPN--------RTVQIYDRYVNFN-S-------KITCIY-T-SNRIF--------------------A--------------------------
>GpiCYC2
MY-SS-NPFPQL-TSSIHV-FPPS--PD---LFFGHEKDG------------L-YYH-N--------PNF-AS-NAN-C-F------------S-----PR---VIENAATTM--EQDFIRQQQQQQQQQQQ-QQQQQQRAS---L----QYC-D----------------DHH---------T-----------H-----LLD--SV--------------VS-QFS-K-RT--AE---VKKDRHRKIFTAQGPRDRRVRLSIDIARKFFSLQDLLGFDKASKTLDWLFTKSKIAIKELVEEMK-Q---S-SS-ST-----VTDQCKMVSM-G----MFKE------G------D------ED--EG----EGEGE-----K--T-S----V------L--L---KP-V----RG--K-R------KK---MT-K-K-DKA----R-S-R--VNLA-RDQLRAEARARARERTLEKMRIRK-LD-D----L--CKR---VP-D----N--YCH---VSP-TL-ILQSSYW----------------------------------------------------TQTEPQ---SN-T-KE-TV-GESNVNSQK-F-----------SKPSSMLY-SYQ-HN-LVESKD-PSYQIKY--ARSPKF----------------------S------------------------
>SseCYC2
MY-SS-NPFPQL-TSSIHV-CPPS--PD---LFFGHEKDGFYFGNNSQLHHHL-YFH-N--------P-F-VS--GG-C-F------------S-----PQ---VMEN-VTTI--DQDFMRQQQQQQQLTKE--------AG---L----QCC-A----------------DDH---------A-----------H-----LLD--SV--------------IS-PFS-K-KK--VD---VKKDRHRKIFTAQGPRDRRVRLSLDIARKLFSLQDLLGFDKASKTLDWLFTKSKTAIKELVEEKK-Q---S-SS-ST-----VTDQCKMVSM-E----IFKE------G------D------ED--EG----E---------K--T-S----V---------L---KR-V----KG--K-R------KK---MT-Q-K-HKA----R-N-H--VNLA-RDQLRAEARARARERTREKLRIKK-LD-D----L--CKR---VP-D----N--YCH---VSP-TL-ILQSGCW----------------------------------------------------SQTESQ---SN-I-KE-IV-GESNMN-QK-F-----------SKPSSMLY-SYQ-HN-LVVSKE-PISESKY--TRLPIF----------------------S------------------------
>AcCYC2a
MFSSS-NPFP----SSIHG-L-PP--PP---IFSGEDKDG------------V-YFN-H----H---P-F-FT--GEYC-SFDQA--------P---PPPP-----------A--K---------------E--------SG---L----QNC-DN-----------H----NH----------------------L---KLSD--SV--------------IS-PSR-K-RV--AA---SKKDRHSKIFTAQGPRDRRVRLSIDISKKFFGLQDLLGFDKASRTLDWLFTRSKTAIKDLVEEMK-H---T-SS-ST-----LSDQCEEVFM-E-------K------G------D-Y---LEK--NG----R---------K--K-K----P------V--V---DC-I----NGGKR-K------NK---TT-Q-K-QKS----G-V-H--VNLTARSQLRAEARSRARERTMEKLRIKK-LN-N----D--EKN---VV-G-D-SN--YCY---L--------PSSCE----------------------------------------------------NQIQSQ---SN-H--E-VKIGEL-LTPEK-L-----------PKPYSLVY-NSH-HN-YVDSKG-SSSRFKNTNRLMFRRV----------------------------------------------
>HaCYC2a
MFSSS-NPFT----SSIHG-L-PP--SS-N-IFLGQEKDG------------V-YFN----------P-F-FT--GEYC-SFD----------------PP-----------I--K---------------E--------SE---L----QNC-ENNNNNDNNNNNNN----NH----------------------L---KLSD--SV--------------IS-PSR-K-RV--AA---SKKDRHSKIFTAQGPRDRRVRLSIDISKKFFGLQDLLGFDKASKTLDWLFTRSKAAIKDLVEEMK-H---T-SS-ST-----LSDQCEEVFM-E-------K------G-S----D-Y---LHK--NG----R---------K--K-K----P------A--A---KC-I-------KR-K------KK---TA-Q-E-HKS----G-I-H--LNLAARSQLRAEARARARERTLEKLRMKK-LN-N----D--VKN---VV-G-D-SD--YCF---L--------QTT-------------------------------------------------------QIQSQ---SN-H--E-VKIGEA-LTQGK-L-----------PKPYSLLY-NSQ-HN-YVYSKG-SRSHFKNCAH----------------------------------------------------
>IvaCYC2a
MFSSS-NPFP----SSIHG-L-PP--PS-G-IFQGQEKDG------------V-YFN----------P-F-FT--GEYC-SFDHT--------A---PPPP-----------V--K---------------E--------SG---L----QNC-ENNNNDINNNNNSN----NH----------------------L---KLSD--SL--------------IS-PSR-K-RV--AA---SKKDRHSKIFTAQGPRDRRVRLSIDISKKFFGLQDLLGFDKASKTLDWLFTRSMTAIKDLVEEMK-H---T-SS-ST-----ISDQCEEVFM-E-------K------G-S----D-Y---LHK--NG----R---------K--K-K----P------V--A---KC-I-------KR-K------KK---TT-H-K-HKS----E-G-H--VDLATRSQLRAEARSRARERTLEKLRIKK-LN-N----E--EKN---VV-G-N-GD--YCY---L--------QSSCG----------------------------------------------------NQVQSQ---SN-H--E-VKIGEP-LE--K-P-----------PKPYSLLY-NSQ-QY-YVDLKD-SRSQFKNCTH----------------------------------------------------
>GpaCYC2a
MFNSS-NPFP----SPIHG-L-PP--SS---FFSGQDKDG------------V-YFN-H----H---P-L-FT--GEYC-SFDHA--------P---PLPP-----------V--K---------------E--------SG---LP---RNV-DN-----------N----NH---------N-----------QL---KLSD--SV--------------IS-PSR-K-RV--AA---SKKDRHSKIFTAQGPRDRRVRLSIDISKKFFGLQDLLGFDKASKTLDWLFTRSMTSIKDLVEEMR-H---T-SS-ST-----LSDQCEEVFL-N-------K------G------D-Y---LDK--NG----R---------K--K-K----Q------V--T---KC-I----NGGKR-K------KR---TT-Q-K-LQS----V-F-Q--VNLAARSQLRAEARARARERTIEKLRIKK-LN-N----D--EK---------------YCY---L--------QSSCG----------------------------------------------------NQIQSQ---SN-H--E-VKIGES-LTQHK-L-----------PKPYSLLY-NSQ-HN-YVDSKD-S------AIH----------------------------------------------------
>TpCYC2a
MF-SS-NPFP----SPIHG-L-PP--------FSGEEKDG------------V-FFN-H----H---P-INFP--GEYSNSFHHL--------A---TPFP-----------V--K---------------ET-------TG---F----QNN-KN-----------N----HH---------D-----------HVIINKLSD--SV--------------IT-PSR-K-RV--AA---SKKDRHSKIFTAQGPRDRRVRLSIDISKKFFGLQDLLGFDKASKTLDWLFTRSMAAIKDLVQEKK-H---T-SS-SN-----LSEQCEQVFM-E-------K------G--PDN-N-Y---LVKI-NE----R---------K--K-K----T------V--S---KR-VM---NGGKR-K------KK---TT-Q-K-HKS----GLF-Q--VNLAARSQLRAEARSRARERTMEKLRIKK-LD-I----D--AKNINVVA-A-D-CNI-HCY---L------------D----------------------------------------------------HQIQSQ---NNDH--E-VKIGES-LTQQKLL-----------PKPYSLLY-NSQ-QK-YVDSKD-S-------TS----------------------------------------------------
>CCoCYC2a
MFGSS-NSFP----SSIHE-L-PP--SS--DMFSGEEKDG------------I-YFN-N----H---P-F-FT--GEYC-SFNHA--------P---PPPP-----------V--K---------------N--------SG---L----H---EF-----------D----DH---------N-----------HQ---NLSD--SV--------------IS-PSR-K-RV--AG---PKKDRHSKIFTAQGPRDRRVRLSINISRKFFGLQDLLGFDKASKTLDWLFTNSKTAIKDLVEEMK-H---T-SSKST-----LSSQCEQVFM-D-------E------T------D-Y---LDK--NG----R---------K--K-K----L------V--A---KC-V----NGGKK-K------KK---IA-Q-K-QKS----G-F-H--ANLAARRLLRAEARLRARERTIEKLRIIK-MN-N----D--VKN---VL-G-D-SN--CCD---L--------QSSCE----------------------------------------------------NQVQLH---SN-H--E-VKIGES-LTQEK-L-----------PKPYSLLY-NSQ-HN-FVDSKD-SSSCRFKTTTC---------------------------------------------------
>IliCYC2a
MFSSS-NPFP----SSIHGFL-PP--TG---NFLGQEKDG------------L-YFN-H----H---P-F-----GDYS-SFDHA--------T-----PP-----------V--K---------------E--------LG---L----QNS-EN-----------H----N----------N-----------HL---NLVD--SV--------------IS-PSR-K-RV--GA---PKKDRHSKIFTAQGPRDRRVRLSIDISKKFFGLQDLLGFDKASKTLDWLFTKSKTAIKDLVEEMK-H---T-SS-ST-----LSDQCEEVFM-E-------K------G------D-H---VDK--KG----K---------KI-K-K----H------M--H------I----NGGKK-K------KP---IT-Q-K-HKS----G-C-H--VSFAARSQLRAEARSRARERTIEKMRIKN-------------KN---VL-G-D-QN--SCY---L--------QSSCE----------------------------------------------------NQIQSP---TN-H--E-VKIGES-LTEHK-L-----------PKPYSLIY-NSQ-NN-YVDSKD-SSSQFKKRTQY---------------------------------------------------
>CoCYC2a
MFNSS-NPFP----SSTHG-L-PP--SG---MFFSQEKDA------------V-YFN-H----H---P-F-MT--GD-A-SYNHG--------P-----PP-----------I--K---------------E--------SE---L-CVTHN---N-----------N----NQ---------N-----------HM---NHSD--SV--------------IS-PSR-K-RV--AA---SKKDRHSKIFTAQGPRDRRVRLSIDISRKFFGLQDLLGFDKASKTLDWLFTRSKNAIKDLVEEMK-H---T-SS-ST-----LSNQCEQVFM-G-------K------V------D-H---VEK--KG----K---------T--K-K----LRIVNSSS--N------I----NGGKK-K------KK---TT-Q-K-QKS----G-F-H-LINFAARSELRAEARARARERTIEKLRIKK-LD-I----D--AKN---VV-G-G-CD--FCY---L--------QSQC---------------------------------------------------------------N-H--G-VKIGES-FVQRK-L-----------PKPYSLLY-NSH-HN----AKN-ST------------------------------------------------------------
>SscCYC2a
MFSSS-NPFP----SSTHG-F-PPT-SG---IFFGQEKDG------------VNYFN-H----Y---P-F-VTV-AA-C-SFDPP--------L-----PS-----------T--K---------------E--------SS-GLL----QNS-DN-----------N----------------------------L---NLSD--SL--------------IS-PSR-K-RV--AA--SSKKDRHSKIFTAHGPRDRRVRLSIDISKKFFGLQDLLGFDKASKTLDWLFTKSKTAITDLVEEMK-H---T-SS-ST-----LSNQCEQVFM-E-------K------G------D-Y---LEK--KG----K---------K--K-K----P------V--AN--KC-V--------K-K-----KKK---IT-Q-K-QKS----G-F-H--VNLGARTQLRAEARARARVRTIEKFRIKN-LN-N----D--EKN---VL-G-D-SN--YYY---L--------QSTCG----------------------------------------------------NQVQSQ---SN-H--Q-VKIGES-FVEQK-L-----------PKPYSLIY-KSK-QN-SIDSKD---------------------------------------------------------------
>TrCYC2a
MFSSS-NPFP----SSTHG-F-PPTDSG---IFFGQEKDG------------V-FFN-H----Y---P-F-VT--GA-C-SFD-P--------L-----PP-----------I--K---------------E--------S-----------S-DN-----------N----------------------------M---NLSD--SL--------------IS-PSR-K-RV--AA---SKKDRHSKILTAQGPRDRRVRLSIDISRKFFGLQDLLGFDKASKTLDWLFTKSKIAIKDLVEEMK-H---S-SS-ST-----ISDQCEQVFM-E-------T------I------D-H---LKK--KG----I---------K--K-K----Q------V--A---KS-V----NGGKR-K-----IKK---TT-Q-K-QKS----G-S-L--VNLGARKQLRVEARARARVRTIEKIRIKK-LN-L----D--VKN---VL-G-D-TN--YCY---L--------QSTCG----------------------------------------------------NQDQSQ---SN-N--E-VKIGES-FVEQK-L-----------PKPYSLIY-NSQIKN-STC------------------------------------------------------------------
>AacCYC2a
MFNSS-NPFP----SSSHG-FHPP--SG---FFSGQEKDG------------G-YYN-H----H---P-F-VS--QC-C-SFNHAP-------P-----PP-----------I--K---------------E--------SH---S----ENH-DK-----------N----NHNYSNGHDH-N-----------HL---NPPD--SA--------------IS-QPK-K-RV--GA---SKKDRHSKIFTVQGPRDRRVRLSIDISKKFFGLQDLLGFDKASKTLDWLFTNSKSAIADLVQEMK-Q---T-SS-SN-----LSDQCEEVFM-D-------K------G------D-Q---VEK--KG----K---------K--K-K----A------V--A---KC-F----NVGKK-K------KK---TT-Q-K-QKF----D-F-H--VNVAARSHLRSEARARARVRTIEKLRIKN-LY-N----D--ANI---VI-G-D-SN--YCY---L--------ES------------------------------------------------------------Q---SN-H--E-VKNGES-FVEHK-I-----------PKPYSLLY-NTK-HN-YAE------------------------------------------------------------------
>ClCYC2a
MFNSS-NPFP----SSCHG-FHPP--SG---FISCQEKDG------------G-YYN-H----H---P-F-VA--QD-C-SFKHAP-S---PSP-----PP-----------I--R---------------E--------SH---L----ENH-DK-----------N----NHNYSNGHDH-N-----------HL---NLSD--SV--------------TS-PPR-K-RV--AA---LKKDRNSKIFTAQGPRDRRVRLSIDISKKFFGLQDLLGFDKASKTLDWLFTKSETAIVDLVQEMK-H---T-SS-SN-----LSDQCEEVFM---------K------G------D-Q---IEQ--KG----K---------K--K-K----V------V--A---KC-F----NVGKK-K------KK---TA-Q-K-QKF----G-F-N--VNVAARSQLRAEARARARVRTIEKLRIKK-LY-N----D--AKN---VI-G-D-SN--YCS---L--------QS------------------------------------------------------------Q---SN-P--E-VKIGES-FVEQK-I-----------PKPYSLLY-NTK-HN-HVE------------------------------------------------------------------
>DooCYC2a
M-------FP----SSIHD-FYPP--SG---VFFSQEKDG------------V-YFN-H----H---H-Y-VA--GD-C-SFDHAP-P---PPP-----PP-----------I--K---------------Q--------PC------------------------------------------------------------SD--SV--------------IS-PSR-K-RVN-AA---SKKDRHSKIFTAQGPRDRRVRLSIDISKKFFGLQDLLGFDKASKTLDWLFTKSKTAIKDLVEEMK-N---T-SS-ST-----LSNQCQEVFM-E-------K------G-----AD-H---VDK--KA----K---------K--K-KL---P------V--A-NNKC-V----NGGKR-K------KK---TT-Q-KLHKS----E-F-H--VNLAVRNQLRAEARERARDRTIEKLRIKK-LN-N----D--VKN---VL-G-D-DH-SYCY---F--------QSICG----------------------------------------------------NQIQSQ---SN-R--D-VEIGES-FFEQK-L-----------PKPYSLLY-NSK-H-----------------------------------------------------------------------
>GriCYC2a
MFNSS-NPFP----SSIHG-FPPP--SG---IFFGQEKDG------------V-YFS-H----H---P-F-VA--GD-G-SFDH---A---PPP-----PP-----------I--K---------------E--------SG---L----QSYGN-----------------NK---------T-----------NL---NHSD--SV--------------IS-PSR-K-RV--AA---SKKDRHSKIFTAQGPRDRRVRLSIDISRKFFGLQDLLGFDKASKTLDWLFTKSKKAIKDLVEEMK-H---S-TS-SN-----LSNQCEEVFM-E-------K------G------Y-H---VEK--KG----K---------K--K-K----A------A--A---KA-A----NGSKK-K------KK---TT-Q-KT-KS----G-F-C--VNLAARIQSRAEARARARERTLEKLRLKK-LH-N----E--SKN---VL-G-D-RN--YSY---L--------QS------------------------------------------------------------Q---SN-H--Q-VKIGES-YVEQK-L-----------PKPYSLLY-NSQ-HN-FVKSKG-STSQFPA-G-----------------------------------------------------
>SsiCYC2a1
MFNFS-NSFP----ASIHG-FPPP--SA---VFFGQEKDG------------A-HFN-H----H---P-F-VA--GD-C-SFDH---S---PPP-----PP-----------M--K---------------G--------SI---T----QNC-D-----------------NR---------Y-----------HL---NLSE--SV--------------VS-PSR-K-RV--AA---SKKDRHSKIFTAQGPRDRRVRLSIDISRKFFGLQDLLGFDKASKTLDWLFTKSKKAIKDLVEEMK-H---S-TS-SN-----LSNQCEEVFM-E-------K------G------Y-H---VEK--KG----K---------K--K-K----A------A--A---KA-A----NGSKK-K------KK---TT-Q-KT-KS----G-F-C--VNLAARIQSRAEARARARERTLEKLRLKK-LH-N----E--SKN---VL-G-D-RN--YSY---L--------QS------------------------------------------------------------Q---SN-H--Q-VKIGES-YVEQK-L-----------PKPYSLLY-NSQ-HN-FVKSKG-STSQFPA-G-----------------------------------------------------
>CsoCYC2a
MFNFS-NSFP----SPING-FPHS--SG---VFFVQEKDG------------G-HFN-H----H--HP-F-VA--GD-S-SFNH---S---QPP-----LP-----------I--K---------------E--------SV---I----QNS-D-----------------NR---------N-----------HL---NVSE--SV--------------NS-PSK-K-RV-LSA---SKKDRHSKIFTAQGPRDRRVRLSIEISRKFFGLQDLLGFDKASKTLDWLFTKSKTAIKDLLGEKK-Q--TS-SS-ST-----LTDQCEEVFT-E-------K------G------EYH---VEK--KG----K---------K--R-K-P--L------T--N---KY-V----NGGKR-K------KK---TT-Q-KNLKT----G-F-H--VNLAARNQLRAEARARARERTIEKSRNK-----N----E--SRN---VV-D-D-SN--Y-Y---L--------QS------------------------------------------------------------Q---SN-H--E-DRIGES-FMEQK-L-----------PKPYSLLY-TSH-HN-FLQSKS---SQFKN-NLH---------------------------------------------------
>LsCYC2a
MFNFS-NSFP----SPING-FPHS--ST---VFFGQEKDG------------V-HFN-H----H---P-F-IA--GD-C-SFDH---V---QTP-----LP-----------I--K---------------A--------SS---I----QNS-D-----------------NR---------N-----------HL---NLSE--SV--------------NS-PSR-K-RV--AV---SKKDRHSKIFTAQGPRDRRVRLSIEISRKFFGLQDLLGFDKASKTLDWLFTKSKSAIKDLLEEKK-H--TL-SP-ST-----LTDQCEEVFM-E-------K------G------D-H---VEK--KG----K---------K--K-K-P--V------A--A---KY-V----NGVKR-K------KK---TT-P-KNMKT----G-F-P--INLAARIQLRAEARARARERTIEKSRNK-----NLENID--SKN---VL-D-D-RN--YCY---L--------QS------------------------------------------------------------Q---SN-H--E-PKIGES-FMEQK-L-----------PKPYSLLY-TSH-HN-FVGSKD-SISQFKN-NLH---------------------------------------------------
>SsiCYC2a2
MFNFS-NSFP----ASIHG-FPPP--SA---VFFGQEKDG------------A-HFN-H----H---P-F-VA--GD-C-SFDH---S---PPP-----PP-----------M--K---------------G--------SI---T----QNC-D-----------------NR---------Y-----------HL---NLSE--SV--------------VS-PSR-K-RV--AA---SKKDRHSKIFTAQGPRDRRVRLSIDISRKFFGLQDLLGFDKASKTLDWLFTKSKTAIKELLEEKK-H---S-SS-ST-----LTDQCEEVFM-E-------K------G------Y-H---VEK--KG----K---------K--K-K----L------V--A---KC-V----NGGKR-K------KK---TT-H-KNQKT----G-F-H--VNISARNLLRAEARARARERTIQKSRFK-----N----E--FKN---VL-DED-RN--YSY---L--------QS------------------------------------------------------------Q---SN-H--Q-AKIGES-FMEQK-L-----------PKPYSVLY-TSH-HN-FLESKD-SNSQFKN-ITHN--------------------------------------------------
>MdCYC2a
MFSSS-NPFP----SSTHG-FPPP--SG---IFFGHEKDG------------V-YFN-H----H---P-Y-VA--GD-C-SFDYAS-NTIALPP-----SP-----------V--K---------------G--------SG---L----QFF-D-----------------NH---------N-----------H-----LPD--SV--------------IS-PSK-K-RV--AA---SKKDRHSKIFTAQGARDRRVRLSIEVSRKFFGLQDLLGFDKASKTLDWLFTKSKTAIKDLIEEMK-H---SAST-SA-----LTDQCEEVFM-E-------E------R------D-H---RDK--KG----N---------K--K-K----P------V--A---KC-V----NGGKR-K------KK---AP-Q-K-QKA---AG-F-H--VNLAARNQSRAEARARARERTIQKLLVKK-LN-N----E--SK----FVLD-D-HN--YCY---L--------QSSSG----------------------------------------------------NQIQSQ---SN-H--K-VKIGES-FMGPK-V-----------PKSYSVFY-SSP-HN-FVESKD-SSSQFKH-STHSPKFTPV-----LDQQGGH-PL-I---------------------------
>GhCYC2a
MFNSS-NPFP----SSIHG-FPPP--SA---SFFGHENDD------------V-YFT-H----H---P-F-LV--GD-C-SF-HDG-NVIAPPP-----PPAGN--------I--K---------------A--------SG---S----QYC-E-----------------DN---------NNNNNNNNNDNHQ-----LQD--SV--------------IS-TSR-K-RV--AA---SKKDRHSKIFTAQGPRDRRVRLSIEISRKFFGLQDLLGFDKASKTLDWLFTKSMTAIKDLVQEMK-H----GSS-SS-----LSDRCEVVFM-E-------D------E------E-R---KNR--GL----K---------K--K-K----P------L--A---KC-V----NGGKR-K------KK---MT-Q-K-HKT----G-F-H--VNLATRNQLRAEARARARERTIEKLQIKK-LH-H----D--SKN---VVLD-H-NN--YCY--DL--------QSRTT----------------------------------------------------N----------------------------------------------LFY-TSQ-QN-FVDSKD-SSCLIKH-S-HSPKF--I-----QDQQGDHNPL-I---------------------------
>AlaCYC2a
MFNSS-NPFP----PSIHG-FPPP--SD---NFYGHEKDG------------V-YF--S----H---P-F-IV--GN-C-SFDRAT-TAIVPPL-----PP-----------N--K---------------A--------SE---F----QFC-D-----------------NN--------RS-----------H-----VSG--SV--------------MISPSRIN-RV--AAAA-SKKDRHSKIFTAQGPRDRRVRLSIEISRKFFGLQDLLGFDKASKTLDWLFTKSMTAIVDLVEEMK-R---SSSS-ST-----LTDQCEEVFMGK-------G------A------D-H---LEK--KG----K---------K-SR-K----P------V--A---KCG--------KR-K------KK---TT-Q-K-QKP----G-F-H--VSLAARSQLRAEARARARERTIEKLHIKK-LN-D----D--SKN---VV-G-D-HN--YSY--NL--------HSSCG----------------------------------------------------NQIQSY---------Q-LKIGES-VMKQK-L-----------LKPYSLPY-TSH-HT-FVESKDISSSQFKN-TTHSPKF--I------DQQGDH-PF-I---------------------------
>CCCYC2a
MYNSSSNPFP----SSIHG-FPPA--SAA--SFYGHEKDG------------V-YF--H----HHP-P-F-VA--GD-C-SFHHVTTTAIVPPL-LP--PA-----------I--K---------------G--------SEV--V----GYC-D-----------------NS--------RN-----------H-----FSD--SV--------------ISFPSK-T-RV--SG---SKKDRHSKIFTAQGPRDRRVRLSIDISRKFFGLQDLLGFDKASRTLDWLFTKSKTAIKDLVEEMK-Q---HSSS-SA-----LTDQCEEVFLGK-------G------SG-----D-H---LEK--IKGKKSK---------K-P-------P------I--T---KCGN----GGSKR-K--TTK-KT---TT-Q-K-QKA----G-F-H--VNLAARSQSRAEARARARERTIEKLQ--K-LR-S----E--SEN---VV-G-D-QN--YCY--HL--------QSNCG----------------------------------------------------NQIQSQSN-------QDVKIGESAAMDQK-L-----------SKPYSLLY-SSH-YSCFVESKD-STSQFKNSTTH---------------------------------------------------
>CecCYC2a
MYNSS-NPFP----SSING-FPPP--SSS--FYYHH----------------------H----HHH-P-F-VA--GN-C-SAPPTTTTT---PI-AP--PP-----------IYTK---------------V--------SKV--V----QCC-D-------------INN-NN--------NN-----------H-----NNNHLSI--------------IPFPSK-N-RV--AG---PKKDRHSKIFTAQGPRDRRVRLSIDISRKFFGLQDLLGFDKASKTLDWLFTKSKTAIKDLVEEMKQQ---HTSS-ST-----LTDQCEEAFMGKKGGG---G------GG-----D-HNNILEK--KGPKRSN---------N-PK-K----P------V--S---KCVT----NGGKR-KPNSSK-KT---TLLQ-K-SKS----G-F-HH-VNLAARIQLRAEARARARERTIEKMQ--KVLR-N----DDQSSS---KI-N-H-QN--YCY----------------------------------------------------------------------QVQNQ---------QEVKIGESAAMEQK-LQ----------NKPYSLLY-TT------------------TTTTH---------------------------------------------------
>AtCYC2a
MF-SS-NPFPHL-TSSLHG-FHPP--SN---TLFSHERDS------------L-YF-------H---P-F-LS--GD-S-SF-HAH-NNLAPPA-----PA-----------------------------------------------------------------------------------------------------PE--IM--------------IS-PAR----M--GA---GKKDRHSKIYTAQGPRDRRVRLSIEIARKFFGLQDLLGFDIASKTLDWLFTKSNTAIEELLQEMK-HVP-S-SS-ST-----VTDLSEVVFM-E---------------------D-N---L----------R---------K--K-K----K------T--A---GV-------------------KK---MK-Q-K-CKS-----------VNLE-REQLRAVARARARERTKEKLRIKK-LD-D----E--SKK---VF-D-------YCH---LSPSNL-VFQSSSW----------------------------------------------------GQ---------------------------------------------L-----------VLS---------------------------DQVYSY-IL-----------------------------
>CahCYC2a
MF-SS-NPFPQL-TSSVHG-FPPP--SN---PFF--ETDT------------L-YFH-HHNNNH---P-F-VS--GD-C------------PPP-----PA-----------------------------------------------------------------------------------------------------PE--NISQQQQQQLLIMRSVIS-PAK----M--AA---VKKDRHSKIHTAQGPRDRRVRLSIDISRKFFGLQDLLGFDKASKTLDWLLTKSRTAIEDLLEEIK-H---S-SS-ST-----VTDRCEDALM-E-------N------E------D-K---M----------K---------K--K-K----S------V--V---KS-------------------KK---MT-QKN-CKF----G-F-H--VNLA-REQSRAEARARARERTKEKLRMKK-LD-D----E--WKK---VF-D-E-YN--YYH---INPSNLVVFQSSFS----------------------------------------------------TQIDSQ---ND-YYN-------------K-D-----------PKRSKL-----------VASKD-STSQIMN--THLPKF--TEIIHDLEQEDYH-HLMI---------------------------
>NcCYC2a
MF-SS-NPFPQL-TSSVHG-FPPP--SN---PFFSHETDT------------L-YFHHHHHNNH---P-F-VS--GD-C------------PPP-----PA-----------------------------------------------------------------------------------------------------PE--NIGRIDQ-----VGSVIF-PTK----M--AA---VKKDRHSKIFTAQGPRDRRVRLSIEIARKFFGLQDLLGFDKASKTLDWLLTKSRTAIEDLLEEMK-H---S-SS-ST-----VTDRCEDVFM-E-------NIKDHGDV------D-K---L----------K---------K--K-K----S------V--V---KS-------------------KK---MT-Q-N-CKS----G-F-H--MNLA-REQSRAEARARARERTKEKLRIKK-LD-D----E--SKG---VF-D-K-YH--YYH---ISPSNL-VFQSSFS----------------------------------------------------SQIDSQ---NN-Y---------------E-G-----------PKSSKL-----------FASKD-SSSQIKN--THLPKY--TEI-QDYEQSDDY-YLMI---------------------------
>DoCYC2a1
MF-SS-NPFPQL-TSSFNG-F-PP--LE---SSFGLGKN--------------------DHTQD---P-F-FS--ED-G-FI-HGN-DNGARSL-----EN-----------M--KQGF---------FRE---------SG---F----LHW-E----------------EDD---------N-----------H-----LLD--SV--------------VS-QCK-Q----------SRKDRHSKIDTARGPRDRRVRLSIEISQKFFGLQDLLGFDKASKTLDWLFTKSKNAIKDLVEEMK-Q---N-SS-SS-----VTHQCEVVFM-E-------E------G------D------ET--KE----K---------K-KR-K----T------VGIR---NC-V----NG--R-K------KK---MA-Q-K-HKS----G-V-H--VNLA-RSKSRAEARARARERTREKLRIKE-LD-D----E--SKK---VL-D-N-FC--YAH---VNPSNF-------GQIEPKINHNVKHGESIMDQKFPKSSNSMLYTKEPCSRIEHLSAIHEQQGPHSL--------------------------------------------------------------------------------------------------I---------------------------
>SlCYC2a
MF-SS-NPFPQL-TSSIHG-FSPP--FG---SSFDHVKDG------------V-YPN-HHHHQN---P-F-FS--GD-G-FL-NGG-DNVARPP-----PP-----------I--KQDL---------FQEE--------SG---L----QNC-D----------------KDT---------N-----------------LLE--SV--------------IA-HCK-QQ---------PKKDRHSKIYTARGPRDRRVRLSIEISRKFFSLQDLLGFDKASKTLDWLFTKSKTAIKDLVQEMK-Q---N-SS-SP-----LTDQCEVVFM-E-------E------G------D------EN--KG----K---------K-RK-K----P------V--V---KC-V----NV--K-R------KK---LI-Q-K-HKP----G-V-Y--MNLA-RNKSRAEARARARERTREKLRIKK-LD-D----D--LRK-----------------------SDP-------G----------------------------------------------------I--------------------------------------------------------------------------------------------------V---------------------------
>DoCYC2a2
----------QL-TSSIHV-FPPP--AD---PSFDLL--------------------------N---P-F-FS--GD-G-FV-HGE-NDVA-PP-----PP-----------T--KQDF---------FEGP--------LG---L----QHG-G----------------EKG---------N-----------P-----RSD--SV--------------VS-HSK-R----------PQKDRHSKIHTVRGPRDRRVRLSIDVSRKFFGLQDLLGFDKASKTLDWLLTNSKNAIKDLLEEMK-K---N-SS-SS-SSTLFTHQCEVVLM-A-------E------R------D------ET--KG----K----TKKMKK-KK-K--LPP------V--L---KC-SVDNGNN--K-K------KKKTTTT-Q-R-HTSSGA-G-V-H---------QSRAEARARARERTREKLRIKK-LHLD----E--SKK---VL-E-NYYS--YNQ---VNPSNF-LLQSSCG----------------------------------------------------I---GQ---SN-H---------------R-E---------------SMSY-TSQ-HY-LLLSGD-SSSQMKH--P-SVKF-----------------MAN---------------------------
