# Supplementary material for: Patterning the Asteraceae Capitulum: Duplications and Differential Expression of the Flower Symmetry CYC2-Like Genes
Source: Front Plant Sci. 2018 Apr 25;9:551. doi: 10.3389/fpls.2018.00551 (PMC5996924; doi:10.3389/fpls.2018.00551)
Supplement: Supplementary file 11 [file Data_Sheet_7.FASTA]

>AacCYC2d
-------------------------------------------QQV-----------------P--SSI--Y-------VF-Q---P-----S--S--------FF-DLE-KD---G---------VY---------------------V-N------H--------Q----N------H----N-------------S----QF-----D-TG-D-C----------F--H--------YA-------PP----------P-------------------VVN--GN-I----------------------------M---D-------R--------P----Q-------Q-V-----------C-KE---S---EF-------------Q-Y------------C---DD-N--S-QLL----E--S-VI--YP--S----KKKTVN-S-KKDGHSKIHTAQGPRDRRVRLSIDVARKFFCLQDLLGFDKASKTLDWLFAKSKTAIKDLVEE-MK--H--------CS-----S--S-S----A----T-D---QCEMV-FQ------------E-T--ISK-----G--SD--K-----E--------DK----YQ-----RK---K--SA---AT--F-F--DA-K-RKK---M-T---RK--YK--S--G--------ADV-------N-----QS-RAEARARARE----RTKEKL-CNK--K----H-E------E-PK-K----------V--T------DN---C-Y-------RP--VTPSGG-N--NQ-SSFWS--QL---DSH-NDY-H-G-KS-CK-SIVE-T---KDSMPSS-V----L--Y-GYQHN--L---ASN----DL---------------SSQIKY----------T----SFLNLQ-------------------------------------------------------------------
>GcCYC2d
--------------------------M----FSSNPF----H-QQI-----------------P--SSI--H-------VF-Q---P-----S--S--------FF-DHE-KD---G---------VY---------------------V-N------H--------Q----N------H----N-------------N----QV-----D-TG-D-C----------Y--Y--------YA-------PP----------P-------------------VVN--SN-I----------------------------M---D-------R--------Q----Q-------Q-V-----------C-KE---S---EF-------------L-Y------------C---DD-N--N-QLL----E--S-VI--YH--T----KKKMVN-S-KKDGHSKIHTAQGPRDRRVRLSIDVARKFFCLQDLLGFDKESKTLDWLFAKSKTAIKDLVEE-MK--H--------CS-----S--S-S----A----T-D---QCEMV-FQ------------E-T--IRK-----G--SD--E-----E--------DE----HQ-----RK---K--SA---TK--F-F--EA-K-RKK---M-M---RK--YK--S--G--------VDV-------N-----QS-RAEARARARE----RTKEKL-HNK--K----HDE------D-SK-K----------V--A------DN---C-Y-------RP--VSPSSG-N--NQ-SSFWS--QL---ESH-NDY-H-E-KS-SK-SIVE-T---KVSMPSS-V----L--Y-GYQHN--L---LSN----DL---------------SSQIKY----------T----SFLNLQ-------------------------------------------------------------------
>ClCYC2d
--------------------------M----FSSNPF----H-QQV-----------------P--SSI--H-------VF-Q---P-----S--S--------FF-DLE-KD---G---------VY---------------------V-N------H--------Q----N------C----N-------------S----QF-----N-TG-D-C----------F--Y--------YA-------PP----------P-------------------VVN--SN-I----------------------------L---D-------R--------Q----Q-------Q-A-----------C-KE---S---EF-------------E-Y------------C---DD-N--S-QLL----E--S-VI--YH--N----KKKMVN-N-KKDGHSKIHTAQGPRDRRVRLSIDVARKFFCLQDLLGFDKASKTLDWLFSKSKTAIKDLVEE-MK--H--------CS-----S--S-S----A----T-D---RCEMV-FQ------------E-T--IRN-----G--SD--E-----E--------DK----HQ-----RK---R--SA---TK--L-F--DA-K-PKK---M-M---RK--YK--S--G--------VDV-------N-----QS-RAEARARARE----RTKENL-HNK--K----RDE------E-SK-K----------V--T------DN---C-Y-------RP--VSPYSG-N--NQ-SSFWS--EL---ASQ-NYY-H-D-KS-CK-SIVE-T---KVSMPSS-V----L--Y-GYQHN--L---ASN----DL---------------NSQIKY----------T----SFLNLQ-------------------------------------------------------------------
>BpuCYC2d
MDSAKPLDQGEEVFIFKVASIALLESM-------DPF----H-Q-L-----------------P--SSI--H-------VF-P---P--S--S--S--------FF-DLE-KD---G---------VY---------------------F-N------H--------H----N------P----N-------------N----QF-----V-TG-D-C----------F--F--------HAY--NNLAPP----------P-------------------VVT--DN-I----------------------------M---V-------R--------Q----H-------Q-L-----------G-KG---S---GL-------------Q-Y------------C---DD-N--N-HLL----E--S-VI--YP--S----RKKVAN-T-KKDGHSKINTAQGPRDRRVRLSIEVAQKFFYLQDLLGFDKASKTLDWLFTKSQTAIKELVEE-MK--H--------CS-----S--S-S----A----T-D---QCEVV-FQ------------E-T--IKR-----G--TD--E-----E--------DK----GQ-----KK---K--SA---PK--Y-V--EG-K-RKK---M-T---RK--YK--S--G--------VDV-------N-----QS-RAEARARARE----RTKEKL-HNK--K----LDD------E-SK-K----------V--P------DD---C-Y-------RP--ISPSNL-T--LQ-SSFWS--QI---DSQ-NDY-N-D-RT-GE-SIME-P---KNSTPSS-V----L--Y-GYQHN--L-V-ASN----DL---------------SSQTKY----------T----SFLNLQ-------------------------------------------------------------------
>MdCYC2d
----------------------------------HSFL---H-PSM---------------------S------------F-P---P--S--S--S--------FF-DLE-KD---G---------VY---------------------F-N------H--------H----D------H----N-------------Y----QF-----V-TG-D-S----------F--F--------HAY--NSVAPP----------P-------------------VVT--DN-I-----TT-D-------K-------QD--L---V----MQ-Q--------Q----Q-------Q-L-----------S-EG---S---VL-------------Q-Y------------C---DD-N--N-HLL----E--S-VV--YP--S----RKKTAN-T-KKDGHSKIHTAQGLRDRRVRLSIEVARKFFYLQDLLGFYKASKTLDWLFTKSETGIRELIEE-MK--H--------YS-----S--S-S----T---VT-D---QREVV-FQ------------E-T--IKG-----G--SD--E-----E--------DK----GQ-----KK---K--SA---PK--C-V--EG-K-RKK---L-T---RK--YK--P--E--------VDV-------N-----QS-RAKARARARE----RTKEKL-HNK--K----LDD------E-SK-K----------V--P------DD---C-Y-------RP--VTPSNL-T--LQ-SSFWS--QI---ESQ-NDY-N-D-RS-GE-SIME-P---KTSMPSS-V----M--N-SYQHS--L-V-VSN----GL---------------SSQTKY----------T----SFLNLL-------------------------------------------------------------------
>OeCYC2d
--------------------------M----FSSNPF----Q-Q-L-----------------P--STI--H-------VY-P---P--S--G--S--------LF-DLE-KD---G---------V-------------------------------H--------L----N------Q----N-------------N----HF-----V-TG-D-C----------F--Y--------HA-------PL----------P-------------------VVT--DH------------------------------M---V-------R--------H------------------------------------------------------Y------------C---DY-N--N-NLL----E--S-VT--YP--S----KKKMTN-L-KKDGHSKIHTAQGPRDRRVRLSIEVARKFFYLQDLLGFDKASKTLDWLFTKSKTAIKELVEE-MK--H--------SS-----S--S-G----A----T-D---QCE-V-FQ------------E-T--IMR-----I--SN--E-----K--------DK----GE-----KK---K--SV---PN--V-L--EG-K-RKK---T-A---RK--YK--S--G--------VDV-------N-----QS-RVEARARARE----RTKEKL-QNQ--K----LDD------D-SK-K----------V--H------DD---C-Y-------RP--VSPSNI-T--PQ-SSFWS--QI---ESQ-NEY-N-D-KSAGE-STMQ-P---IVSMTSS-M----L--Y-SYQHN--L-L-VPN----DL---------------SSQIKY----------T----SFLNLQ-------------------------------------------------------------------
>AcCYC2d
--------------------------M----FSSNPV----Q-Q-F-----------------P--SSI--H-------GF-P---P--S--N--S--------FF-DLE-RD---G---------IH---------------------F-N------H--------H-HYHH------H-HHNN--T----------N----QF-----V-NG-D-C----------F--F--------HAY--NSLAPP----------P-------------------VIT--DN-L----------------------------M---V-------R--------------------QQ-L-----------S-KG---S---GF-------------H-Y------------S---DD-N--S-SLL----E--S-VI--YP--P----KKKVAN-M-KKDGHSKIHTAQGPRDRRVRMSIEVARKFFYLQDLLGFDKASKTLDWLFTKSKTAIKELVEE-RK--H--------CS-----S--R-G----A----T-D---QCEDV-FQ------------E-N--RER-----R--SD--E-----E--------DK----GL-----R----K--LA---PK--C-V--DG-K-NR----------RK--YR--S--V--------VDV-------N-----HS-RAEARARARE----RTKEKL-QNK--N----LD-------------------------------------------------------------------F---------ESK-KVT-H-D-RY-GE-SIME-P---KIPISSS-V----L--Y-GYQHN--VHV--SN----DL---------------SSSIKY----------S----GFLNLH-------------------------------------------------------------------
>TpCYC2d
--------------------------M----FPSNLV----Q-Q-F-----------------P--SSI--H-------VF-P---P--S--TT-S--------FF-DLE-KD---G---------IH---------------------F-N------H--------H-HYHH------H-HHHN-------------N----QF-----L-NG-D-C----------F--L--------HAY--NALAPP----------P-------------------VVT--DN-I----------------------------M---V-------R--------Q----P------QQ-V-----------S-KG---S---GF-------------H-Y------------S---DD-N--S-SLL----E--S-VI--YP--S----NKKLSN-I-KKDGHSKIHTAQGPRDRRVRMSIDVARKFFYPQDLLGFDKASRTLDWLFTKSKTAIMELVEETRR--G--------CT-----SSTR-A----T----T-D---QYELV-FQ------------E-N--VKRS----R--SD--E-----D--------DK----GQ-----K----K--PG---SK--C-F--EG-K-KK----------RK--YR--S--V--------VDV-------N-----HS-RTEARARARE----RTKEKL-QNK--N----LD-----------------------------------------------------SASNV-T--PQ-SSFWT--QN---DSK-KGN-N-N-----E-RTSE-P---------S-V----L--Y-GYHHN-GLMS--SN----DL---------------SSQMKY----------A----GFLNLH-------------------------------------------------------------------
>GpaCYC2d
--------------------------M----FSSNPF----Q-Q-L-----------------P--SSI--H-------VF-P---P--S--S--S--------FF-EPE-KD---G---------FH---------------------F-N------H--------H-HYHH------H-HHHN-------------N----QF-----G-NG-D-C----------F--F--------HAY--NSLAPP----------P-------------------VIT--DN-I----------------------------M---V-------R--------Q----H------Q------------------------------------------Y------------S---DD-N--S-SLL----E--S-VI--YP--C----KKKMSN-M-KKDGHSKIHTAQGPRDRRVRMSIEVARKFFYLQDLLGFDKASKTLDWLFTKSKTAIKEVVEA-GK--H--------RS-----S--Q-G----A----T-D---QYEVV-FQ------------E-T--LKR-----R--SD--E-----E--------DK----GQ-----K----K--SA---LK--C-V--DG-K-KK----------RK--HR--S--V--------VDV-------N-----QS-RAEARARARE----RTKEKL-QNK--K----LD---------------------------------------------------------------------------------------E-RV-SE-SNML-P---KIPMSSP-V----L--Y-GYQPN-GL-V--SN----DL---------------NSQIKF----------A----GFLNLH-------------------------------------------------------------------
>BpCYC2d
--------------------------M----FSSNPF----Q-Q-L-----------------P--SSI--H-------VF-P---P--S--T--S--------FF-DLE-KD---G---------VH---------------------F-N------H--------H-HYHH------HLHHHN-------------N----QC-----V-NG-E-C----------F--Y--------HAY--NTLAPP----------P--------------------------------------------------------------------Q--------Q--LQH------QQ-P-----------C-------------------------H-Y------------S---DD-N--S-NLL----E--S-VI--YP--S----KKKVPN-T-KKDGHSKIHTAQGPRDRRVRMSIDVARKFFYLQDLLGFDKASKTLDWLFTKSKTAIKELVEE-MK--H--------CS-----S--P-G----A----T-D---NCEVV-FQ------------E-T--LKT-----R--SD--E-----E--------DK----GQ-----KK---K--PA---PK--Y-V--DG-K-KK----------RK--YR--S--V--------VDV-------N-----HS-RAEARARARE----RTKEKL-QTK--K----LDT---------K------------------------------------------SPSNV-T--QQ-SSFWS--QI---ESK-TEY-N-E-RT-GE-SIMK-P---KVPMSSS-V----V--Y-GYQHN-VL-V--PN----DL---------------SSQVKY----------T----SLLNLH-------------------------------------------------------------------
>CbiCYC2d
--------------------------M----FSSNPF----Q-Q-L-----------------P--SSI--H-------VF-H---P--S--T--S--------FF-DLE-KD---G---------VH---------------------F-N------H--------H-HYHH------HHHHHN-------------N----QF-----V-NG-D-C----------F--H--------HAY--NSLPPP----------P--------------------------------------------------------------------P--------Q----H------QQ-S-----------Y-KG---S---GL-------------H-Y------------S---DE-N--S-SLL----E--S-VI--YP--S----KKKVPN-M-KKDGHSKIHTAQGPRDRRVRMSIDVARKFFYLQDLLGFDKASKTLDWLFTKSKTAIKELVEE-MK--H--------CS-----S--P-G----A----T-D---KCEVV-FQ------------E-T--LKS-----R--SD--E--------------------GQ-----KK---K--PT---PK--Y-V--EG-K-KK----------RK--YR--S--I--------VDV-------N-----QS-RAEARARARE----RAKEKL-QTK--K----LDN------E-SK-K----------V--I------RD---C-Y-------HS--GSPSNV-T--QQ-SSFWS--QI---ESK-KEY-N-E-RI-YE-TIIE-P---KVSMSSS-V----L--Y-GYHHN-VL-V--PN----DL---------------SSQTKY----------T----SFLNLH-------------------------------------------------------------------
>HaCYC2d
--------------------------M----FPSNLV----Q-P-H-----------------P--SSI--H-------VF-P---S--S--S--S--------LF-DLE-KD---G---------VH---------------------F--------H--------H-HYHH---------HHN-------------N----QF-----I-NG-D-C----------F--F--------HGY--NT--AP----------P--------------------------------------------------------------------P--------V----L------TD-N-----------I-KG---S---GF-------------H-Y------------S---DD-H--N-SLL----E--A-VI--YP--S----KKKVAN-M-KKDGHSKIHTAQGPRDRRVRMSIDVARKFFYLQDLLGFDKASKTLDWLFTKSKIAIKELVEE-MK--H--------CS-----S--P-G----A----T-D---QCEDV-FQ------------E-T--LK------R--SG--E-----E-------LDK----GE-----KK---K--SA---PK--F-V--DA-K-KK----------RK--YR--S--V--------VDV-------N-----QS-RAEARARARE----RTKEKL-QSK--K----LDD------E-SK-K--------------------------------------------V-P--HE-SSFWS--QI---ESK-KEF-N-E-RT-NE-SIME-P---KIPMSSS-V----V--Y-GYQHN-FL-V--PN----DS---------------SSQIKY----------T----SFLNLH-------------------------------------------------------------------
>GpuCYC2d
--------------------------M----FSSNP--------------------------------------------------------------------FI-DHE-KD---G---------VH---------------------F-N------H--------H-HHHH------HHHHHS-------------N----QF-----A-NG-D-S----------C--F--------HAY--NTCISP----------P--------------------------------------------------------------------T--------L----I------PE-NGTGNT------N-KA---S---SF-------------N-L------------S---DG-N--S-YLL----D--S-VI--YP--S----KKKMTN-I-KKDGHSKIHTAQGPRDRRVRMSIEVARKFFYLQDLLGFDKASKTLDWLFTKSKTAIKELVEE-MK--Q--------CS-----S--P-G----V----T-D---QCEVV-FH------------E-T--LNR-----R--LD--D-----E--------QK----GQ-----DK---K--LG---QK--F-V--DA-K-KK----------RK--YR--S--E--------FDV-------N-----QS-RAEARARARE----RTKEKI-QSK--K----LGD------E-SK-K----------V--V------DD---C-Y--------------SCV-T--PQ-SSFWR--QI---ESQ-KE-------------------------------------Y-GYQQN-GV-F--AN----DL---------------SSQIKY----------T----SFLNLH-------------------------------------------------------------------
>AiCYC2d
--------------------------M----FSSNPF----Q-Q-F-----------------P--SSI--H-------VF-P---S--S--S--S--------FF-DLE-KD---G---------VH---------------------F-N------H--------P----N------PNLSHN-------------S----HF-----V-TG-D-R----------F--F--------HAY--NSLPPS----------P-------------------VIT--DN-T----------------------------V---V-------M--------Q----Q------EM-L-----------S-KR---S---AF-------------Q-Y------------Y---DD-N--S-NLL----E--S-VI--YP--S----KKKMSN-M-KKDGHSKIHTAQGPRDRRVRLSIEVARKFFYLQDLLGFDKASKTLDWLFTKSRTAIRELVEE-MK--Q--------CS-----S--S-G----A----T-D---QCEVV-FQ------------E-T--IKR-----G--SD--E-----E--------DK----EE-----KK---K--PS---LK--Y-V--DA-R-KKK---A-T---RK--YK--S--G--------LDV-------N-----QS-RAEARARARE----RTKEKL-HTK--K----LDN------D-SK-K----------V--L------DD---C-Y-------RP--VSPSNI-T--SQ-STYWS--PI---ETQ-NEH-N-G-RI-GE-SIMG-P---KISMPSA-V----PVSY-GYPHN--L-M--SN----DL---------------SSQIKY----------T----SFLNLQ-------------------------------------------------------------------
>EbCYC2d
--------------------------M----FSSNPF----Q-Q-L-----------------P--SSI--H-------VF-P---S--S--S--S--------FF-DLE-KD---G---------VH---------------------F-N------H--------P----N------PNLNHN-------------ST---HF-----V-TG-D-C----------F--F--------HA------PNC----------P-------------------VVT--DN-T----------------------------V---IN------R--------Q----Q------EM-L-----------S-KR---S---AF-------------Q-Y------------S---DD-N--I-TFL----E--P-EI--SP-AS----KKKMPN-M-KKDGHSKIHTAQGPRDRRVRLSIEVARKFFYLQDLLGFDKASKTLDWLFNKSRTAIRVLVEE-MK--Q--------CS-----S--S-G----A----T-D---QCEVV-FQ------------E-T--IKR-----G--LD--D-----D--------EE----EE-----KK---T--SSS--LK--Y-V--DV-R-KKK---A-M---RK--YK--S--G--------LDV-------N-----QS-RAAARARARE----RTKEKL-HTK--K----LDN------E-SK-K----------V--L------DD---C-Y-------RP--VSPSNV-T--SQ-STFWS-TQI---ETQ-SEH-N-GDRI-GE-SVTG-P---KISMPST-V----L--Y-GYPQN--V-M--PN----DL---------------SSQIKY----------T----SFLNLH-------------------------------------------------------------------
>SoCYC2d
--------------------------M----FSSNPF----Q-H-I-----------------P--SSI--H-------VY-----P--S--S--S--------FF-DLE-KD---G---------VS---------------------F-N------H--------H----N------D----I-------------N----QF-----V-SG-D-C----------I--F--------DAY--GSLVRP----------P-------------------VIA--DN-I----------------------------M---V-------R--------Q----Q------DL-------------T-KE---S---GF-------------H-Y------------C---DD-K--S-NLL----E--S-VI--YS--S----KKKMTN-M-KKDGHSKIHTAQGPRDRRVRLSIEVARKFFSLQDLLGFDKASKTLDWLFTKSKTSIKELVEE-MK--H--------GS-----S--S-G----A----T-D---HCEVV-FQ------------E-T--IRS-----E--SD--E-----E--------NK----AQ-----KK---K--SV---PK--Y-V--EG-K-ERK---M-S---RK--YK--L--G--------VDV-------N-----QT-RAEARARARE----RTREKL-QSK--K----LDV------E-SK-K----------V--P------DN---Y---------------PSNL-T--LQ-SSFWS--EI---ESQ-NNL-N-L-RS-GE-STVE-P---KGPMPSS-M----F--Y-AYQHS--L-F-ESN----DL---------------SSQNKLCTISLIDGVRK----SCGGLF-------------------------------------------------------------------
>TrCYC2d
--------------------------M----FSSNPF----Q-H-I-----------------P--SSI--H-------VY-----P--S--S--S--------FF-DLE-KD---G---------VP---------------------F-N------H--------H----N------D----I-------------N----QF-----V-SG-D-C----------I--F--------DAY--GGLVHP----------P-------------------VIE--DN-I----------------------------I---V-------R--------Q----Q------EL-I-----------T-EE---S---GF-------------H-Y------------C---DD-K--S-NLL----E--S-VI--YS--S----KKKMTN-M-KKDGHSKIHTAQGPRDRRVRLSIEVARKFFSLQDLLGFDKASKTLDWLFTKSKTAIKELVEE-MK--Q--------CS-----S--S-G----A----T-D---HCEVV-FQ------------E-T--IKS-----G--SD--E-----E--------NK----GQ-----KK---K--ST---QK--Y-D--EG-K-KRK---M-S---RK--YK--S--G--------VDV-------N-----QS-RAEARARARERARERTREKL-QSK--K----LDD------E-SR-K----------V--L------DN---S-Y-------RP--ASPATL-T--LR-SSFWN--EI---ESQ-NDL-N-L-RS-GE-LIME-P---KG-------------------------------------------------------------------------CAQSH-------------------------------------------------------------------
>SscCYC2d
--------------------------M----FSSNPF----N-Q-I-----------------P--SSI--H-------VF-S---P--S--S--S--------FF-DHE-KD---G---------VH---------------------F-N------H--------H----N------D----I-------------N----QF-----V-SE-D-C----------I--F--------DAY--NNLAPP----------P-------------------VIA--DN-I----------------------------L---V-------R--------Q----Q------DQ-L-----------G-KE---S---GF-------------H-F------------C---DD-K--S-NLL----E--S-VI--YS--S----KRKIAN-M-KKDGHSKIHTAQGPRDRRVRLSIEVARKFFSLQDLLGFDKASKTLDWLFTKSKTAIKELVEE-MK--H--------CS-----S--S-G----A----T-D---HCEVV-FQ------------E-T--INR-----G--SD--E-----E--------DK----GQ-----KK---K--SG---TK--Y-V--EG-K-KKK---M-S---RK--FK--Y--G--------VDV-------N-----QS-RAEARARARE----RTREKL-QNK--K----LDD------E-SK-K----------V--P------EN---C-Y-------RP--GSPSNL-T--LQ-SSFWS--EI---EPQ-NEL-N-H-RT-GE-STME-P---KVPMASS-M----F--F-SYQHN--L-L-ESN----DL---------------SSQIKY----------T----SFLNLH-------------------------------------------------------------------
>AhCYC2d
--------------------------M----FSSNPF----P-Q-L-----------------P--SSF--H-------VF-P---P--Q--N--S--------FF-ELE-KD---G---------VF---------------------F-N------H--------H----K------H----N-------------N----QF-----V-SG-D-C----------F--L--------HAY--NNLAPP----------P--------------------IT--DN-I-----TP-C-------K-------QD--F---V-------R--------------------EQ-----------------------------------------Y------------C---DD-N--S-HLL----E--S-VI--YS--P----KKKMTT-S-KKDGHSKIYTAQGPRDRRVRLSIEIAKKFFVLQDLLGFDKASKTLDWLFSKSKTAIKELVEE-MK--H--------CS-----S--S-S----V----T-D---QCEVV-FQ------------E-T--MKD-----G--SD--E-----E--------DK----VQ-----KK---K--SV---LM--C-V--KG-K-RKK---T-T---RK--YK--S--G--------VHV-------N-----QS-RAEARARARE----RTKEKL-HIK--K----FDD------E-SK-N----------I--P------DD---V-Y-------HP--VSPSNL-T--LQ-SSFWS--QI---DSQ-NDY-N-D-KT---------------------V----P--F-GYQHN--F-V--SN----GL---------------TSQTKY----------T----SFLNLQ-------------------------------------------------------------------
>GhCYC2d
--------------------------M----FSSNPF----P-Q-L-----------------P--PSI--H-------VF-P---P--Q--N--S--------FF-ELE-KD---G---------DY---------------------L-N------N--------H----D------H----N-------------N----QF-----V-SG-D-C----------F--F--------NAY--NNIAPP----------P--------------------VT--DN-I-----T--------------------------E-------H--------Q----N------QQ-L-----------S-KG---S---GL-------------Q-Y------------C---DD-N--N-HFL----E--S-VA--YS--S----KKKMGT-S-KKDGHSKIYTAQGPRDRRVRLSIEIAQKFFVLQDLLGFDKASKTLDWLFTKSKTAIRELVEE-MK--H--------CS-----S--S-S----V----T-D---QCEVV-FQ------------E-T--MKE-----G--SD--E-----E--------DK----GQ-----QK---K--SA---PM--C-L--DG-K-KKK---T-T---RK--YK--S--G--------V----------------S-RAEASARARE----RTKEKL-HIK--K----LDD------D-SR-K----------V--P------DD---C-Y-------RP--GSPSNL-T--LQ-SSFWS--RT---ESQ-SDY-N-D-RT-CE-SVME-L---KMSMPFS-A----L--F-GYQHN--H-L--SN----DL---------------TTQTKY----------T----SFLNLQ-------------------------------------------------------------------
>CoCYC2d
--------------------------M----FSSNPF----Q-Q-L-----------------P--STT--YP------VL-P---P--T--D--Y--------IL-GYE-KD---G---------F-------------------------------H--------L----D------H----N-------------N----HF-----V-NG--------------------------------GLAPL----------P-------------------AVT--DY------------------------------------------A--------Q----Q------QH-L-----------S-LA---S--LGL-------------R-N------------C---DD-C--R-NPY----DDQS-VF--------------EKN-M-RKDGQGKIHTDQGPRHRRVRLSIDIAKKFFHLQDLLGYDKASKTIDWLLSKSKSAIKELVED-LK--H--------TS-----F--S-G----A------D---QRERT-FQ------------E-T--IRR----SG--SD--V-----E--------DR----GE-----N---------------------EG-K-KKK---S-T---RK--YK--S--G--------ADV-------N-----QS-RAEARARARE----RTKHKM-LNK--K----RDY------N-SN-N----------V--P------ED---C-Y-------TP--T------------SSVWS--QI---EPQ-NG-----------------------SITSS-M----L--H-GYQHN--L-N-VYS----DL---------------SSQIKY----------T----NFLNLQ-------------------------------------------------------------------
>AhCYC2c
--------------------------M----FSSNPF----P-Q-I-----------------P--SSI--Y-------VAPH---P--S--S--S--------FF-DLD-KN---G---------CF---------------------F-N------H--------H----E------H----N---------S---N----PF-----L-SG-D-R----------S--V--------HAY--NY------------------------------------------------NS-N-------P-------QD--L---V-------R--------H----Q--------------------------------GL-------------Q-Y------------C---DD-H--N-DLL----E--S-VI--YP--S----KKKIAT-L-KNDGHSKIYTSQGPRDRRVRLSIEIARKFFVLQDLLGFDKASKTLDWLFTKSKTEIKELVEE-TK--H--------SS--------S-T----V--S-S-D---QCEVA-FQ------------E-T--ING-----D--SD-E------E--------DK----GE-----KK---N-LNP---------------K-RKK---M-A---QK--YK--S--G--------FQF-------N-LAREQL-RAEARARARE----RTKEKL-RVR--K----LED------K-SK-K----------V--S------VA---Y-H------H------PS---------SS--S--QI---ESQ-SD--------------ME-Q---RFSMPS-------S--Y-SYQHN--L-V-VSY----DS---------------GPQVKY----------TSL------------PKST------------------------IVHEQ------E--GN-------------HAMI--
>GhCYC2c
--------------------------M----FSSNPF----P-Q-I-----------------P--NSI--H-------VSPH---P--S--S--S--------FF-NHE-EN---G---------IY---------------------L-N------H--------H----G------H----N---------S---N----LF-----V-SG-D-C----------F--F--------HAY--NSIAPP-------AS-P-P---------P----L---LT--NY-M-----AT-N-------T-------QD--L---F-------R--------Q----Q------QQ-L-----------S-EG---S---GF-------------H-S------------C---DN-H--N-DLL----E--S-VI--YP--S----KKKRET-S-KKDGHSKIYTAQGPRDRRVRLSIEIAQKFFVLQDLLGFDKASKTLDWLFTKPKTAIKELVEE-TK--Q--------CS-----Y--S-T----V--S-T-D---QCEVV-FQ------------E-T--FKG-----R--SY--------E--------DK----CQ-----KK---K--SP---LM--C-V--EG-K-RKK---M-A---QK--YK--S--G--------YHV-------N-HARDLS-RAEARARARE----RTKEKL-RVK--M----LDD------K-SK-K----------V--P------GD---Y-Y------C------PSNL-T--IQ-SSFWS--PN---ESQ-SEY-I-D-IL-RG-ATME-Q---RFPMPSW-I----P--Y-SYQHN--L-L-VSD----SS---------------GSKVKY----------TSFP------------------------------------------------------N-------------NAMI--
>LdCYC2c
-------------------------------------------Q-I-----------------L----I--H-------PSPL---P--V--S--S---LKRVVFI-SIT-TN---TTITLLSPVMIF---------------------S-C------L--------Q----Q------Y----C---------S---T----PF-----------------------------------------STTP--------------------------------VT--DY-V-----TT-S-------T-------QD--L---V-------RRRRRQPQQQ----Q------QQ-L-----------S-EG---S---EL-------------Q-Y------------C---DD-H--N-DLL----E--S-VI--YP--S----KKKMVT-S-KKDGHSKIYTAQGPRDRRVRLSIEIAQKFFVLQDLLGFDKASKTLDWLFTKSKTAIKELVEE-TK--Q--------CS-----S--S-T----V--S-T-H---RCEVA-FL------------E-T--IKG-----G--SD--------E--------DK----EQ-----KK---K--SA---LK--C-L--HG-K-RKK---M-T---QK--YK--S--G--------FHV-------N-LAGDQS-RAEARARARE----RTKEKQ-RTK--K----LDD------E-SK-K----------V--P------DD---Y-Y------CHA--LRPSHL-T--LQ-SSFWA--QI---ESQ-SDY-N-D-IL-CE-SAME-Q---RFSMPSS-M----L--Y-SYQHN--L-V-VSD----DS---------------SSQIMY----------TSFL------------------------------------------------------N---------------LQ--
>AcCYC2c
--------------------------M----FSSNPF----P-Q-I-----------------P--SPI--H-------VS-H---P--F--N--S--------FF-DLE-KD---G---------VY---------------------F-N------H--------P----E------D----N---------N---N----PF-----L-SG-D-S----------F--F--------HSY--NGF-----------S---P--P-PPVP-H----P---V-------------T-D-------T-------QE--L---D-------S--------H----E------QL-L-----------Q-DG---S---GL-------------Q-Y------------W---DP-Y--N-DLL----E--S-VV--YP--S----KKKEVT-A-KKDGHSKIYTAQGPRDRRVRLSIDIARKFFVLQDLLGFDKASKTLDWLFTKSKKAIKELIEE-AK--H--------SS-----S--S-T----V--S-T-D---QCEMA-FL------------E-T--MKG-----G--SE--------G--------DK----GQ-----KK------ST---LK--F-L--DG-E-RKK---M-T---QK--CK--S--G----FHA-----------T-AAKDQS-RAEARARARE----RTKQKL-RIK--E----LEN------E-LK-K----------V--P------DD---Y-P------CHA--LSPSNI-T--LQ-SSSWA--QF---ESQ-SDY-N-D-IL-HE-SMME-Q---RFSMSSS-M----S--Y-TYNHN--F-V-VSN----EW---------------ISQI------------SSKEL-------------------------------------------------------------------------
>GpaCYC2c
-------------------------------------------Q-I-----------------P--SPI--H-------VS-H---P--L--N--P--------FF-DLE-ND---G---------VY---------------------F-S------H--------H----E------D----N---------N---N----PL-----V-SG-D-S----------F--F--------HSY--NNS-----------S---P--L-PSVP-P----P---VQ--DY-I-----AS-D-------S-------QE--L---D-------S--------Q----K------QL-L-----------C-EG---S---DL-------------Q-Y------------C---DD-Y--N-DLL----E--S-VV--YP--S----KKKAVT-T-KKDGHSKIYTAQGPRDRRVRLSIDIARKFFVLQDLLGFDKASKTLDWLFTKSKKAIKELIEE-TK--H--------SS-----S--S-T----V--S-S-D---QCEMV-FL------------E-T--IKG-----G--SD--------E--------GE----GH-----KK------SG---HK--L-L--DG-E-RKK---M-T---QK--CK--S--G----FHA-----------T-LVKDQS-RAEARARARE----RTKLKL-RIK--E----LDN------E-LK-K----------V--S------DD---Y-P------CHA--LSPSNI-T--LQ-SSSWG--QF---ESQ-SDY-N-R-IL-QA-STLE-Q---RFSVSSS-E----L--Y-TYNHD--F-V-VSD----EW---------------ISPI------------SSNDM----------PKFN------------------------VIYEK------Q--GH-------------HAMI--
>FbCYC2c
--------------------------M----FSSNPF----L-Q-I-----------------P--SPI--H-------VS-H---P--------S--------FF-DLE-KD---G---------VY---------------------F-N------H--------H----E------Y----N---------SI--N----PF-----V-SG-D-S----------L--F--------HSY--NSF-----------S---P--PRPSVPAP----P---VI--DY-M-----AP-------SNT-------QD--F---D-------T--------Q----N------QL-L-----------H-EG---S---GM-------------Q-Y------------C---DS-Y--N-DLL----E--S-VV--YP--S----KKKVVA-S-KKDGHSKIYTAQGPRDRRVRLSIDIARKFFVLQDLLGFDKASKTLDWLFTKSKKAIKELIEE-TK--H--------SS-----S--S-S----V--S-T-N---QCEMA-FL------------E-T--IHG-----G--SD--------E--------DK----GQ-----KK------SA---LK--F-L--DG-E-RKK---M-T---QR--CK--S-AG----FHA-----------T-LAKDQS-RAEARARARE----RTKQKM-RIK--E----LEN------E-LK-K----------V--P------DD---Y-P------SHA--LSPSNI-N--LHDSSSWG--QL---ESQ-NDY-N-D-IL-HE-LMVE-Q---RFSMSSS-T----L--Y-AYNHN--F-V-VSD----DW---------------ISQI------------SSKEH-------------------------------------------------------------------------
>TpCYC2c
--------------------------M----FSSNPF--P-H-E-I-----------------P--SPI--L-------VS-H---P--L--N--S--------FF-DLE-KD---G---------LY---------------------F-N------H--------H----Q------H----N---------N---N----QF-----V-SD-S-N----------F--F--------HG-----F-----------S---P------VPPP----P---VP--DY-I-----DH-D-----SIT-------QE--F---D-------A--------H----K------QQ-L-----QLDH--H-QV---S---GM-------------Q-F------------C---DN-Y--N-DLL----E--S-VV--YP--S----KKKVVA-S-KKDGHSKIYTAQGPRDRRVRLSIDIARKFFVLQDLLGFDKASKTLDWLFTKSKKAIKELIEE-TK--H--------SS-----S--S-S----V--S-T-N---QCEMA-FL------------E-T--IKG-----G--SD--------E--------DN--E-GH-----KK------SA---LK--F-L--DG-E-RKK---M-T---QK--CK--S--G----FHA-----------AHVAKDQS-RAEARARARE----RTRQKL-RVK--E----LEN------A-LK-K----------V--P------DD---Y-S------CHA--LSSSNT-T--LQ-SSSWG--QF---ESP-SDY-N-D-IL-HE-STLE-Q---RFSVSSS------L--Y-AYDHN--F-V-ASD----EW---------------ISQI------------SSKEL-------------------------------------------------------------------------
>HaCYC2c
--------------------------M----FSSNPF----P-Q-I-----------------P--SPI--H-------VS-H---P--F--N--S--------FF-DLE-RN---D---------VY---------------------F-N------H--------H----E------D----N---------N---N----PF-----V-SG-D-S----------F--L--------HSY--SSF-----------A---P--Q-PSTL-P----P---VT--DY-I-----PS-N-------A-------QE--L---D-------S--------Q----N------QL-L---------D-H-EG---S---GL-------------Q-Y------------C---DN-Y--S-DLL----E--S-VV--YP--S----KKKVAI-S-KKDGHSKIYTAQGPRDRRVRLSIDIARKFFVLQDLLGFDKASKTLDWLFTKSKKAIKELIEE-TK--H--------SS-----S--S-T----V--S-T-N---QCEMA-FL------------E-T--IKG-GS--G--SD--------E--------DK----GQ-----KM------SA---LR--F-L--DG-E-KKK---M-T---QK--CK--S--G----FHA-----------S-LARGQS-RAEARARARE----RTKQKL-RIK--E----LDN------D-LK-K----------I--P------DD---Y-P------CHA--LSPSNT-T--LQ-SNSWG--QF---ESQ-SDY-N-D-IL-HG-SMLE-Q---RFSVSSS-T----L--Y-TYNHN--F-V-VSD----EC---------------ISQI------------SSKGM----------PKFK------------------------VIHEE------Q--SH-------------RAM---
>BpCYC2c
--------------------------M----FSSNPF----P-Q-I-----------------P--SPI--H-------VS-H---P--F---------------F-DLQ-KD---D---------VY---------------------F-T------H--------H----E--H---N----N---------N---N----PF-----V-TGGD-S----------FN-F--------HSY--NGF-----------P---P---------P----P---PA--VC------------------------------------------T---------------------------------DEH-EG--GA---GL-------------Q-Y------------C---EDYY--N-DLL----E--S-VV--YP--S----KKKVVT-S-KKDGHSKIYTAQGPRDRRVRLSIDIARKFFVLQDLLGFDKASKTLDWLFTKSKKAIKELTEE-TK--Q--------SS-----S--S-T----V--S-T-N---QCEMA-FL------------E-T--IKG-GS--GSGSD--------E--------DK---LGQ-----KN------SA---LK--F-L--DG-E-KKK---M-T-T-QK--CK--S--G---TFHA-----------N-LARDQS-RAEARARARE----RTKQKL-RIK--E----LDN------E-SK-K----------V--P------DE---Y-P------CHA--LSPSNT-T--LQ-SSSWG--QF---ESQ-SDY-N-D-IL-RE-SILE-Q---RFSVSSS-T----S--Y-SYNHN--F-V-VSD----EW---------------ISQI------------SSKDL----------PKFK------------------------VIHEE------Q--DD-------------CAMI--
>CbiCYC2c
--------------------------M----FSSNPF---NP-Q-I-----------------P--SPI--H-------VS-H---P--F--N--S--------LH-DLQ-KD---D---------VY---------------------F-T------H--------H----E--H---N----NII-------N---N-HHHPF-----V-AT-D-S----------LN-F--------HSY--NGFNSTPSIV----P---P---------A----P---AA--AY-V-----GS-N-------------------L---N-------T---------------------------------D-H-E---------M-------------Q-Y------------C---ED-Y--N-DLL----E--S-VV--YR--S----KKKVVA-S-KKDGHSKIYTAQGPRDRRVRLSIDIARKFFVLQDLLGFDKASKTLDWLFSKSKKAIKDLIEE-TK--Q--------SS-----S--S-T----V--S-TTN---QCEMA-FL------------E-T--IKG-GS--G--SD--------E--------DK---LGH-----KK------SV----A--V-L--DG-E-KKK---M-T---PK--YK--S--G---AFHA-----------N-LARDQS-RAEARARARE----RTKQKL-RIK--E----LDN------E-SK-K----------V--I------DD---H-----------------NA-I--LQ-SSSWG--QF---ESQ-SEY-N-G-IL-HE-SMLE-Q---RFSVSSS-R----S--Y-TYNHN--F-V-VSD----EW---------------ISPI------------SSKGM----------PKFK------------------------VIHEE------Q--GD-------------RAMI--
>IvaCYC2c
--------------------------M----FSSNPF----P-Q-I-----------------T--SPI--H-------VS-H---P--F--N--S--------FF-DLE-KD---S---------VY---------------------F-N------H--------H----E------S----N---------N---N----PF-----G-YG-N-P----------C--F-------------------------------P--Q-PSAL-P----P--------YII-----AS-N-------T-------ED-QL---D-------T--------Q----N------QP-L---------D-HLEG---SA--GM-------------Q-Y------------C---DN-Y--S-DLL----E--S-VV--YP--S----KKKVAI-S-KKDGHSKIYTAQGPRDRRVRLSIDIARKFFVLQDLLGFDKASKTLDWLFTKSKKAIKELIEE-TK--H--------SS-----S--S-T----V--S-T-N---QCEMV-FL------------E-T--ING-GS--G--SD--------E--------DK----GH-----KN------SA---LK--F-L--NG-E-KKK---M-T---QK--CK--S--G------------------S-LARGQS-RAEARARARE----RTKQKL-LSK--E----LDN--ARARE-RT-K-------------------------------------------------------------------------------------------------------------------------------------------------QKL------------LSKEL------------------------------------------D------N--G-----------------L--
>GpuCYC2c
--------------------------M----FSSNPF-------------------------------------------------------N--S--------FF-DHE-KE---G---------VY---------------------F-S------H--------N----D------H----N---------H---N----PF-----P-ST-D-C----------F-NF-------------------------------P---------P----P---VT--DY-F-----AS-N-------T-------QD--L---D-------G--------Q----M------QV-L---------E-K-GV---C---GL-------------Q-N------------C---DD-Y--N-DLL----E--S-VV--YP--P----KKKVVT-Q-KKDGHSKIYTAQGPRDRGVRLSIDIARKFFVLQDLLGFDKASKTLDWLFTKSKKAIKELVEE-TK--Q--------SS-----S--S-T----V--S-T-N---QCEIA-FL------------D-T--ING-----G--SE--------E--------DK----GQ-----KN------LA---HK--F-L--DG-E-RKK---V-T---QK--YK--S--G------------------V-HARDQS-RAEARARARE----RTKQKL-RIK--E----MD-------E-SK-K----------V--T------DD---F---------NP--ASPSNI-T--LQ-SSSWG--RL---ESH-SDY-N-G-FF-PE-SMLE-Q---RVSVSSS-T----F--Y-SYNQN--F-V-VSD----EW---------------ISQI------------SSKD-----------------------------------------------------D-----------------L--
>DooCYC2c2
--------------------------M----FS--------P-K-I-----------------P--SPI--H-------VS-H---P--L--N--S--------FF-ELD-KD---D---------VY---------------------F-N------H--------H----E------Q----N---------S---N----PF-----V-ST-D-C----------F--FHHSNS-F----------TP--------S---PSH-------P----P---VL--DY-I-----ST-N-------S-------KD--L---V-------R--------D----Q------EQ-I-----------Q-EE---P---GL-------------Q-Y------------C---DD-Y--N-DLL----E--S-VV--YQ--P----RKKIVT-L-KKDGHSKIDTAQGPRGRRVRLSIDIARKFFVLQDLLGFDKASKTLDWLFTKSKTAIKDLVEE-TK--H--------SS-----S--S-T---------T-D---ECELA-FL------------E-N--IQG-----G--SA--------P--------DK----EP-----KK------SA---LK--F-L--DA-K-RKK---M-T---QK--YK--S--G--------FHD-------N-LARDQS-RAEARARARE----RTKEKL-RMK--E----LDN------E-LK-K----------I--P------QD---Y-S------RHA-LISPSNI-T--LQ-SSFWG--QI---KSQ-SDY-N-D-TL-QE-SMVE-Q---RFSMTSSLM----L--Y-TYHHK--I-A-VSD----ES---------------SSQV------------STKD-----------------------------------------------------------------------V--
>CoCYC2c
--------------------------M----FSSNPS----P-R-I-----------------P--SSI--Y-------AP-P------------S--------LF-DLE-KD---C---------VY---------------------F-N------H--------H----E------H----N---------S---N----PF-----G-----------------F--FHA----F----------PP--------S---S---------T----P---VT--DF-I-----AS-N-------P-------QD--F---L-------R--------Q----Q------QQ-F-----------H-EE---S-R-NL-------------Q-Y------------S---EE-Y--NNELL----E--S-VV--YP--R----KKKM-----KQDGHSKIYTAQGPRDRRVRLSIDIARKFFVLQDLLGFDKASKTLDWLFTKSKNAIKELVEE-TK--N--------SS-----S--S-T----V--S-T-D---QCELA-FL------------E-T--IN-------------------E--------DK----VQ-----KK------AA---LK--F-L--DA-K-KKK--LM-T---QK--YK--S--G--------FLD-------N-LAREQS-RAEARARARE----RTKENL-RIK--E----LDN------E-MK-K----------V--P------DD---Y----------------SNL-T--LQ-SSFWG--QI---ESQ-SEY-N-N-II-QE-STLQ-Q---RSSM---------L--Y-TYHHN--L-V-VSD----ES---------------SSRI------------PFKGL----------LK---------------------------PHEE------Q--DN-------------HAMI--
>OeCYC2c
--------------------------M----FSSNPF----P-Q-I-----------------P--SSI--Y-------VP-P------------S--------LF-DLE-RD---C---------VY---------------------F-N------H--------H----E------H----N---------T---N----PF-----G-ST-G-C----------S--LHAYNN-F----------AP--------H---P---------T----P---VT--DF-I-----AS-N-------S-------QD--F---V-------R--------Q----QQQQQQQQQ-F-----------H-EG---S---HL-------------Q-Y------------C---ED-Y--N-ELL----E--S-VV--YP--C----KKKMET-S-KKDGHSKIYTAQGPRDRRVRLSIDIARRFFVLQDLLGFDKASKTLDWLFTKSKNAIKELVEE-TK--N--------SS-----S--S-T----V--S-T-D---QCELA-FL------------E-T--IK-------------------G--------EP----VE---DHKG------GK---NK--F-L--DA-K-KKK--LM-T---QK--YK--S--G--------INV-------N-LARDQS-RAEARARARE----RTKQKL-RIK--E----LDN------E-LK-K----------V--N------DD---YSS------CHA--ISPSNL-T--LQ-SSFWG--QV---ESQ-TNY-N-E-IL-HE-STLQ-Q---RSSM---------L--Y-TYHRH--V-V-VSD----DS---------------SSQI------------SSKGF----------LK---------------------------VHEE------Q--GN-------------HAII--
>DooCYC2c1
--------------------------M----FSSNPF-P--P-Q-I-----------------P--SSI--Y-------AP-P---P--R--N--S--------FF-DLE-KD---G---------VY---------------------F-N------H--------H----E------H----N---------S---N----PF-----V-SS-D-S----------L--FHAYNR-F----------AP--------H---P---------P----Q---ST--DY-I-----AS-N-------S-------QN--L---V-------R--------Q----K------EQ-F-----------H-EG---S---GL-------------Q-Y------------C---DD-Y--N-DLL----E--S-VV--YQN-S----KKKMVA-S-KKDGHSKIYTAQGPRDRRVRLSIDIARKFFVLQDLLGFDKASKTLDWLFTKSKKAIKELVEE-TK--N--------SS-----S--S-T----V--S-S-D---QCELA-FL------------E-T--ING-----G--SD--------E--------DK----GQ-----KK------SA---VK--F-L--DG-E-RKK---M-T---QK--YK--S--R--------FYV-------N-LARDQS-RAEARARARE----RTKEKL-RIK--E----LDN------E-LKNK----------V--P------DD---Y-S------CH------SHL-T--LQ-SSFWG--QL---ESQ-NDY-N-D-IL-HE-STAEEQ---RFSM---------L--Y-TYRQN--L-V-LSD----ES---------------SSQI------------SFKGL----------PKFT------------------------VVHEE------Q--GD-------------HALI--
>CsoCYC2c
-------------------------------------------E-T-----------------P-YSSI-----------P--------F--S--S--------FF-DLD-IN---G---------DY---------------------F-I------H--------H----E------H----T---------S--YN----PV----HV-SA-D-S----------F--LNSYKSTTV---------PP--------SSP-P---------PPPPLP---LP------------A-N-------S-------QD--L---I-------C--------Q--------------------------------------Q-------------Q-I---------IHET---DD-Y--D-DLL----E--S-IV--YP--C----KKKPVN-S-KEDGHSKIYTAQGPRDRRVRLSIDIARKFFELQNLLGFDKASKTLDWLFTKSKVAIRELVEE-TK--H--------SS-----S--S-T----G--T-T-T-TAQCELA-FL-----------------------------D--------E------L-DE----DE-GR--KKD-----AE---FK--F-V--NG-R-LKK---V-N---QK--HK---------------HV-------D-LAREQL-RAEARSRARE----RTKEKM-RIK--K----EES------E-LK-K----------F--V------DE---Y-S------NHA--VSSSNF----------WG--QI---ESQ-SDYYN-------E-SIVE-K---RFFI-----------------------------------------------------------------------------------------------------------------------------------------------
>LaCYC2c1
--------------------------M----FSSNP-----------------------------------------------------F--P--SSNP-----FF-DHN-IN---G---------DY---------------------F-I------H--------H----EQQ----H----T---------S--YN----PV----HV-SA-DYC----------F--LNSFKS-TV--------------------------------------P---VT------------E-N-------S-------QD--L---N-------C--------Q--------------------------------------E---KIHEESNLL-Q-Y------------S---DD-Y--D-DLL----E--S-IV--YP--C----KKKPANSS-KKDGHSKIYTAQGPRDRRVRLSIDIARKFFELQNLLGFDKASKTLDWLFTKSKVAIRELVEE-TK--H--------SS-----S--S-T----G--T-I-S---QCESA-FL-----------------------------DY-------D--------DE----DE-GK--KKE--------------F-V--NG-K-LKK---L-T---QK--NKPGN--G--------NHV-------D-VAREMS-RAEARSRARE----RTKEKM-RIK--K----QLQCH----E-LK-K----------F------------------------HD--GSCSNF-Q--LQ-SSFWG--QI---ESQ-SDYNN-------E-SIAE-K---RFFM-----------------------------------------------------------------------------------------------------------------------------------------------
>LaCYC2c2
--------------------------M----FSSNP-----------------------------------------------------F--P--SSNP-----FF-DHNIIN---G---------DY---------------------F-I------H--------H----EQQ----H----S---------S--YN----PV--------A-D-C----------F--LNSYKS-TV---------PP--------SS------------PPPLLP---VT------------E-N-------S-------QD--L---I-------C--------Q--------------------------------------Q-------------Q-Y------------S---DD-Y--D-DLL----E--S-IV--YP--C----KKKPVN-S-KKDGHSKIHTAQGPRDRRVRLSIDIARKFFELQNLLGFDKASKTLDWLFSKSKVAIRELVEE-TK--H--------SS-----S--S-T----G--T-I-S---QCESA-FL-----------------------------D--------D--------DE----DE-GK--KKE--------------F-V--NG-R-LKK---L-T---QK--NKPGN--G--------NHV------HD-VAREQS-RADARSRARE----RTKEKL-RIK--K----QLQCE----S-LK-K----------F------------------------HD--VSTSNF-K--LQ-SRFWG--QI---ESQ-SDYNN-------E-SIVE-K---SFFM-----------------------------------------------------------------------------------------------------------------------------------------------
>TmCYC2c
--------------------------M----FSSNPS----Q-E-I-----------------P--YSS-VH-------VP-P---P--F--S--S--------FF-DHD-IN---G---------DY---------------------F-I------H--------Q----E------H----G---------S-TNN----PV----NV-PA-D-C----------F--LNSYES-T----------------------P-Y---------PPPL-------------------S-N-------S-------QD--L---I-------C--------Q----I------NR---------------EG---C---LL-------------Q-Y------------G---DD-Y--D-DLL----E--S-IV--YP--C----KKKPVN-S-KKDGHSKIYTAQGPRDRRVRLSIDIARKFFELQNMLGFDKASKTLDWLFTKSKVAIKELVAE-TK--P-----SCGSS-----S--S-N----G------P---QCELV-FL-----------------------------D--------D--------DE----DQ-----KKE-----DQ---FK--F-I--NG-K-TKK---T-TT--QK--HK--S--G--------NHV-------D-LAREKS-RAEARARARE----RTKEKV-RIK--N----QQY------E-LK-K----------F--P------DE---F-S------CHG--VSSSNL-K--HQ-GSFW--------ESQ-SDY-N-------E-SIVE-K---RFFM-----------------------------------------------------------------------------------------------------------------------------------------------
>LsCYC2c
--------------------------M----FSSNLS----Q-K-I-----------------P--SSS--H-------VS-P---T--F--S--S--------FF-EK---V---G---------FY---------------------F-S------H--------H----E------N----N---------S---N----PF-----V-SP-----------------------------------PP--------SSP-P---------P----E---VT------------A-N-------T-------QD--L---T-------C--------Q----Q------VQ---------------EG---S---VL-------------Q-Y------------S---DD-Y--D-DLL----E--S-IV--YP--C----KKKTVN-S-KKDGHSKINTAQGPRDRRVRLSIDIARKFFELQNMLGFDKASKTLDWLFTKSKVAIKELVKE-TK--H--------SS-----S--S-T----V--S-T-G---QCELA-FL-----------------------------D--------D--------DE----GE-----NK------SE---FR--F-V--NG-K-MKK---I-T---QK--QK--S--G--------HRV-------D-VAREQS-RAEARARARE----RTKEKM-RIK--M----QQY------D-LK-K----------F--P------DE---Y-S------CHA--VSSSNL-T--IQ-SSFWG--QI---ESQ-SDY-N-------E-SIVE-K---MFFM-----------------------------------------------------------------------------------------------------------------------------------------------
>CcoCYC2c
--------------------------M----FSSNPS----T-Q-I-----------------P--SPI--H-------AS-R---P--L--I--S--------FI-D--------------------------------------------------D--------H----E------D----N---------S---N----PF-----VLSG-D-G----------F--F-----------------HP------------V---------L----P---VT--DY-I-----AS-N-------T-------KD--C---F-------F--------Q----K------QL-H-----------D-KG---F---GV------------HE-S------------C---DD-Y--D-DLL----E--S-VV--YS--S----NKKTLI-T-KTDGHSKIFTAQGHRDRRVRLSIEISKKFFFLQDLLGYARASDTIDWLFAKSKKSIKELVEE-KK--L--------SS-----S--T-T----V--R-T-G---EGELV-FY------------G-T--IYG-----G--SD--------D----------------------------------------------R-SKK---M-I---QK--TK--Y--R--------CHV-------N-LAKDQL-RTEARARARE----RTKEKL-RIK--D----LDK------K-LK-R----------V--D------DD---S-F------FHA------------LQ-SYMSG--QF---ESQ-SDF-S-D-IL-QE-SKLE-Q--PRLSVSSS-M----L--D-CNHPN--L---------------------------RSQ----------------------------------------------------------------------------------------T--
>SlCYC2cd
--------------------------M----FPSNPF----P-Q-L-----------------P--SSI--H-------VF-P---P--P--N--S--------LF-NPE-KE---A---------VC---------------------F-N------H--------H----G------Q----N---------V---P----PF-----V-SA-D-W----------V--L--------NAY--NIHAPP----------P-P---------C----PLAMDNFD----------T-N-------K-------QT--F---F-------S--------Q----H------QDDL-----------G-QV---S---NL-------------Q-Y------------Y---DD-H--N-HLL----E---------P--V----RKKMGT-R-KNDGHSKIFTAQGPRDRRVRLSIDIAKKFFVLQNLLGFDKASKTLDWLFTKSKTAIKELVEE-TK--Q--------CS-----S--SPS----V----T-D---HCEVI-FL------------D-T--IDG-----G--SN--------E--------EK----CQ-----KK---K--ST---PK--C-F--DV-K-KKK---M-I---QK--EK--S--G--------CQL-------D-LARNQS-RAEARARARE----RTKEKL-QLS--K--DA----------------------------P------DD---Y---------------NCHL----------WS--QI---KSQ-SDY-D-D-RI-GE-SIME-Q---RFSMPSS-M----L--Y-SYEHN--L-V-VSN----AS---------------SSQIKY----------T----------N-L-------------------------------------------------------------A--
>CaCYC2e
--------------------------M----FSANPYS---P-R-F-----------------T--SSI--Y-------CF-P---P--P--N--P--------FF-----DD---G---------VC---------------------F-S------H--------H-----------------------------------PF-----V-SG-D-C---------SF--L--------HAY--SNLAPP----------P-P---------P--------VT------------T-N-------Q-------EE--E---F-----TRR--------Q----Q------EEE-----------------------EE-------------E-D------------C---DD-Q--D-HVF----E--S-PV--SP--P----TKKMTT-Q-KKDHHSKIYTAKGFRDRRVRLSIEIARKFFCLQDLLGFDKASKTLDWLFTKSKTAIKDLVEE-TK--H--------CS-----S--S-G----V----T-E---DCQVV-FS------------E-T--ING-----G--SD--------E--------DK----YQ-----KK---KP-VV---VE--C-V--DG-K-RKK---V-A---RK--GK--S--G--------FHV-------N-TARDQS-RAEARARARE----RTKEKM-HIK--K--------------------------------SKKVPD-DD---Y---------------PSNL-R--PH-SAFWS--QI---ETQ-LDY-T-Y-RT-GA-SIME-E---NNSMPSS-L----L--Y-SY-------------------------------------------------------------------------------------------------------------------------------
>DoCYC2e
--------------------------M----FSANPYS---P-R-L-----------------A----------------F-P---D--D--D--E---------------TD---G---------VF---------------------FIG------H--------H-----------------------------------PF-----L-SG-D-C---------SF--L--------PPP--SPLPPP----------P-L---------P----PEALVT------------A-I-------Q-------EE--E---W-------W--------P----P------EPE-----------------------EE-------------Y-Y------------D---DD-Q--D-QVL----E--A-PF--SP--AKNTKTPAATQ-Q-KKDHHSKICTAKGFRDRRVRLSIDIARKFFCLQDLLGFDKASKTLDWLFRKSKSAIKDLVEE-TKQLH--------CS-----S--S-S-TGVV----T-E---DCQLV-FS------------E-T--ING-----G--SD--------V--------DE----CQ-----KK---K----------------------KK---V-A---RK--GK--S--G-------VVHV-------N-ASRDQS-RAEARARARE----RTKEKM-HIR--Q--------------------------------SKQLPD-ED---Y---------------PSSL-I--PN-STFWN--QN---QIQ-LDY-TNY-RN-GE-FTVE-E---NNSMPS---------------------------------------------------------------------------------------------------------------------------------------------
>SlCYC2e
--------------------------M----FSSNPFP---PPQ-F-----------------T--SSI--H-------VF-P---P--P--N--P--------FF-HHE-KD---G---------VY---------------------F-T------H--------HD----------------------------------PF-----V-SG-D-C---------TF--L--------QG------------------------------------------------------------------------------------------------------------------------------------------------------Q-H------------Y---ED-Q--D-HGL----E--A-LI--SQ--S----TKKTIA-Q-KKDHHSKIYTASGPRDRRVRLSIEIAKKFFCLQDLLGFDKASKTLDWLFKNSRTAIKELVEE-AK--Q--------CS-----S--S-G----V----T-D---QCEMI-FL------------E------------G--SD--------E--------DE----EG-----PK---KK-SL---VE--F-V--DG-K-KKK---M-T---RK--SK--S-------------------------RDQL-RVEARARARE----RTKEKM-HTK--A--------------------------------P------AD---Y---------------PSSL-T--PQ----WS--QI---ETL-SDY-S-E-RI-GE-S--------KSSMPT----------Y-SY-------------------------------------------------------------------------------------------------------------------------------
>AacCYC2e1
--------------------------M----FSPNHF----P-H-L-----------------I--SPT--Q-------DS-P---P--S--N--S--------FL-DYE-QD---D---------LY--------------------------------------------------------N---------N---S----PF-----V-SA-D-G--------------------------------L-----------------------------------------------------------------------V----------------D-----------------------------G---L---GL-------------D-Q------------C---DE-C--N-HDL----G--A-ET-----------K-KKIS-I-KKDHHSKIYTAQGPRDRRVRLSIEVSRKFFFLQDLLGFDKASKTLDWLFTKSKIPIDELVKE-KD--Q--------SS-----S--S-S----I----T-D---QSEVV-FP------------E-I--LDE-----R--SD--V-----Q--------GK----GF-----KK---K--TG---KR-M--A--EG-K-RKK---I-A---QT--CN--S--G--------SPM-------N-----QS-RVEARARARE----RTKEKL-SAK--K----LD---------------------------------SE---C-C----S---------SNL-A--LQ-SSFWS--GI---ESQ-SYY-G-S-KI-GE-STME-E---NF----S-M----F--Y-GYEQK--L-V-VSN----DT---------------RS--KF----------N----------CCLPKEG-------------------------AAHEQ------Q--ED-------------RATN--
>ClCYC2e1
--------------------------M----FSPNHF----P-H-L-----------------I--SPT--R-------DS-P---P--P--N--S--------FL-DYE-QD---D---------LY--------------------------------------------------------S---------K---N----PF-----V-SA-D-G--------------------------------L-----------------------------------------------------------------------V----------------N-----------------------------G---L---GL-------------D-Q------------C---DE-Y--N-HDL----G--L-HI-----------K-KKKS-S-KKDHHSKIHTAQGPRDRRVRLSIEVSRKFFFLQDLLGFDKASKTLDWLFSKSKIPIEELVKE-KD--Q--------GL-----S--S-S----I----S-D---QSEVV-FP------------E-I--VEE-----R--SG--V-----Q--------DK----RV-----KM---K--PG---TK-S--V--EG-K-RKK---I-T---QK--YS--S--G--------SPM-------N-----QS-RAEARARARE----RTKEKM-SVK--K----LN---------------------------------GE---C-F----S---------SNL-A--LQ-SSFWS--GI---ESQ-RDY-C-G-KI-GE-STME-Q---NF----S-T----F--Y-SYEHN--L-V-ESN----DS---------------RS--LF----------K---------------QV-------------------------VAHEQ------Q--GD-------------RASS--
>GcCYC2e1
--------------------------M----FSPNHF----R-H-P-----------------I--SPP--H-------DS-P---P--P--H--S--------FL-DSE-QG---D---------LY--------------------------------------------------------S---------N---N----AF-----L-SA-D-G--------------------------------L-----------------------------------------------------------------------V----------------E-----------------------------G---L---GL-------------D-Q------------C---DE-E--N-HDL----C--S-ES-----------K-KKKS-T-KKDHHSKIHTAQGPRDRRVRLSIEVSRKFFFLQDLLGFDKASKTLDWLFTKSKIPIEELVKE-KD--Q--------SS-----S--S-T----V----T-D---HSEVV-FP------------E-I--VEE-----Q--SD--V-----L--------GK----GV-----RK---K--PR---TK-T--G--EG-K-SKK---V-S---QK--YS--S--G--------SPV-------N-----QS-RAEARARARE----RTKEKL-SVK--K----LD---------------------------------GE---C-S----S---------SNL-A--LQ-SSFWS--GI---QSH-SD--C-G-KI-GK-PTME-E---NF----S-M----F--Y-SYEEN--L-V-VSN----DS---------------RS--KF----------N----------CFFSEQG-------------------------AAYEQ------Q--EE-------------RAAN--
>AacCYC2e2
--------------------------M----FSTNPY----S-Q-L-----------------A--SSI--H-------VI-P---T--Y--N--S--------LL-EHE-ND---D---------IY--------------------I---------N------YNH----H------H----S---------N---S----PG-----L--A-E-GSLNPFGEKD-----------------------F-----------------------------------------------------------------------V----------------E-----------------------------G---L---GF-------------E-Q------------C---EE-S--N-HVI----R--S-EV-----------K-KEKI-S-MKDHHSKVLTAQGPRDRRVRLSIEVSRKFFFLQDLLGFDKASKTLDWLFTKSKISIDELVER-NR--L--------SS-----S--S-T----V----A-D---QSEVV-FQ------------K-T--VK----------------------------DK----GL-----KK---K--AA---PK-S--A--ED-K-RKK---S-T----R--YN--S--G--------SLL-------T-----QS-RAEARARARE----RTKEKL-NNR--K----LDN------E-SK-S----------A--Y------CD---S-F----T---------TNV-T--LQ-SCFWS--EI---ESQ-IDF-N-D-DN-RE-SIME-E---RI----S-M----L--Y-SCQQN--L-A-VLN----NS---------------N---------------------------CLSEFT-------------------------VAHEQ------Q--GD-------------RRTM--
>ClCYC2e2
--------------------------M----FSTNPY----S-Q-L-----------------A--SSN--H-------VI-P---T--S--N--S--------LF-EHE-ND---------------------------------------------N------YND----Y------Q----S---------N---T----SL-----L--A-E-GCIDPFGEKD-----------------------F-----------------------------------------------------------------------L----------------E-----------------------------G---L---GF-------------E-Q------------C---EE-Y--N-HVL----G--S-EE-----------K-KGKI-S-KKDHHSKIHTAQGPRDRRVRLSIEVSRKFFFLQDLLGFDKASKTLDWLFTKSKISIDELVER-KK--L--------SS-----S--S-I----V----T-D---QSEVV-FQ------------E-T--VKE-----R--SN--E-----Q--------DK----GL-----KK---K--AA---PK-S--A--EG-K-RKK---L-T----R--YN--S--G--------SLV-------T-----QS-RAEARARARE----RTKEKL-NVK--R----LDN------E-SK-S----------A--H------DD---S-F----T---------TNV-T--LQ-SCFWS--EI---ESE-IDC-N-D-DN-RE-SILE-E---RI----S-M----L--Y-SYQHN--L-A-VFN----DS---------------S---------------------------CLSEIT-------------------------VAHEQ------Q--GD-------------RHPI--
>GcCYC2e2
--------------------------MSVSAFLLNRS----S-D-LFLNMKMMIFTLTTTTTTA--TPQ--F-------V-------------------------------------------------------------------------------------------------------------------------------------A-E-GSIDPFSEIN-----------------------F-----------------------------------------------------------------------V----------------E-----------------------------G---L---GF-------------E-Q------------C---EE-S--N-HAI----G--S-EV-----------R-QEKI-S-KKDHHSKIHTAQGPRDRRVRLSIEVSRKFFFLQDLLGFDKASKTLDWLFTKSKISIDELVNK-KM--Q--------SS-----S--S-T----V----A-D---QSEAV-FQ------------E-T--VKD-----R--SK--E-----Q--------ER----GL-----KK---K--AA---SK-S--A--EG-K-RKK---L-T----R--YN--S--G--------SLL-------T-----QS-RAEARARARE----RTKEKL-NIK--K----LDN------E-SK-S----------V--H------GD---S-F----T---------ANV-T--LR-S-----------------------------------------------------------------------------------------------------------------------------------------------------------------------------------------
>SoCYC2e
--------------------------M----FSSNPF----P-H-L-----------------T--STI--Q-------VF-P---P--S--T--S--------FL-DYE-KE---D---------LD------------------------------N------HHH----H------R----S---------N---N----PY-----V-SG-D-Y--------------------------------F----------P-------------------A-R--EN-I-----TS-R-------K-------QD--L---L----------------A-----------------------------G---L---GF-------------E-Q------------C---DE-Y--N-HLL----W--S-EK-----------K-KNKI-S-KKDHHSKIYTAQGPRDRRVRLSIEVAKKFFYLQDLLGFDKASKTLDWLFNKSKIPINELVKT-KK--K--------TS-----S--S-S----V----S-D---QSEVV-FG------------E-N--FKE-----G--SD--E-----Q--------DK----GQ-----KK---K--------K-C--A--DG-K-RKK---I-T---RK--YP--Y--A--------SPA-------N-----QS-RAEARARARE----RTKEKL-NIK--K----LDN------E-SK-S----------V--H------GD---S-C----S---------SNS-T--LQ-SSFWS--TI---ES--------D-KI-EE-YM-------TS----S-M----L--Y-S----------------------------------SS--NL----------T----------G-MPRFT-------------------------VVHEQ------Q-AGD-------------RAMI--
>TrCYC2e
--------------------------M----FSSNPF----P-H-L-----------------T--SPI--Q-------VF-P---P--S--T--S--------FL-DHE-KE---D---------VY------------------------------N------YHH----H------R----S---------N---N----PF-----V-SG-D-C--------------------------------F----------P-------------------A-R--EK-I-----TS-S-------K-------QD--L---L----------------A-----------------------------G---L---GL-------------E-Q------------C---DE-Y--N-HLL----W--S-EK-----------K-KNKI-S-KKDHHSKIYTAQGPRDRRVRLSIEVAKKFFYLQDLLGFDKASKTLDWLFNKSKIPINELVKT-KK--K--------TS-----S--S-S----V----S-D---QSEVV-FG------------E-T--SKE------------------Q--------DK----GQ-----KK---K--------K-C--V--DG-K-RKK---I-T---RK--YP--S--A--------SPV-------N-----QS-RAEARARARE----RTKEKL-NIK--K----LDN------E-SK-S----------V--H------GD---S-C----S---------SNS-T--LQ-SSFWS--TI---ES--------D-KI-DE-YM-------PS----S-L----L--Y-S----------------------------------SS--NL----------T----------G-LPRFT-------------------------VVHEQ------Q--GD-------------HTMI--
>SscCYC2e
--------------------------M----FSSNPF----P-H-L-----------------T--STI--Q-------VF-P---P--S--T--S--------FL-DHE-KE---D---------VN------------------------------N--------H----H------M----G---------N---N----PF-----V-SG-D-C--------------------------------F----------P-------------------A-R--------------------------------------V----------------E-----------------------------G---L---GL-------------E-Q------------C---DE-Y--N-HLL----W--S-ET-----------K-NIKI-S-KKDHHSKIHTAQGPRDRRVRLSIEVAKKFFYLQDLLGFDKASKTLDWLFNKSKIPINELVQT-KK--Q--------SL-----S--S-T----V----S-D---QSEVV-FR------------E-T--DKE-----G--SD--E-----Q--------DK----GE-----KK---K--------K-F--V--EG-K-RKK---I-T---RK--YK--S--G--------PPV-------N-----QS-RVEARARARE----RTKEKL-NIK--K----L--------E-SK-S----------I--H------GG---S-C----S---------SNS-T--LQ-SSFWS--AI---EP--------E-KI-DE-YI-------PC----P-M----L--Y-SYPHD--L-S-VSI----NS---------------SS--NV----------T----------G-LPKVT-------------------------FLHEQ------Q--GD-------------RAMV--
>OeCYC2e
--------------------------M----FSSNPF----P--------------------------H--H-------VF-P---P--S--N--S--------FL-DQE-KD---D---------LY------------------------------------------------------------------N---S----PF-----V-SS-----------------------------------------------------------------------------------------------------D--SV--V----------------E-----------------------------G---L---GL-------------Q-QQQQQQE------C---DE-------IC----G--F-EM-----------N-KKKS-S-KKDHHSKIHTAQGPRDRRVRLSIEVARKFFYLQDLLGFDKASKTLDWLFHKSKIPIDELVQR-NK--Q-T------SS-----S--A-T----V----T-D---QCEVV-F-----------------------------SD--ELQD--N----N---KK----GK-----KR---K--S----------V--E--K-RKK---I-I---RG--YK--S--G--------SPV-------V-----QS-RAEARARARE----RTKEKL-NIK--K------------------------------------------------------------------------SFWT--------SQ-NDY---------K-SFMG-E---NI----S-M----L--H-SYQHN--Y-L-VYD--------------------------------------------------------------------------------------------------------------ATI--
>CoCYC2e
--------------------------M----FSSNPF----P-P-L-----------------A--SFS--H-------VS-P---P--S--N--S--------FL-NHE-YD---D---------LY------------------------------N--------H----H------Q----S---------N---N----PC-----V-SG-E-C--------------------------------F----------P-------------------A-S--KQ-V-----TT-S-------K-------HD--LV--V----------------E-----------------------------G---L---GL-------------Q-Q------------C---DE-F--N-HIL----V--S-EL-----------K-QIKT-S-KKDHHSKIDTAQGPRDRRVRLSTEVARKFFYLQDLLGFDKASKTLDWLFNKSKVPIDELVKQ-KK--Q-T------SS-----S--S-T----V----T-D---QSQVV-F-----------------------------SV--E-----K----D---KK----GQ-----KR---K--R----------V-VE--K-RKK---I-T---RK--YK--S--G--------SPV-------N-----QS-RAEARARARE----RTKDKL-NVK--K----LDK-----------------N----V--H------DG---D-C----S---------SNF-T--FQ-SSVWN--SI---ESQ-NDY--------------------------------------------------YDMIDL----------------------------------------------------------------------------------------------------------TTI--
>AiCYC2e
--------------------------M----FSSNPF----S-Q-L-----------------ANSSST--H-------VF-P---P--S-IN--S--------LL-DDE-KNGLHN---------QW------------------------------N-------------N---------------------N---S----PF-----A-HE-N----------------------------------------------------------------------DK-F--------S-------E-------Q---SI--V----------------Q-----------------------------G---L---GL-------------D-E------------Y-Y-N-----N-HLL----E--P-E------------M-KKKS-P-KKDHHSKIHTSKGPRDRRVRLSIEVARKFFYLQDLLGFDKASKTLDWLFSKSKIPIGELIER-KR--Q-S------AS-----S--S-I----L----T-D---QSEVV-FL------------E-S--LED-----G--PD------------------Q----GL-----KK---K--C----------V--DRSK-RKK---I-T---RN--YK--S--G--------SPA-------N-----QS-RAEARARARE----RTREKL-SIK--K-Q--LDS------E-SK-N-----NN---V--N------GD---C-C----S---------SNL-T--FQ-SSFWS--SI---ESP-----N-D-YI-GK-PIVE-E---NI----S-M----M--Y-SYQHN--L-S-VSN----ES---------------SS--SF----------T----------A-LPKFK-------------------------GVLEA------Q--GD-------------RATI--
>EbCYC2e
--------------------------M----FSTNPF----S-Q-L-----------------SSSSST--H-------VF-P-P-P--S-IN--S--------LF-DDE-KN---N---------QY------------WN----------------N-------------N---------------------N---S----PF-----A-HE-N----------------------------------------------------------------------DK-FNNNS----S-------E-------Q---SL--V----------------Q-----------------------------G-Q-L---GL-------------E-N------------Y-Y-Y-----N-DLF----G--PLD------------M-KKKS-P-KKDHHSKIHTAKGPRDRRVRLSIEVARKFFYLQDLLGFDKASKTLDWLFNKSKIPIVELIKK-KR--Q-TSSA---SS-----S--S-V----I----T-D---ESEVA-FL------------E-S--LED-----E--QD------------------NQG--GL-----KK---K--S----------VA-ERSK-RKK---IIT---RNNCYK--S--G--------SPEVI-----N-----QS-RAEARARARE----RTTEKM-SIK--N----LDR------DQSM-N-----NNNNVV--I------GD---C-C----S---------SNL-T--FQ-TSFWS--SI--DESPINDY-N-D-SI-GK-SIME-E---NI----S-M----M--Y-SYQHN--P-S-LSI----ES---------------SS--FF----------T----------D-LPKFN-------------------------GVLEP------Q--GD-------------RASI--
>GafCYC2e
--------------------------M----FSSNPF----S-Q-L-----------------A--SST--H-------VF-P---P--S--Y--S--------FL-DHE-KH---D---------LY------------------------------N-------------H------L----S---------N---S----PF--QI-A-CE-N-----------------------------------------------------------------------K-F--------R-------Q-------D---LG--V----------------E-----------------------------G---L---GL-------------E-Q------------S-F-NE-H--N-HVF----G--S-E------------K-KKKA-P-KKDHHSKIRTSKGPRDRRVRMSIEVARKFFYLQDLLGFDKASKTLDWLFNKSKIPIDELVKR-KK--Q-S------SS-----S----------------D---QSEVV-FL------------E-K--VKD-----G--SD--E---VLQ----D---HK----GQ-----KR---K--S----------SC-VNGK-RKN---IVT---GS--YK--S--G--------SPV-------N-----QS-RAEARARARE----RTREKM-NIK--K----LDN------E-SK------------I--H------GD---S-C----S---------SKL-T--LQ-SSFWS--SI---ESQ-NNY-N-D-KI-GK-SIIE-E---DI----S-M----L--Y-SYQHNS-L-P-VSN----ES---------------SS--TF----------V----------G-LPKFT-------------------------VVLEE------R--GD-------------RATI--
>DooCYC2e
--------------------------M----FSSNPF----P-H-L-----------------T--SSI--H-------VF-P---P--S--N--S--------FL-DNE------------------------------------------------------------------------------------N---N----PF-----V-SG-D-C--------------------------------F----------P-------------------A-P--DK-F-----TT-S-------N-------H---AL--V----------------Q-----------------------------G---L---GL-------------A-Q------------C---DV-Y--N-HLF----V--S-EE-----------K-KKKT-S-KRDHHSKIHTAQGPRDRRVRLSIEVARKFFYLQDLLGFDKASKTLDWLFNKSKIQIDELVKI-KK--Q-C------SS-----S--S-V---------T-D---QSEVI-FM------------E-S--VKE-----G--PD--E-----Q----DL--DK----VQ-----KK---K--C----------V--ERIK-IKK---I-K---RN--YN--S--G--------FPA-------T-----QS-RADARARARE----RTRNKL-NII--K----LDN------E-SR-I-----N----V--H------GD---S-C----S---------SNL-T--LQ-SNIWR--SI---ESQ-NDY-N-D-KI-GE-SIME-E---QI----S-M----L--Y-SYQHN--L-A-VSN----DS---------------MS--SF----------T----------G-LPRFT-------------------------VVHEQ------Q--GD-------------HCTI--
>BpuCYC2e
--------------------------M----FSSNPF----P-Q-L-----------------A--SSI--H-------VF-P--AP--P--N--S--------FL-DHE-KD---D---------LY------------------------------T---------------------------------------D----PF-----V-SG-N-C--------------------------------SCFHSRSPP--P-------------------A-T--GK-F-----NT-S-------K-------QD--S---V----------------E-----------------------------G---L---GL-------------E-K------------C---DE-Y--N-HLF---QV--S-PT-----------K-KKKP-P-KKDHHSKIYTAQGPRDRRVRLSIEVASKFFYLQDLLGFDKASKTLDWLFTKSKIPIDELVKG-KK--Q-------------------------------------SEVI-FL------------EKT--VKE-----G--SN--E-----Q--------EK----GK-----KK---K--SA---TK-SC-V--EGSR-RKK-I-I-T---RK--YK--P--G--------SPV-------I-----KS-RAEARARARE----RTKEKL-HIK--N----LDN------D-SK-T-----A----A--H------GDH--C-CRSGSS---------SNS-TV-LQ-SSFWS--SI---ESQ-NDY-N-D-RI-GE-SIME-E---KI----S-M----L--YDTYQHN--L-GDQSN----DS---------------SP--KF----------T----------G-VTEF-----------------------------------------D-------------HATN--
>GriCYC2e
--------------------------M----FSSNPF----P-Q-L-----------------A--SSY--H-------GF-P--VP--T--N--A--------FF-DH-------D---------LY------------------------------A---------------------------------------N----PF-----V-SP-D----------------------------------SCFDSRSPP--P-------------------A-T--GE-F-----TT-T-------K-------QD--S---V--ID------------Q-----------------------------G---L---GL-DL----------E-K------------S--RDE-Y--D-NLLFMSDV--S-PM-----------K-KKKP-P-KKDHHSKIHTAQGPRDRRVRLSIEVARKFFYLQDLLGFDKASKTLDWLFTKSKIPIGELVKG-KK--Q-------------------------------------SEVI-FR------------E-T--VKE-----G--SS--E-----Q--------EK----GP-----KK---K--SA-ATTK-AC-V--EAKR-KKS-----S---RK--YN--S--G--------FPV-------T-----QSIRAEARARARE----RTK-----IK--K----LDN------E-CK-K-----V-------H------VD---G-CPSGSP---------SNS-T--LQ-SSFWS--SI---ESQ-NDY-N-E-RI-GD-SAMD-E---KI----S-M----F--F-SYQHN--L-GDQSN----DS---------------N--------------------------G-LT-----------------------------------------------------------TI--
>AcCYC2e
--------------------------M----FPSNPF--------------------------------P-N--TLLLTIL-SL--P--S--F--Q--------FL-SE---D---D---------HY---------------I------------------------------------------------------N----HRST---N-SG-D-C--------------------------------F----------P-------------------A-K--EN-F-----TT-S-------K-------QD--L---V----------------E-----------------------------G---L---GL-------------E-Q------------C---DE-Y--G-HLF----W--S-EV-----------K-NKKT-S-KKDHHSKIHTAQGPRDRRVRLSIEVAKKFFYLQDLLGVDKASKTLDWLFNKSKISIDELIKR-KK--Q--------SS-----S--S-TA---V----T-D---QSEVI-FL------------E-T----------G--SD--E-----Q--------TK----GR-----KK---K-----------R-G--EE-K-KED---Y-N---SK--YK--S--G----------L-------N-----HL-RAEARARARE----RTKEKL-SIK--K----LDN------K-SK-S----------V--H------VD---S-C----S---------SDL-T--LQ-SSLWN--SV---QSQ-NGY-D-D-KI-GE-SINE-D---KI----C-T----L--Y-SYEHN--L-A-VSN----DS---------------SS--KF----------T----------G-LPKFT-------------------------DLHEQ------L--GD-------------CATI--
>BpCYC2e
--------------------------M----FSSNPF--------------------------------P-H-------IF-P---P--S--D--S--------LISDQP-KD---D---------LY---------------I------------------------------------------------------N----P-------------------------------------------------------------------------------------F-----LS-SECFQA--K-------HD--L---V----------------Q-----------------------------E---L---DL-------------DRQ------------C---DE-Y--N-HLF----W--S-EL-----------K-NKKG-S-KKDHHSKIHTAQGPRDRRVRLSIEVAKKFFYLQDLLGNDKASKTLDWLFQQSKISIDELIER-KK--Q--------SS-----G--S-S----G----T-D---QSEAF-FM------------E-T----------G--SD--E-----H-D-------------------KG---K-----------R---------KKM---I-T---RK--YK--S--G----------L--SV---S-----QL-RAEARARARE----RTKEKL-NVK--K----LDN------E-SK-S----------V--H------VD---C-C----S---------SNI-K--LQ-SSFWN--SM---ESQ-NDY--------------------------------------------------------DS---------------SS--KF----------T----------A-LPKFG-------------------------DVNEQ-------P-GD-------------FAII--
>HaCYC2e2
--------------------------MM----SSSNPF----P-H--P---------------T--STI--H-Y-----VF-P---P--S--N--C--------YL-DQE-KD---D---------LY---------------TDHP---------------------------------------------------N----P-------------------------------------------------------------------------------------F-----LS-GDCLMA--KEDITTSKKD--L---V----------------E-----------------------------E---I---GL-------------E-Q------------C---DE-Y--N-NLF----W--S-EI-----------Q-NKKS-S-KKDHHSKIHTAQGPRDRRVRLSIEVAKKFFCLQDMLGVDKASKTLDWLFEKSKISIKELIKS-KK--E--------GS-----S--S-T----V----T-D---QSEVV-FL------------E-T----------G--SD--E-----Q-D-------------------KG-VNK-----------RCG--EG-N-RKK---I-T---RK--FK--S--G----------F--SV---N-----QS-RAEARARARE----RTKEKL-NVK--K----LDK------E-SK-S----------V--H------VD---C-C----S---------SDS-T--LN-SSFWN--SI---ESQ-SDY-N-D-KI-GE-SIME-D---KI----S-M----L--Y-SYQHD--L-A-VSN----DS---------------SS--KF----------K----------G-LPKFT-------------------------DVHEQP-----QP-GD-------------CAMI--
>TpCYC2e
--------------------------M----FSSNPF----------------------------------H-------VF-PV--P--S--N--S--------IL-DHE-KH---N---------LY--------------NS------------------------------------------------------N----P-------------------------------------------------------------------------------------F-----HS-S-------K-------QD--L---V----------------E-----------------------------EE--Q---GL-------------E--------------C---D-----H-DLY----W--S-EI-----------K-KEKA-S-KKDHHSKIHTAQGPRDRRVRLSIEVAKKFFYLQDLLENDKASKTLDWLLRKSKISIDELIKS-KK--Q--------SSSAS--S--S-T----V----T-D---RSEVV-FM------------E-T----------G--SD--E-----D-DQD----LK----GR-----KN---K-----------CSG--EG-K-RKK---I-T---RT--YK--S--G----------F--SV---N-----QL-RAEARARARE----RTKKKL-NIK--KK---LDD------E-SN-TSTV-------V--H------VE---C-C----C---------S---S--LQ-TSVWH--SIN--ETH-N---------------------------------------------------VSN----DS---------------SS--KF----------T----------A-LPKFT-------------------------DLHEQQ-----Q--GD-------------CATV--
>CcoCYC2e2
--------------------------M----FPTNPF----P-E-L-----------------T--STI--Q-------VF-P---P--S--N--S--------FL-DHD-KD---D---------HH---------------R---N----------N--------H------------------------------S----QF-----H-SG-N-C--------------------------------F----------P-------------------I-T--EN-L-----TT-S-------R-------ND--L---V----------------K-----------------------------R---P---GL-------------E-Q------------C---HG-Y--N-NSF----W--S-EF-----------K-IEKP-T-QKDHHSKIYTSKGPRDRRVRLSIDVAKKFFYLQDLLGFDKASKTLDWLLNKSMISIDELIKR-KK--E--------SS-----S--S-T----V----T-D---RSEVF-FL------------Q-T----------G--TH--Q-----Q--------NK----GR-----NK---K-----------L-D--EG-K-RKK---I-T---RN--NK--S--G----------L-------N-----HS-SAEARARARE----RTKEK---------------------R-SK-S----------F--H------VD---C-C----S---------SNL-T--LQ-SSFWN--SN---ESQ-ND------KI-RG-LITD-D---KI----S-M----L--C-NYQHH--L-D-VSN----DS---------------SS--KV----------T----------G-FATFA-------------------------DLHEQ------R--GD-------------CS----
>GpaCYC2e2
--------------------------M----FSSNPF----------------------------------Q-------VF-P---P--S--N--P--------FQ-DNQ-KD---D---------LY---------------I------------------------------------------------------N----PY-----L-SR-D-C--------------------------------F----------P--------------------------------------------A-------KD--L---V----------------H----------------------------------------------------E-Q------------C---DD-Y--N-HVF----W--S-EV-----------K-NQKP-S-KKDHHSKIHTAQGPRDRRVRLSIEVAKKFFYLQDLLEVDKPSKTLNWLFNNSKIAIDELIKR-KK--Q--------GS-----S--S-T----F----T-D---RSEDV-FL------------E-T----------R--SD--E-----L--------DQ----GR-----KK---------------------G-K-RKI---I-K---RI--YK--T--GST--------A-------N-----RS-RAEARARARE----RTKEKL-NVK--R----LDN------Q-SK-S---T------V--L------VD---C----------------------------FWN--SI---ESQ-DDY-D-D-NI-RE-SVTD-D---KI----S-M----L--Y-SYQQD--L-S-VSN----DS---------------RS--MC----------T----------G-LRQFRSVGSPGQPTGSNKDVLI--------NIH--------------------------------
>CcoCYC2e
--------------------------M----FTSNPI----P-Q-I-----------------T--STL--H-------VF-P---P--P--N--S--------FL-YHE-KD---D---------PF---------------I---D----------RPYQSII--L------------------------------N----PF-----L-PF-D-G--------------------------------F----------P-------------------A-R--EN-F-----TA-S-------K-------NN--L---V----------------E-----------------------------G---L---GL-------------K-Q------------C---D--------------------------------K-NMKT-S-TKDHHCKIHTAQGPRDRRVRLSIEVAKKFFYLQDLLEFDKASKTLDWLFNKSKISIDELIKR-KK--Q--------SS-----P--S-S----VI---T-D---QSEVI-FM------------E-T----------G--PN--E-----Q--------PK----GR-----KK---M-----------C-D--EG-K-GKK---I-I--IRK--YK--S--G----------L-------N-----QL-RAAARARARE----RTEEKL-NIR--K----LDN------E-SK-S----------V--L------VD---C-C----S---------SNL-T--PQ-SSFWN--SV---ESQ-NDY-S-D-KI-GE-SITE-D---NI----L-M----L--Y-SYPHN--L-V-MPN----ES---------------SS--------------------------------------------------------------------------------------------
>CbiCYC2e
--------------------------M----FSSNPF----P-H-L-----------------T--SA------------------------------------FL-DHE-KD---D---------LY---------------I---N----------N--------L------------------------------N----QF-----L-SG-D-Y--------------------------------F----------P-------------------A-N--DN-N----ITT-S-------K-------QD--L---A----------------Q-----------------------------E---L---GLK------------R-Q------------C---NE-Y--N-HLV----W--S-VVAN---------N-NNKT-S-KKDHHSKIQTAQGPRDRRVRLSIEVAKRFFYLQDLLGFDKGSKTLDWLFTKSKISIDELIKR-KK--Q--------SS-----S--S-S----L----T-D---QSEVV-FM------------E-T-----------------E-----H--------DK----GR-----KK---K-----------C-D--EG-E-RKKM--I-T---RK--HK--S--G----------F----TV-S-----QL-RAEARARARE----RTKEKL-SIK--K----LDD------E-SK-S----------VHGH------VD---C-C----S---------SNL-P--LH-SSFWN--SV---ESK-NDY-G-D-KI-GE-SIME-D---NI----S-M----L--Y-GYQHN--L-V-MSN----DSCDSLDPLEVLVSQQAAT--KF----------------------------------------------------------------------------------------
>HaCYC2e
--------------------------M----SSSNPF----P-Q-V-----------------T--SSS--H-Y-----VF-P---P--S--N--P--------FL-DHE-KD---D---------LY---------------I---N----------N--------F------------------------------N----PF-----L-SG-D-C--------------------------------F----------P-------------------D-N--EN-N-----TT-R-------K-------QD--L---V----------------E-----------------------------E---V---GLE------------E-E------------C---DE-N--D-HLF----W--S-VV-----------K-NNKG-S-NKDHHSKIHTAQGPRDRRVRLSIEVAKRFFYLQDLLGFDKGSKTLDWLFNKSKNSIDELIKR-KK--E--------SS-----S--S-S----L----T-D---QLEVV-FL------------E-T-----------------D-----EQ-------AK----GR-----KN---K-----------C-G--EG-K-RKK---I-A---RK--CT--S--G----------V----TV-N-----QS-RAEARARARE----RTKEKM-NVK--K----LDK------E-SK-S----------A--P------VD---C-C----S---------SNL-T--LQ-SSFWN--SF---ESQ-NDY-N-D-KI-GE-ALLE-D---DI----S-L----L--Y-SYQHN--L-A-VSN----DS---------------SS--EF----------N----------C-MP----------------------------DVHEH-W----G--GD-------------CAAI--
>IvaCYC2e
--------------------------M----SSTN-----------------------------------------------P---P--S--N--S--------FH-DQE-KD---D---------LY---------------I---N-------------------------------------------------------PH-----L-SG-D-C--------------------------------F----------P-------------------A-K--EK-I-----TT-S-------K-------PD--L----------------------------------------------------------GL-------------E-E------------C---DE-N--D-QHF----W--S-VV-----------K-KDEA-S-SKDHHSKIHTAQGPKDRRVRFSIEGAKRFFYLQDLLGFDKGSETLDWLLNKSKNSISELIKR-KK--E--------SS-----S--S-T----L----T-D---QFEVV-FL------------E-TGS---------------E-----YK-------KK----GR-----KK---K-----------C-D--EE-K-RK----I-T---GK--CK--S--G----------V----TV-N-----QS-RAEARARARE----RTKEKM-NIK--K----LLE------E-SN-S----------L--H------VN---C-C----T---------SNV-T--LQ-SRFWN--SL---ESE-NGY-S-D-NI-GK-SVMD-D---KI----L-M----F--Y--------------N----DS---------------SS--EF----------T----------C-LPNFS-------------------------DVQEH-W----G--GD-------------YSTI--
>GpaCYC2e1
--------------------------M----FSSNPF----P-Q-L-----------------T--STC-----------F-P---P--S--N--S--------SL-DHE-KD---D---------LY---------------T---N----------Y--------P------------------------------N----PF-----L-PG-D-C--------------------------------W-----------------------------------GK-S-----TT-S-------K-------HD--L---V----------------Q-----------------------------E---L---GF-------------E-H------------C---DD-Y--S-HLF----W--S-EV-----------K-NMKP-S-KKDHHSKIHTAQGPRDRRVRLSIEVAKRLFYLQDLLGYDKASKTLDWLFNKSKTSIDELIKR-KK--Q--------SS-----S--S-T----V----T-D---QSEVI-FL------------E-T----------G--PE--E-----H--------AK----AR-----KK---K-----------C-G--EG-K-GKT---L-T---RI--HK--S--G----------Y----TA-T-----RS-RAEARARARE----RTKEKL-NIR--K----LDN------E-SK-N----------V--H------VD---C-C----S---------SNL-T--FQ-SSFWN--SV---ESH-NDY-S-D-KI-GD-SIME-D---NI----A-M----S--Y-NYQHN--L-E-VSN----DS---------------SS--TF----------T----------C-LPKFT-------------------------DVHEQ------S--GD-------------HGTI--
>GpuCYC2e2
--------------------------M----FSSNP----------------------------------------------F---PNLT--N--S--------VL-NNE-ED---D---------LHFNFNLTHPTTTT------------------T--------H------------------------------S----PF-----L-SG-D-G--------------------------------F----------P-------------------A-G--EN-L-----TS-I-------E-------QD--L---V----------------E-----------------------------E---L---GL-------------E-Q------------C---DE-YKYN-NLF----W--S-VV-----------K-NKKS-P-KKDHHSKIYTAQGPRDRRVRLSTEVAKKFFYLQDLLGVDKASKTLEWLFKKSKISIDELITR-KK--Q--------SS-----S--P-T----V-I--T-T---QSEVI-FS------------E-T----------G--SD--E--------------------GR-----KN---K-----------C-G--KE-K-RKR---V-T---RK--FE--S--W--------TPV-------K-----QS-RAEARARARE----RTKEKL-NVK--K----LDN------E-YK-S----H-----V--H------VE---C-C----S---------SNLRS--QS-SSLWN--SV---DLQ-NEC-S-D-KI-GE-SIME-D---NM----S-M----F--Y-SYQHN--S-F-GSN----DL---------------SS--RL----------T----------C-MPKFA-------------------------DIHED--FDPLR--YNKYLQFLKSMYQIVEFSC--
>GpuCYC2e1
--------------------------M----FSSNPL------N-L-----------------T--STQ--H-------LF-F---P--T--N--S--------IL-DNL-KV---N---------LY------------------------------N--------S------------------------------D----PF-----A-TG-D-C--------------------------------F----------P-------------------A-S--EN-V-----NS-T-------R-------KDN-V---V----------------E-----------------------------G---L---GL-------------Q-Q------------S---EE-YNYN-NLF----W--S-EV-----------K-NKKS-SFKKDHHSKIYTAQGPRDRRVRLSIGVARKFFCLQDLLGVDKASKTLEWLFSKSKISIDELIKT-KK--Q--------TS-----P--S-T-----------K---ESEVILFL------------E---------------QD--E--------------------GR-----KK---N-----------H-G--KE-K-RKK---V-T---RK--FE--S--W--------TPV-------K-----QS-RAEARARARE----RTKEKLKKVK--N----L------------------------------------------------------------T--LQ-SSLWN--SV---ELE-NGY-C-D-KI-GE-SIIE-DNC-NI----S-M----L--Y-SYEYN--V-G-GSN----DS---------------GS--KF----------I----------G-LPEFA-------------------------NV------DVLS--GN-------------GATI--
>LaCYC2e
--------------------------M----FSSNPF----A-Q-F-----------------A--SSI--H-------VF-P---P--PS-N--S--------FI-ENE-KD---N---------LF---------------------I-N------H--------H----H------H----L---TTTTTNN---H----PF-----V-SG-E-C----------C--V----------------------------------------------------------------------------------QD--S-GGI----------------D-----------------------------R---L---GL-------------D-Q------SEV----------------------------I--SP--R----K-K------KKDHHSKIYTAQGPRDRRVRLSIDVARKFFYLQDLLGFDKASKTLDWLFNKSKIPIDELIRE-KK--H--------MS---MLS--P-T----V----T-D---ESEVF-FLESLKDQGSVDEEE-----E---------DD--D-----N--------NK----GQ-----KR---K--SS---MT-ST-S--NR-KLRND---T-S---RK--HK--SG-E--------VYV-------N-----QS-RVEARERARE----RTKEKL-NSK--K----LED------E-NK-N----------I--H------SD---C-C----SC-CP--ESASYL-K--LQ-SSFWR--VI---ESQ-NHV-A---------------------------------------------------------------------------------------------------------------------------------------------------------------------
>TmCYC2e
--------------------------M----FSTNPF----A-Q-F-----------------A--SSL--H-------VF-P---P--P--N--S--------FL-ENE-KD---D---------LY---------------------I-N------H--------H----H------N----H---HTTTT----------PF-----V-SG-D-S----------C--L--------LPY-----SPS--------------------------------------F-----TT-S-------K-------QD--S-GGI-N--------------E-----------------------------G---L---GL-------------E-Q-------------------------------------V--SP--R----K-R------KKDHHSKIHTAQGPRDRRVRLSIDVARKFFFLQDLLGFDKASKTLDWLFNKSKIPIDELIQE-KK--Q--------SS-----S--P-S----V----T-D---ESEIL-FL------------K-----E---------SD--E-----E--------DK----GK-----KQ---K--SA---SK-SC-S--NR-K-RKN---V-P---RK--HK--S--E--------VPV-------N-----QS-RAEARARARE----RTKEKL-NNK--K----LDN------E-SN-K----------I--H------GD---G-S----SC---------------------WR--AI---ESQ-NHH-N-D-RF-GDYSLME-E---KI----S-L----L--H-SYQHN--H-Q-SS-----------------------------------------------------------------------------------------------------------------I--
>SsiCYC2e1
--------------------------M----FSSNPF----A-Q-L-----------------P--STI--H-------DF-P---P--S--N--S--------FL-ENE-KD---D---------LY---------------------I-N------H--------H----N------H----L---------D---N----PF-----V-SS-D-C----------C--L--------NPY-----SLS----------T-------------------E-T--EK-F-----TT-S-------K-------QD--S-TGM----------------E-----------------------------E---L---GL-------------E-Q------------YC--EE-H--N-HVL----G--S-ED--SP--Q----K-KRET-S-KKDHHSKIHTAQGPRDRRVRLSIDVARKFFCLQDLLGFDKASKTLDWLFKRSKIPIDELVQG-VK--N--------SS-----S--S-T----F----S-D---ESKVA-FI------------K-S--FQ---------AG--------S--------DE----GQ-----EK---K--LT---AR-ST-G--I--N-RKK---I-T---RK--HK--S--E--------IPV-------N-----QS-RAEARARARE----RTKEKL-QFK--K----LDD------E-SN-K----------V--N------GD-DYC-------C-FP--GSPSYL-K--HQ-SRFWS--TN---ESE-NDY-I-Y-KI-GE-SLVE-E---NV----S-LPSSML--Y-GC------------------------------------------------------------------------------------------------------------------------------C
>SsiCYC2e2
--------------------------M----FSSNPF----A-Q-L-----------------D--SST--H-------DF-P---P--T--N--F--------FF-DDK-KD---D---------LY---------------------F-N------H--------Q-----------H----L---------N---H----PF-----V-SE-D-Y----------C--L--------GPY-----NPS----------P-------------------A-T--EN-F-----TT-S-------K-------QD--S-FGV----------------E-----------------------------G---L---EL-------------E-Q------------H---DE-H--K-HVL----G--S-EV--SP--R----K-KKKT-P-KKDHHSKIHTAQGPRDRRVRLSIDVARKFFYLQDLLGFDKPSKTLDWLFKKSKIPIDELVER-MK--Q--------SS-----S--S-T----V----T-D---ESQVG-FL------------E-T--VK---------GD--E-----Q--------DK----KQ-----KK---K--YT---PS-CV-E--D--K-GRK---M-I---RK--QK--S--E--------SPV-------N-----QS-RAEARARARE----RTKEKL-HTK--K----LDD------E-SN-K----------F--D------GD---C-------C-CH--GSLSYF-K--LQ-SSFWS--TA-V-EVQ-NDY-T-N-LI-GE-SLMD-E---KM----L-MASSMW--Y-GYQHN--P-D-VS-----------------------------------------------------------------------------------------------------------------KRS
>AlaCYC2e
--------------------------M----FSSNPF----P-Q-L-----------------A--SSI--H-------VF-P---P--P--N--S--------FL-DYE-KD---G---------VY---------------------S-N------H--------H----H---HYHR----N---------N---N----PS-----V-SG-D-C----------C--L--------HAY-----SPP----------P-------------------P-T--EK-F-----AT-S-------K-------RD--S---V----------------E----Q------QQ-L-----------I-QV---L---GL-------------E-H------------W---ED-Y--H-HLF----G--S-GV--SP--T----K-KRKT-S-KKDHHSKIHTAQGPRDRRVRLSIEVARKFFYLQDLLGFDKASQTLDWLFNNSKIAIDELVRG-KM--H--------SS-----S--S-T----I----T-D---QSEMV-FL------------E-I--VKE-----G--SD--E-----Q--------EK----GQ-----KK---K--SA---PK--C-V--EG-K-RKK---M-T---PK--YK--S--G--------FPV-------N-----QS-RAEARARARE----RTKEKL-HIK--K----LDD------E-SK-K----------V--S------GD---C-A-------CPA-SSPSNL-T--LQ-PRFWS--PI---ESE-NDH-K-D-RT-GK-SISE-Q---KILLPSS-R----L--H-SYQHN--L-A-VST----NS---------------NP--KF----------T----------R-LPMFT-----------------PCISLDPMEVQNF------E-----------------------
>MdCYC2e
--------------------------M----FSSNPC----S-Q-L-----------------A--SSI--H-------VF-P---P--P--S--S--------FL-DHE-KD---G---------LY---------------------I-N------H--------H----F------R----N---------N---S----PF-----V-SG-D-C----------F--F--------HVY-----SSP----------P-------------------A--------------------------------QD--S---V----G-----------Q----Q------QQ-L-----------I-GG---S---EL-------------E-H------------C---EE-Y--N-HWF----Q--S-GV--SP--T----K-KKKT-S-KKDHHSKIHTAQGPRDRRVRLSIDVARKFFYLQDLLGFDKASKTLDWLFIKSKIGIDELVEG-KK--H--------SP-----S--S-T----V----T-D---QSEVV-FQ------------E-T--FKE-----V--SD--A-----Q--------DK----GK-----NK---K--SA---PK--F-V--EG-K-RKK----------N--YK--S--G--------FPV-------N-----QS-RAEARARARE----RTKEKL-HTK--K----LDD------E-SK-K----------V--H------GD---C-C-------CCS-ASTSSL-T--IQ-SSLWS--TI---ESQ-NDY-S-D-RI-GE-SVMD-Q---KISMPSS-M----L--Y-SYQHN--L-A-VSN----DQ---------------SS--KF----------I----------S-LPKFT-------------------------VVHEQ------Q--GD-------------RATI--
>CCCYC2e
--------------------------M----FPTNSF----Q-Q-F-----------------A--SSI--H-------VF-P---P--P--D--S--------FL-DYE-KD---G---------VC---------------------I-NHHYRNDN--------------------------------------------PF-----V-SG-D-C----------C--F--------QAFSG---SPP----------T-------------------A-T--EK-F-----AT-C-------K-------QD--S---F----------------EEL--Q------QQ-Y---------------------------------------Y------------C---ED-Y--H-HLF----E--S-GV--SP--T----K-KKKT-P-KKDNHSKIHTAQGPRDRRVRLSIEVARKFFCLQDLLGFDKASTTLDWLFSKSKIEIDKLVKG-KK--HS-------SS-----S--S-T----V----T-D---QSEVG-FL------------E-T--LTG-----G--SD--D-----Q--------DK----RQ------K---K--SA---PKY-C-L--QG-K-KKK---M-T---RK--HK--S--G--------FPV-------N-----QS-RAEARARARE----RTQEKL-RNRNRM----LDN------D-SK-K----------A--L------GG---P-C-------CP--ASSPSL-T-VLQ-PSFWS--AI---ESE-NEY-N-D-RI-AE-LITA-Q---KISMPSS-M----L--C-CYQHN--L-T-VSN----NS---------------SS--TF----------T----------S-LPDFT-------------------------VVHEQ------Q--GD-------------SVSI--
>HlyCYC2e
--------------------------M----FSSNPF----H-Q-F-----------------T--S-------------------L--P--D--S--------FL-DYE-NN---V---------LC---------------------I-N------N--------------------------------------------PF-----V-SG-D-C----------C--F--------HAGGG--------------------------------------T--EK-V-----AAIC-------K-------QD--S---F----------------EEL--Q------QQ-----------------------------------------Y------------S---ED-Y--Q-HLI----E--S-EV--SP--T----K-KKKT-P-KKDNHSKIHTAQGPRDRRVRLSIEVAQKFFCLQDLLGFDKASKTLDWLFTKSKIEIDNLIKE-KK--HS-------SS-----S--S-T----V----T-D---QSEVG-FL------------E-T--LKE---L-R--SD--E-----Q--------DK----RQK-----K---K--SA---PK--C-V-----K-RKK---M-T-----------------------FPV-------N-----KS-RAEARARARE----RTQEKL-CNR--M----RGD------D-SR-K----------V--L------GD---F-W-------CP--ASPSSL-T--LQ-PSFWN--AI---ASE-NGY-N-E-RI-EE-LIMA-Q---KMSMPSS-M----L--Y-CYQNN--L-F-LSN----NS-------------------------------I----------S-LPDFT-------------------------VVHEQ------Q--GD-------------SASI--
>CecCYC2e
--------------------------M----FSSNPF----S-Q-F-----------------A--SSF--H-------AF-P---P--S--D-HS--------FL-DYQ-QD---D---------LS---------------------I-N------N--------H----H------------------------------PF-----L-SG-D-------------------------SSSG---SPP----------TA------------------A-T--EE-F-----AT-C-------Q-------QD--A---F----------------EEP--Q------QQ-Y---------------------------------------Y------------C---ED-Y--N-HLL----------V--SP--T----K-KNKI-P-KKDNHSKIHTAQGPRDRRVRLSIEVARKFFCLQDLLGFDKASKTLDWLFNKSKIEIEKLVTG-KK--HG-------SS-----S--S-T----V----T-DV--QSEVG-VL------------E-I--LNG-----G--SY--E-----Q--------DK----SQ------K---K--P----PK--C-V--QG-K-RKK---M-A---RK--YK--S--G--------FPA-------N-----QS-RAEARARARE----RTQEKL-RNR--M----LDD------D-SK-K----------V--L-----EAD---F-Y-------CP--ASPSSL-T-PPP-PSFWST-AI---ESE-NDY-N-D-RI-AE-LITA-Q---KTSMPPS-M----L--Y-FYPHN--L-T-VSN----NS---------------SS--TS----------T----------S-LPDFT-------------------------VVQEH------Q--GD-------------NASM--
>GhCYC2e
--------------------------M----FSTNPF----Q-E-L-----------------N--SSS--H-------VF-P---P--P--N--S--------FL-DHE-QD---D---------LF---------------------------------------H----H------R----S---------N---H----PF-----V-SG-D-S----------F--F--------GAM-----ADF---------------------------------------------------------------KD--S---G----------------G----Q------HQ-L-----------F-SG---S---GL-------------E-Y------------N---DE-Y--N-NTL----E--S-GV--SK--M----KNKKKI-S-KKDHHSKIDTAHGPRDRRVRLSIDIARKFFCLQDLLGFDKASKTLDWLFTKSKPAIDELLEG-TK--N--------SS-----S--S-T----V----T-D---QSEVG-VL------------E-I--ING-----G--SN--E-----E--------DK----AK-----KK---K--TT---PN--C-V--DE-K-GKK---T-T---RK--HK--S--G--S-----FPV-------N-----QS-RAEARARARE----RTKEKW-HIK--K----LDD------G-SK-K----------V--L------NE---C-R-------CP--VSDSNL-T--LQ-SSVWS--PM------------------------------------------------------------------------------------------------------------------------------------------------------------------------------I--
